# Supplementary material for: Theoretical Study of Si/C Equally Mixed Dodecahedrane Analogues
Source: Molecules. 2023 Mar 19;28(6):2769. doi: 10.3390/molecules28062769 (PMC10052951; doi:10.3390/molecules28062769)
Supplement: Supplementary file 1 [file molecules-28-02769-s001.zip]

Archive with 2 entries (2 files):
- molecules-2268312-supplementary.pdf
- xyz_1648_isomer_20230312.txt
