# Supplementary material for: Theoretical Study of Si/C Equally Mixed Dodecahedrane Analogues
Source: Molecules. 2023 Mar 19;28(6):2769. doi: 10.3390/molecules28062769 (PMC10052951; doi:10.3390/molecules28062769)
Supplement: Supplementary file 1 [file molecules-28-02769-s001.zip › xyz_1648_isomer_20230312.txt]

Cartesian coordinates of the 1648 Si/C equally-mixed dodecahedrane analogues


***************************************************
Correspondence list
***************************************************
isomer	label
a		C2_Str.40
b		C1_Str.81
c		C3v_Str.3 
d		C3_Str.7
e		C5v_Str.2
f		D5d_Str.1 
g		C3v_Str.1 
***************************************************


****************************************************
The coorinations of the seven isomers
****************************************************
<isomer-a>   
C2_Str.40  E = EUMP2 = -0.32817632230791D+04 a.u.
 14       -0.820252       -2.709662        0.107985
 14        0.459284       -2.174523       -1.787034
  6        0.329788       -2.206052        1.534240
  6       -2.183277       -1.355501        0.098371
  6        2.032097       -1.462414       -1.000276
 14        1.952727       -1.436128        0.894528
 14       -0.676730       -0.955155        2.547086
  6       -2.095263       -0.422677        1.365138
 14       -2.089486       -0.346729       -1.527798
  6       -0.459284       -0.639447       -2.492883
 14        2.089486        0.346729       -1.527798
  6        2.095263        0.422677        1.365138
 14        0.676730        0.955155        2.547086
 14       -1.952727        1.436128        0.894528
  6       -2.032097        1.462414       -1.000276
  6        0.459284        0.639447       -2.492883
  6       -0.329788        2.206052        1.534240
 14       -0.459284        2.174523       -1.787034
  6        2.183277        1.355501        0.098371
 14        0.820252        2.709662        0.107985
  1        3.155177        1.868732        0.097591
  1        3.256883        0.683509       -2.403192
  1        0.756161        0.865557       -3.526905
  1       -0.754965        3.203654       -2.829593
  1        1.384883        4.082013        0.291101
  1        3.031733        0.513011        1.934684
  1        3.099205       -2.196056        1.483921
  1        2.923216       -2.011468       -1.329927
  1        0.754965       -3.203654       -2.829593
  1       -0.756161       -0.865557       -3.526905
  1       -3.256883       -0.683509       -2.403192
  1       -2.923216        2.011468       -1.329927
  1       -3.099205        2.196056        1.483921
  1       -0.582589        3.083578        2.144668
  1        1.192547        1.538190        3.823369
  1        0.582589       -3.083578        2.144668
  1       -1.384883       -4.082013        0.291101
  1       -3.155177       -1.868732        0.097591
  1       -3.031733       -0.513011        1.934684
  1       -1.192547       -1.538190        3.823369


<isomer-b>	C1_Str.81
C1_Str.81  E = EUMP2 = -0.32817629879982D+04 a.u.
 14       -2.061439        1.812268       -0.339517
 14       -0.021313        2.760726        0.326119
  6       -1.551229        0.891513       -1.932646
  6       -2.417713        0.578087        1.071097
  6        1.180734        2.178661       -1.022467
 14        0.309256        1.048995       -2.286376
 14       -1.888106       -0.975053       -1.812798
 14       -2.528593       -1.210646        0.434381
 14       -1.012909        0.560715        2.348906
  6        0.443916        1.714127        1.869930
 14        2.542267        1.244224       -0.086987
  6        0.974036       -0.750461       -2.221365
  6       -0.146466       -1.788794       -1.843597
  6       -1.013597       -2.102811        1.213049
  6       -0.305095       -1.205398        2.294319
  6        1.784766        0.911411        1.651306
 14        0.209101       -2.637889       -0.162674
 14        1.553776       -0.972700        1.940002
 14        2.496855       -0.891108       -1.053240
  6        1.896397       -1.984769        0.374434
  1        3.698729       -1.451538       -1.742231
  1        3.814434        2.025231       -0.002856
  1        2.526734        1.252744        2.387377
  1        2.422182       -1.430769        3.069668
  1        2.601983       -2.797426        0.586978
  1        1.322905       -0.963070       -3.242596
  1        0.535968        1.614643       -3.653717
  1        1.600599        3.040317       -1.558643
  1        0.084041        4.229269        0.588622
  1        0.580645        2.416725        2.704124
  1       -1.532727        0.927790        3.704356
  1       -0.428434       -1.658899        3.286800
  1       -1.372241       -3.024828        1.691218
  1        0.162483       -4.125080       -0.332279
  1       -0.158451       -2.592311       -2.593616
  1       -2.110064        1.323828       -2.774290
  1       -3.250173        2.681191       -0.593807
  1       -3.357523        0.864580        1.562459
  1       -3.825376       -1.865032        0.788636
  1       -2.774728       -1.470227       -2.910008

<isomer-c>	C3v_Str.3 
C3v_Str.3  E = EUMP2 = -0.32817620089093D+04 a.u.
 14        1.171886        2.411291        0.818274
 14       -1.171886        2.411291        0.818274
  6        1.572332        0.907787        1.906599
  6        1.595707        1.831931       -0.963109
  6       -1.572332        0.907787        1.906599
 14        0.000000        0.000000        2.501689
 14        2.674182       -0.190763        0.818274
  6        2.384353        0.465957       -0.963109
 14        0.000000        1.733647       -2.024987
  6       -1.595707        1.831931       -0.963109
 14       -2.674182       -0.190763        0.818274
  6        0.000000       -1.815573        1.906599
 14        1.502296       -2.220528        0.818274
 14        1.501383       -0.866824       -2.024987
  6        0.000000        0.000000       -2.761765
  6       -2.384353        0.465957       -0.963109
  6        0.788645       -2.297889       -0.963109
 14       -1.501383       -0.866824       -2.024987
 14       -1.502296       -2.220528        0.818274
  6       -0.788645       -2.297889       -0.963109
  1       -2.170050       -3.496155        1.220731
  1       -4.112784       -0.131241        1.220731
  1       -3.372067        0.626374       -1.417987
  1       -2.446621       -1.412557       -3.049368
  1       -1.143578       -3.233483       -1.417987
  1        0.000000       -2.452598        2.801989
  1        0.000000        0.000000        3.997601
  1       -2.124012        1.226299        2.801989
  1       -1.942734        3.627396        1.220731
  1       -2.228489        2.607109       -1.417987
  1        0.000000        2.825115       -3.049368
  1        0.000000        0.000000       -3.857384
  1        2.446621       -1.412557       -3.049368
  1        1.143578       -3.233483       -1.417987
  1        2.170050       -3.496155        1.220731
  1        2.124012        1.226299        2.801989
  1        1.942734        3.627396        1.220731
  1        2.228489        2.607109       -1.417987
  1        3.372067        0.626374       -1.417987
  1        4.112784       -0.131241        1.220731

<isomer-d>	C3_Str.7
C3_Str.7  E = EUMP2 = -0.32817617969000D+04 a.u.
 14       -1.294219        1.290536       -2.002623
 14        0.000000        2.707928       -0.654607
  6        0.000000        0.000000       -2.574473
  6       -2.519277        0.535500       -0.747823
  6        1.723395        1.914008       -0.747823
 14        1.764746        0.475559       -2.002623
 14       -0.470527       -1.766094       -2.002623
 14       -2.345134       -1.353964       -0.654607
 14       -2.171534        1.145069        1.015944
  6       -0.642738        2.300414        1.112001
 14        2.077426        1.308069        1.015944
 14        2.345134       -1.353964       -0.654607
  6        0.795882       -2.449508       -0.747823
  6       -1.670848       -1.706834        1.112001
  6       -1.704473       -0.413700        2.011416
  6        0.493962        1.682967        2.011416
 14        0.094108       -2.453138        1.015944
 14        0.000000        0.000000        2.756824
  6        2.313586       -0.593579        1.112001
  6        1.210512       -1.269267        2.011416
  1        3.299697       -0.766100        1.565285
  1        3.279180        2.001458        1.579357
  1        0.751535        2.384778        2.815470
  1        0.000000        0.000000        4.253554
  1        1.689511       -1.843238        2.815470
  1        3.604225       -2.113999       -0.925488
  1        2.613435        0.833807       -3.179883
  1        2.473839        2.661096       -1.039529
  1        0.028665        4.178350       -0.925488
  1       -0.986386        3.240671        1.565285
  1       -3.372904        1.839124        1.579357
  1       -2.441046       -0.541541        2.815470
  1       -2.313311       -2.474571        1.565285
  1        0.093724       -3.840582        1.579357
  1        1.067657       -3.472955       -1.039529
  1        0.000000        0.000000       -3.674623
  1       -2.028815        1.846397       -3.179883
  1       -3.541496        0.811859       -1.039529
  1       -3.632889       -2.064351       -0.925488
  1       -0.584620       -2.680204       -3.179883

<isomer-e>	C5v_Str.2
C5v_Str.2  E = EUMP2 = -0.32817613996879D+04 a.u.
  6       -0.782006        1.076339        2.340867
  6       -1.265312       -0.411125        2.340867
  6        0.782006        1.076339        2.340867
 14       -1.503024        2.068735        0.859823
  6        0.000000       -1.330428        2.340867
  6        1.265312       -0.411125        2.340867
 14        1.503024        2.068735        0.859823
  6        0.000000        2.677079       -0.125990
  6       -2.546054        0.827263       -0.125990
 14       -2.431944       -0.790187        0.859823
 14        0.000000       -2.557098        0.859823
 14        2.431944       -0.790187        0.859823
  6        2.546054        0.827263       -0.125990
 14        0.000000        2.007858       -1.915888
 14       -1.909587        0.620462       -1.915888
  6       -1.573548       -2.165803       -0.125990
 14        1.909587        0.620462       -1.915888
 14       -1.180190       -1.624392       -1.915888
  6        1.573548       -2.165803       -0.125990
 14        1.180190       -1.624392       -1.915888
  1        2.218991       -3.054180       -0.156902
  1        0.000000       -3.982350        1.316230
  1       -2.218991       -3.054180       -0.156902
  1       -1.826310       -2.513700       -2.929364
  1        1.826310       -2.513700       -2.929364
  1        3.787440       -1.230614        1.316230
  1        1.828138       -0.593998        3.265686
  1        0.000000       -1.922218        3.265686
  1       -1.828138       -0.593998        3.265686
  1       -3.787440       -1.230614        1.316230
  1       -3.590404        1.166593       -0.156902
  1       -2.955032        0.960148       -2.929364
  1        0.000000        3.107104       -2.929364
  1        2.955032        0.960148       -2.929364
  1        3.590404        1.166593       -0.156902
  1        1.129852        1.555107        3.265686
  1       -1.129852        1.555107        3.265686
  1       -2.340767        3.221789        1.316230
  1        0.000000        3.775174       -0.156902
  1        2.340767        3.221789        1.316230

<isomer-f>	D5d_Str.1 
D5d_Str.1  E = EUMP2 = -0.32815711951113D+04 a.u.
  6        0.000000       -1.342589       -1.954790
  6       -1.276878       -0.414883       -1.954790
  6        1.276878       -0.414883       -1.954790
 14        0.000000       -2.871433       -0.727990
  6       -0.789154        1.086177       -1.954790
  6        0.789154        1.086177       -1.954790
 14        2.730895       -0.887322       -0.727990
 14        1.687786       -2.323038        0.727990
 14       -1.687786       -2.323038        0.727990
 14       -2.730895       -0.887322       -0.727990
 14       -1.687786        2.323038       -0.727990
 14        1.687786        2.323038       -0.727990
 14        2.730895        0.887322        0.727990
  6        0.789154       -1.086177        1.954790
  6       -0.789154       -1.086177        1.954790
 14       -2.730895        0.887322        0.727990
  6        1.276878        0.414883        1.954790
  6       -1.276878        0.414883        1.954790
 14        0.000000        2.871433        0.727990
  6        0.000000        1.342589        1.954790
  1        0.000000        4.164842        1.470143
  1       -2.448033        3.369428       -1.470143
  1       -3.961000        1.287007        1.470143
  1       -1.760054        0.571876        2.929854
  1        0.000000        1.850630        2.929854
  1        2.448033        3.369428       -1.470143
  1        1.087773        1.497192       -2.929854
  1       -1.087773        1.497192       -2.929854
  1       -1.760054       -0.571876       -2.929854
  1       -3.961000       -1.287007       -1.470143
  1       -2.448033       -3.369428        1.470143
  1       -1.087773       -1.497192        2.929854
  1        1.087773       -1.497192        2.929854
  1        1.760054        0.571876        2.929854
  1        3.961000        1.287007        1.470143
  1        1.760054       -0.571876       -2.929854
  1        0.000000       -1.850630       -2.929854
  1        0.000000       -4.164842       -1.470143
  1        2.448033       -3.369428        1.470143
  1        3.961000       -1.287007       -1.470143

<isomer-g>	C3v_Str.1 
C3v_Str.1  E = EUMP2 = -0.32816552832778D+04 a.u.
  6        0.000000        0.000000       -2.783169
  6        0.000000        1.459957       -2.268009
  6        1.264360       -0.729978       -2.268009
  6       -1.264360       -0.729978       -2.268009
  6        1.358559        1.688830       -1.521242
  6        2.141849        0.332132       -1.521242
  6        0.783290       -2.020962       -1.521242
  6       -0.783290       -2.020962       -1.521242
  6       -2.141849        0.332132       -1.521242
  6       -1.358559        1.688830       -1.521242
 14        1.160187        2.626702        0.161621
 14        2.854884       -0.308599        0.161621
 14        1.694697       -2.318103        0.161621
 14       -1.694697       -2.318103        0.161621
 14       -2.854884       -0.308599        0.161621
 14       -1.160187        2.626702        0.161621
 14        0.000000       -2.205928        1.772440
 14       -1.910389        1.102964        1.772440
 14        1.910389        1.102964        1.772440
 14        0.000000        0.000000        2.631764
  1        0.000000        0.000000       -3.879511
  1        0.000000        2.144221       -3.125038
  1        1.940824        2.388165       -2.136647
  1        3.038624        0.486720       -2.136647
  1        1.856950       -1.072111       -3.125038
  1       -1.856950       -1.072111       -3.125038
  1       -3.038624        0.486720       -2.136647
  1       -1.940824        2.388165       -2.136647
  1       -1.886666        3.932761        0.146119
  1        1.886666        3.932761        0.146119
  1        2.821977        1.629269        2.831348
  1        4.349204       -0.332480        0.146119
  1        2.462538       -3.600281        0.146119
  1        1.097800       -2.874885       -2.136647
  1       -1.097800       -2.874885       -2.136647
  1       -4.349204       -0.332480        0.146119
  1       -2.821977        1.629269        2.831348
  1        0.000000        0.000000        4.128311
  1        0.000000       -3.258538        2.831348
  1       -2.462538       -3.600281        0.146119


****************************************************						
Below are the coordinates of the 1648 isomers.	
The above seven isomers are duplicately described.	
****************************************************						
						
D5d_Str.1	E	=	EUMP2	=	-0.32815711951113D+04	a.u.
	6	0.000000 	-1.342589 	-1.954790 		
	6	-1.276878 	-0.414883 	-1.954790 		
	6	1.276878 	-0.414883 	-1.954790 		
	14	0.000000 	-2.871433 	-0.727990 		
	6	-0.789154 	1.086177 	-1.954790 		
	6	0.789154 	1.086177 	-1.954790 		
	14	2.730895 	-0.887322 	-0.727990 		
	14	1.687786 	-2.323038 	0.727990 		
	14	-1.687786 	-2.323038 	0.727990 		
	14	-2.730895 	-0.887322 	-0.727990 		
	14	-1.687786 	2.323038 	-0.727990 		
	14	1.687786 	2.323038 	-0.727990 		
	14	2.730895 	0.887322 	0.727990 		
	6	0.789154 	-1.086177 	1.954790 		
	6	-0.789154 	-1.086177 	1.954790 		
	14	-2.730895 	0.887322 	0.727990 		
	6	1.276878 	0.414883 	1.954790 		
	6	-1.276878 	0.414883 	1.954790 		
	14	0.000000 	2.871433 	0.727990 		
	6	0.000000 	1.342589 	1.954790 		
	1	0.000000 	4.164842 	1.470143 		
	1	-2.448033 	3.369428 	-1.470143 		
	1	-3.961000 	1.287007 	1.470143 		
	1	-1.760054 	0.571876 	2.929854 		
	1	0.000000 	1.850630 	2.929854 		
	1	2.448033 	3.369428 	-1.470143 		
	1	1.087773 	1.497192 	-2.929854 		
	1	-1.087773 	1.497192 	-2.929854 		
	1	-1.760054 	-0.571876 	-2.929854 		
	1	-3.961000 	-1.287007 	-1.470143 		
	1	-2.448033 	-3.369428 	1.470143 		
	1	-1.087773 	-1.497192 	2.929854 		
	1	1.087773 	-1.497192 	2.929854 		
	1	1.760054 	0.571876 	2.929854 		
	1	3.961000 	1.287007 	1.470143 		
	1	1.760054 	-0.571876 	-2.929854 		
	1	0.000000 	-1.850630 	-2.929854 		
	1	0.000000 	-4.164842 	-1.470143 		
	1	2.448033 	-3.369428 	1.470143 		
	1	3.961000 	-1.287007 	-1.470143 		
						
D5d_Str.2	E	=	EUMP2	=	-0.32816106447142D+04	a.u.
	14	-1.164552 	-1.602868 	-2.229483 		
	14	-1.884285 	0.612241 	-2.229483 		
	14	1.164552 	-1.602868 	-2.229483 		
	6	-1.362331 	-1.875087 	-0.318187 		
	14	0.000000 	1.981254 	-2.229483 		
	14	1.884285 	0.612241 	-2.229483 		
	6	1.362331 	-1.875087 	-0.318187 		
	6	0.000000 	-2.317736 	0.318187 		
	6	-2.204297 	-0.716220 	0.318187 		
	6	-2.204297 	0.716220 	-0.318187 		
	6	0.000000 	2.317736 	-0.318187 		
	6	2.204297 	0.716220 	-0.318187 		
	6	2.204297 	-0.716220 	0.318187 		
	14	0.000000 	-1.981254 	2.229483 		
	14	-1.884285 	-0.612241 	2.229483 		
	6	-1.362331 	1.875087 	0.318187 		
	14	1.884285 	-0.612241 	2.229483 		
	14	-1.164552 	1.602868 	2.229483 		
	6	1.362331 	1.875087 	0.318187 		
	14	1.164552 	1.602868 	2.229483 		
	1	2.004666 	2.759186 	0.198068 		
	1	0.000000 	3.410541 	-0.198068 		
	1	-2.004666 	2.759186 	0.198068 		
	1	-1.895551 	2.609002 	3.055764 		
	1	1.895551 	2.609002 	3.055764 		
	1	3.243617 	1.053915 	-0.198068 		
	1	3.067065 	0.996550 	-3.055764 		
	1	0.000000 	3.224903 	-3.055764 		
	1	-3.067065 	0.996550 	-3.055764 		
	1	-3.243617 	1.053915 	-0.198068 		
	1	-3.243617 	-1.053915 	0.198068 		
	1	-3.067065 	-0.996550 	3.055764 		
	1	0.000000 	-3.224903 	3.055764 		
	1	3.067065 	-0.996550 	3.055764 		
	1	3.243617 	-1.053915 	0.198068 		
	1	1.895551 	-2.609002 	-3.055764 		
	1	-1.895551 	-2.609002 	-3.055764 		
	1	-2.004666 	-2.759186 	-0.198068 		
	1	0.000000 	-3.410541 	0.198068 		
	1	2.004666 	-2.759186 	-0.198068 		
						
C5v_Str.1	E	=	EUMP2	=	-0.32817005432713D+04	a.u.
	6	-0.784524 	1.079805 	2.360609 		
	6	-1.269386 	-0.412449 	2.360609 		
	6	0.784524 	1.079805 	2.360609 		
	6	-1.424303 	1.960385 	1.239413 		
	6	0.000000 	-1.334712 	2.360609 		
	6	1.269386 	-0.412449 	2.360609 		
	6	1.424303 	1.960385 	1.239413 		
	14	0.000000 	2.755245 	0.264108 		
	14	-2.620393 	0.851417 	0.264108 		
	6	-2.304570 	-0.748800 	1.239413 		
	6	0.000000 	-2.423169 	1.239413 		
	6	2.304570 	-0.748800 	1.239413 		
	14	2.620393 	0.851417 	0.264108 		
	14	0.000000 	2.002171 	-1.976050 		
	14	-1.904178 	0.618705 	-1.976050 		
	14	-1.619492 	-2.229040 	0.264108 		
	14	1.904178 	0.618705 	-1.976050 		
	14	-1.176847 	-1.619790 	-1.976050 		
	14	1.619492 	-2.229040 	0.264108 		
	14	1.176847 	-1.619790 	-1.976050 		
	1	2.496732 	-3.436457 	0.376618 		
	1	0.000000 	-3.423517 	1.692368 		
	1	-2.496732 	-3.436457 	0.376618 		
	1	-1.806960 	-2.487066 	-3.017094 		
	1	1.806960 	-2.487066 	-3.017094 		
	1	3.255958 	-1.057925 	1.692368 		
	1	1.782342 	-0.579118 	3.315169 		
	1	0.000000 	-1.874065 	3.315169 		
	1	-1.782342 	-0.579118 	3.315169 		
	1	-3.255958 	-1.057925 	1.692368 		
	1	-4.039797 	1.312610 	0.376618 		
	1	-2.923722 	0.949975 	-3.017094 		
	1	0.000000 	3.074183 	-3.017094 		
	1	2.923722 	0.949975 	-3.017094 		
	1	4.039797 	1.312610 	0.376618 		
	1	1.101548 	1.516151 	3.315169 		
	1	-1.101548 	1.516151 	3.315169 		
	1	-2.012293 	2.769683 	1.692368 		
	1	0.000000 	4.247694 	0.376618 		
	1	2.012293 	2.769683 	1.692368 		
						
C5v_Str.2	E	=	EUMP2	=	-0.32817613996879D+04	a.u.
	6	-0.782006 	1.076339 	2.340867 		
	6	-1.265312 	-0.411125 	2.340867 		
	6	0.782006 	1.076339 	2.340867 		
	14	-1.503024 	2.068735 	0.859823 		
	6	0.000000 	-1.330428 	2.340867 		
	6	1.265312 	-0.411125 	2.340867 		
	14	1.503024 	2.068735 	0.859823 		
	6	0.000000 	2.677079 	-0.125990 		
	6	-2.546054 	0.827263 	-0.125990 		
	14	-2.431944 	-0.790187 	0.859823 		
	14	0.000000 	-2.557098 	0.859823 		
	14	2.431944 	-0.790187 	0.859823 		
	6	2.546054 	0.827263 	-0.125990 		
	14	0.000000 	2.007858 	-1.915888 		
	14	-1.909587 	0.620462 	-1.915888 		
	6	-1.573548 	-2.165803 	-0.125990 		
	14	1.909587 	0.620462 	-1.915888 		
	14	-1.180190 	-1.624392 	-1.915888 		
	6	1.573548 	-2.165803 	-0.125990 		
	14	1.180190 	-1.624392 	-1.915888 		
	1	2.218991 	-3.054180 	-0.156902 		
	1	0.000000 	-3.982350 	1.316230 		
	1	-2.218991 	-3.054180 	-0.156902 		
	1	-1.826310 	-2.513700 	-2.929364 		
	1	1.826310 	-2.513700 	-2.929364 		
	1	3.787440 	-1.230614 	1.316230 		
	1	1.828138 	-0.593998 	3.265686 		
	1	0.000000 	-1.922218 	3.265686 		
	1	-1.828138 	-0.593998 	3.265686 		
	1	-3.787440 	-1.230614 	1.316230 		
	1	-3.590404 	1.166593 	-0.156902 		
	1	-2.955032 	0.960148 	-2.929364 		
	1	0.000000 	3.107104 	-2.929364 		
	1	2.955032 	0.960148 	-2.929364 		
	1	3.590404 	1.166593 	-0.156902 		
	1	1.129852 	1.555107 	3.265686 		
	1	-1.129852 	1.555107 	3.265686 		
	1	-2.340767 	3.221789 	1.316230 		
	1	0.000000 	3.775174 	-0.156902 		
	1	2.340767 	3.221789 	1.316230 		
						
C3v_Str.1	E	=	EUMP2	=	-0.32816552832778D+04	a.u.
	6	0.000000 	0.000000 	-2.783169 		
	6	0.000000 	1.459957 	-2.268009 		
	6	1.264360 	-0.729978 	-2.268009 		
	6	-1.264360 	-0.729978 	-2.268009 		
	6	1.358559 	1.688830 	-1.521242 		
	6	2.141849 	0.332132 	-1.521242 		
	6	0.783290 	-2.020962 	-1.521242 		
	6	-0.783290 	-2.020962 	-1.521242 		
	6	-2.141849 	0.332132 	-1.521242 		
	6	-1.358559 	1.688830 	-1.521242 		
	14	1.160187 	2.626702 	0.161621 		
	14	2.854884 	-0.308599 	0.161621 		
	14	1.694697 	-2.318103 	0.161621 		
	14	-1.694697 	-2.318103 	0.161621 		
	14	-2.854884 	-0.308599 	0.161621 		
	14	-1.160187 	2.626702 	0.161621 		
	14	0.000000 	-2.205928 	1.772440 		
	14	-1.910389 	1.102964 	1.772440 		
	14	1.910389 	1.102964 	1.772440 		
	14	0.000000 	0.000000 	2.631764 		
	1	0.000000 	0.000000 	-3.879511 		
	1	0.000000 	2.144221 	-3.125038 		
	1	1.940824 	2.388165 	-2.136647 		
	1	3.038624 	0.486720 	-2.136647 		
	1	1.856950 	-1.072111 	-3.125038 		
	1	-1.856950 	-1.072111 	-3.125038 		
	1	-3.038624 	0.486720 	-2.136647 		
	1	-1.940824 	2.388165 	-2.136647 		
	1	-1.886666 	3.932761 	0.146119 		
	1	1.886666 	3.932761 	0.146119 		
	1	2.821977 	1.629269 	2.831348 		
	1	4.349204 	-0.332480 	0.146119 		
	1	2.462538 	-3.600281 	0.146119 		
	1	1.097800 	-2.874885 	-2.136647 		
	1	-1.097800 	-2.874885 	-2.136647 		
	1	-4.349204 	-0.332480 	0.146119 		
	1	-2.821977 	1.629269 	2.831348 		
	1	0.000000 	0.000000 	4.128311 		
	1	0.000000 	-3.258538 	2.831348 		
	1	-2.462538 	-3.600281 	0.146119 		
						
C3v_Str.2	E	=	EUMP2	=	-0.32816604805888D+04	a.u.
	14	0.000000 	0.000000 	3.089771 		
	14	1.681534 	0.970834 	1.796231 		
	14	-1.681534 	0.970834 	1.796231 		
	14	0.000000 	-1.941668 	1.796231 		
	6	0.787194 	2.302964 	0.728341 		
	6	-0.787194 	2.302964 	0.728341 		
	6	-2.388022 	-0.469752 	0.728341 		
	6	-1.600828 	-1.833212 	0.728341 		
	6	1.600828 	-1.833212 	0.728341 		
	6	2.388022 	-0.469752 	0.728341 		
	14	1.472904 	2.182274 	-1.062952 		
	14	-1.472904 	2.182274 	-1.062952 		
	14	-2.626357 	0.184435 	-1.062952 		
	14	-1.153453 	-2.366709 	-1.062952 		
	14	1.153453 	-2.366709 	-1.062952 		
	14	2.626357 	0.184435 	-1.062952 		
	6	-1.342314 	-0.774985 	-2.093247 		
	6	1.342314 	-0.774985 	-2.093247 		
	6	0.000000 	1.549971 	-2.093247 		
	6	0.000000 	0.000000 	-2.455177 		
	1	0.000000 	2.110427 	-3.038641 		
	1	2.002739 	3.480978 	-1.575211 		
	1	4.015985 	-0.006066 	-1.575211 		
	1	1.827684 	-1.055214 	-3.038641 		
	1	0.000000 	0.000000 	-3.549944 		
	1	-2.002739 	3.480978 	-1.575211 		
	1	-1.129920 	3.257204 	1.154104 		
	1	1.129920 	3.257204 	1.154104 		
	1	2.841369 	1.640465 	2.464850 		
	1	3.385782 	-0.650062 	1.154104 		
	1	2.255861 	-2.607142 	1.154104 		
	1	2.013246 	-3.474912 	-1.575211 		
	1	-2.013246 	-3.474912 	-1.575211 		
	1	-1.827684 	-1.055214 	-3.038641 		
	1	-4.015985 	-0.006066 	-1.575211 		
	1	-2.841369 	1.640465 	2.464850 		
	1	0.000000 	0.000000 	4.576625 		
	1	0.000000 	-3.280931 	2.464850 		
	1	-2.255861 	-2.607142 	1.154104 		
	1	-3.385782 	-0.650062 	1.154104 		
						
C3v_Str.3	E	=	EUMP2	=	-0.32817620089093D+04	a.u.
	14	1.171886 	2.411291 	0.818274 		
	14	-1.171886 	2.411291 	0.818274 		
	6	1.572332 	0.907787 	1.906599 		
	6	1.595707 	1.831931 	-0.963109 		
	6	-1.572332 	0.907787 	1.906599 		
	14	0.000000 	0.000000 	2.501689 		
	14	2.674182 	-0.190763 	0.818274 		
	6	2.384353 	0.465957 	-0.963109 		
	14	0.000000 	1.733647 	-2.024987 		
	6	-1.595707 	1.831931 	-0.963109 		
	14	-2.674182 	-0.190763 	0.818274 		
	6	0.000000 	-1.815573 	1.906599 		
	14	1.502296 	-2.220528 	0.818274 		
	14	1.501383 	-0.866824 	-2.024987 		
	6	0.000000 	0.000000 	-2.761765 		
	6	-2.384353 	0.465957 	-0.963109 		
	6	0.788645 	-2.297889 	-0.963109 		
	14	-1.501383 	-0.866824 	-2.024987 		
	14	-1.502296 	-2.220528 	0.818274 		
	6	-0.788645 	-2.297889 	-0.963109 		
	1	-2.170050 	-3.496155 	1.220731 		
	1	-4.112784 	-0.131241 	1.220731 		
	1	-3.372067 	0.626374 	-1.417987 		
	1	-2.446621 	-1.412557 	-3.049368 		
	1	-1.143578 	-3.233483 	-1.417987 		
	1	0.000000 	-2.452598 	2.801989 		
	1	0.000000 	0.000000 	3.997601 		
	1	-2.124012 	1.226299 	2.801989 		
	1	-1.942734 	3.627396 	1.220731 		
	1	-2.228489 	2.607109 	-1.417987 		
	1	0.000000 	2.825115 	-3.049368 		
	1	0.000000 	0.000000 	-3.857384 		
	1	2.446621 	-1.412557 	-3.049368 		
	1	1.143578 	-3.233483 	-1.417987 		
	1	2.170050 	-3.496155 	1.220731 		
	1	2.124012 	1.226299 	2.801989 		
	1	1.942734 	3.627396 	1.220731 		
	1	2.228489 	2.607109 	-1.417987 		
	1	3.372067 	0.626374 	-1.417987 		
	1	4.112784 	-0.131241 	1.220731 		
						
C3v_Str.4	E	=	EUMP2	=	-0.32816210501388D+04	a.u.
	14	0.000000 	0.000000 	2.967959 		
	6	0.000000 	1.663922 	2.068277 		
	6	-1.440999 	-0.831961 	2.068277 		
	6	1.440999 	-0.831961 	2.068277 		
	6	-1.364270 	1.705201 	1.288942 		
	6	-2.158883 	0.328892 	1.288942 		
	6	-0.794612 	-2.034093 	1.288942 		
	6	0.794612 	-2.034093 	1.288942 		
	6	2.158883 	0.328892 	1.288942 		
	6	1.364270 	1.705201 	1.288942 		
	14	-1.152889 	2.610290 	-0.417059 		
	14	-2.837022 	-0.306714 	-0.417059 		
	14	-1.684133 	-2.303576 	-0.417059 		
	14	1.684133 	-2.303576 	-0.417059 		
	14	2.837022 	-0.306714 	-0.417059 		
	14	1.152889 	2.610290 	-0.417059 		
	14	0.000000 	-1.879013 	-1.979715 		
	14	1.627273 	0.939507 	-1.979715 		
	14	-1.627273 	0.939507 	-1.979715 		
	6	0.000000 	0.000000 	-2.447616 		
	1	-2.347395 	1.355269 	-3.220426 		
	1	-1.969680 	3.857833 	-0.498786 		
	1	1.969680 	3.857833 	-0.498786 		
	1	2.347395 	1.355269 	-3.220426 		
	1	0.000000 	0.000000 	-3.549262 		
	1	-4.325821 	-0.223123 	-0.498786 		
	1	-3.070690 	0.533662 	1.866958 		
	1	-1.997510 	2.392465 	1.866958 		
	1	0.000000 	2.528746 	2.741492 		
	1	1.997510 	2.392465 	1.866958 		
	1	3.070690 	0.533662 	1.866958 		
	1	4.325821 	-0.223123 	-0.498786 		
	1	2.356141 	-3.634709 	-0.498786 		
	1	0.000000 	-2.710539 	-3.220426 		
	1	-2.356141 	-3.634709 	-0.498786 		
	1	-2.189958 	-1.264373 	2.741492 		
	1	0.000000 	0.000000 	4.461385 		
	1	2.189958 	-1.264373 	2.741492 		
	1	1.073180 	-2.926127 	1.866958 		
	1	-1.073180 	-2.926127 	1.866958 		
						
C3_Str.1	E	=	EUMP2	=	-0.32816859594279D+04	a.u.
	14	3.001886 	0.000000 	0.000000 		
	14	1.907155 	-1.482372 	-1.459994 		
	14	1.907154 	2.005579 	-0.553774 		
	14	1.907154 	-0.523206 	2.013770 		
	14	0.532080 	-0.041429 	-2.647402 		
	6	0.462577 	1.688424 	-1.797084 		
	14	0.532079 	2.313433 	1.287824 		
	6	0.462575 	0.712109 	2.360760 		
	14	0.532080 	-2.272004 	1.359580 		
	6	0.462577 	-2.400533 	-0.563675 		
	6	-1.106891 	-0.898003 	-2.209003 		
	6	-0.979607 	1.991649 	-1.203547 		
	6	-1.106892 	2.362055 	0.326808 		
	6	-0.979608 	0.046477 	2.326592 		
	6	-1.106892 	-1.464052 	1.882195 		
	6	-0.979606 	-2.038127 	-1.123045 		
	14	-2.193896 	1.136042 	1.288729 		
	14	-2.193896 	-1.684094 	0.339476 		
	14	-2.193895 	0.548052 	-1.628207 		
	6	-2.965701 	0.000000 	-0.000001 		
	1	-3.188338 	0.968314 	-2.663898 		
	1	-1.527635 	-1.324741 	-3.128887 		
	1	-1.343590 	-2.951013 	-1.612078 		
	1	-3.188339 	-2.791160 	0.493363 		
	1	-4.060630 	-0.000001 	-0.000001 		
	1	-1.343591 	2.871607 	-1.749613 		
	1	0.643045 	2.411976 	-2.605728 		
	1	0.719629 	0.118999 	-4.122659 		
	1	2.783796 	-2.432851 	-2.209217 		
	1	0.643044 	-3.462615 	-0.785969 		
	1	0.719628 	-3.629828 	1.958273 		
	1	-1.527637 	-2.047326 	2.711702 		
	1	-1.343593 	0.079406 	3.361690 		
	1	-3.188340 	1.822845 	2.170533 		
	1	-1.527637 	3.372066 	0.417184 		
	1	2.783794 	3.129666 	-1.002302 		
	1	4.494123 	0.000000 	0.000001 		
	1	2.783793 	-0.696813 	3.211521 		
	1	0.643043 	1.050638 	3.391698 		
	1	0.719627 	3.510828 	2.164387 		
						
C3_Str.2	E	=	EUMP2	=	-0.32816230801410D+04	a.u.
	14	-0.000003 	0.000011 	-2.850162 		
	14	1.932201 	0.730754 	-1.744580 		
	14	-0.333257 	-2.038703 	-1.744588 		
	14	-1.598949 	1.307970 	-1.744574 		
	14	2.572250 	-1.204214 	-0.602825 		
	6	0.976437 	-2.264858 	-0.325991 		
	14	-2.329008 	-1.625524 	-0.602821 		
	6	-2.449645 	0.286812 	-0.325978 		
	14	-0.243244 	2.829744 	-0.602806 		
	6	1.473207 	1.978050 	-0.325976 		
	14	2.532775 	-0.186931 	1.461670 		
	6	0.471803 	-2.228722 	1.178049 		
	14	-1.428268 	-2.099989 	1.461667 		
	6	-2.166026 	0.705762 	1.178063 		
	14	-1.104503 	2.286903 	1.461683 		
	6	1.694227 	1.522946 	1.178061 		
	6	-1.480377 	-0.322879 	2.145840 		
	6	0.460578 	1.443473 	2.145845 		
	6	1.019806 	-1.120619 	2.145834 		
	6	0.000003 	-0.000010 	2.564457 		
	1	1.304130 	-1.646122 	3.066632 		
	1	3.690861 	-0.105783 	2.401283 		
	1	2.353441 	2.289882 	1.603739 		
	1	0.773513 	1.952450 	3.066646 		
	1	0.000004 	-0.000014 	3.661311 		
	1	0.806384 	-3.183088 	1.603720 		
	1	1.307179 	-3.299660 	-0.504089 		
	1	3.714682 	-2.000059 	-1.135827 		
	1	2.972401 	1.355003 	-2.620149 		
	1	2.204001 	2.781883 	-0.504067 		
	1	-0.125237 	4.217046 	-1.135799 		
	1	-1.753823 	3.249254 	2.401302 		
	1	-3.159819 	0.893187 	1.603740 		
	1	-2.077634 	-0.306364 	3.066640 		
	1	-1.937030 	-3.143500 	2.401277 		
	1	-0.312747 	-3.251663 	-2.620163 		
	1	-0.000005 	0.000017 	-4.342666 		
	1	-2.659663 	1.896692 	-2.620141 		
	1	-3.511182 	0.517782 	-0.504069 		
	1	-3.589449 	-2.216973 	-1.135820 		
						
C3_Str.3	E	=	EUMP2	=	-0.32817263344161D+04	a.u.
	14	-0.000038 	0.000009 	-2.860718 		
	14	1.227659 	1.695486 	-1.784178 		
	14	0.854465 	-1.910939 	-1.784184 		
	14	-2.082194 	0.215469 	-1.784140 		
	14	2.647927 	0.422414 	-0.401429 		
	6	2.193998 	-1.427050 	-0.499013 		
	14	-0.958152 	-2.504382 	-0.401392 		
	6	-2.332872 	-1.186536 	-0.498954 		
	14	-1.689791 	2.081972 	-0.401369 		
	6	0.138854 	2.613591 	-0.498975 		
	6	2.122112 	0.979076 	1.356538 		
	14	1.613886 	-1.842872 	1.264774 		
	6	-0.213121 	-2.327331 	1.356558 		
	14	-2.402889 	-0.476222 	1.264830 		
	6	-1.908938 	1.348243 	1.356591 		
	14	0.789053 	2.319083 	1.264798 		
	6	-0.918799 	-1.212564 	2.204427 		
	6	-0.590663 	1.402000 	2.204431 		
	6	1.509549 	-0.189457 	2.204399 		
	6	0.000035 	-0.000008 	2.629678 		
	1	2.096540 	-0.269350 	3.127777 		
	1	3.010334 	1.381495 	1.861383 		
	1	1.204147 	3.612190 	1.893723 		
	1	-0.814954 	1.950282 	3.127821 		
	1	0.000049 	-0.000013 	3.725930 		
	1	2.526217 	-2.848905 	1.893687 		
	1	3.105267 	-1.993279 	-0.735407 		
	1	4.115162 	0.614331 	-0.626432 		
	1	1.901548 	2.663898 	-2.702522 		
	1	0.173584 	3.685891 	-0.735353 		
	1	-2.589618 	3.256679 	-0.626338 		
	1	-2.701546 	1.916248 	1.861458 		
	1	-3.730290 	-0.763303 	1.893774 		
	1	-1.281463 	-1.680961 	3.127816 		
	1	-0.308714 	-3.297761 	1.861411 		
	1	1.356170 	-2.978755 	-2.702532 		
	1	-0.000057 	0.000014 	-4.354005 		
	1	-3.257823 	0.314882 	-2.702462 		
	1	-3.278880 	-1.692606 	-0.735324 		
	1	-1.525569 	-3.871004 	-0.626373 		
						
C3_Str.4	E	=	EUMP2	=	-0.32816643181698D+04	a.u.
	14	0.000000 	0.000000 	3.246033 		
	14	0.634152 	1.812989 	1.928184 		
	14	1.253019 	-1.455686 	1.928184 		
	14	-1.887171 	-0.357303 	1.928184 		
	6	2.071745 	1.196123 	0.835913 		
	6	2.295701 	-0.362358 	0.709389 		
	6	0.000000 	-2.392245 	0.835913 		
	6	-1.461662 	-1.806957 	0.709389 		
	6	-2.071745 	1.196123 	0.835913 		
	6	-0.834040 	2.169315 	0.709389 		
	14	1.671360 	2.077884 	-0.803286 		
	6	2.209853 	-1.020577 	-0.730579 		
	14	0.963821 	-2.486382 	-0.803286 		
	6	-1.988772 	-1.403500 	-0.730579 		
	14	-2.635181 	0.408498 	-0.803286 		
	6	-0.221081 	2.424077 	-0.730579 		
	14	-0.720549 	-1.656903 	-2.152288 		
	14	-1.074645 	1.452465 	-2.152288 		
	14	1.795194 	0.204438 	-2.152288 		
	6	0.000000 	0.000000 	-2.767974 		
	1	2.765426 	0.050154 	-3.277331 		
	1	2.473370 	3.319792 	-1.016118 		
	1	-0.370591 	3.484573 	-0.980773 		
	1	-1.426148 	2.369852 	-3.277331 		
	1	0.000000 	0.000000 	-3.867243 		
	1	3.203024 	-1.421345 	-0.980773 		
	1	3.330078 	-0.523708 	1.041276 		
	1	2.987511 	1.642685 	1.247375 		
	1	1.038324 	3.098382 	2.580133 		
	1	-1.211495 	3.145786 	1.041276 		
	1	-2.916362 	1.765918 	1.247375 		
	1	-4.111709 	0.482105 	-1.016118 		
	1	-2.832433 	-2.063227 	-0.980773 		
	1	-1.339278 	-2.420006 	-3.277331 		
	1	1.638339 	-3.801897 	-1.016118 		
	1	2.164115 	-2.448406 	2.580133 		
	1	0.000000 	0.000000 	4.732318 		
	1	-3.202439 	-0.649976 	2.580133 		
	1	-2.118583 	-2.622078 	1.041276 		
	1	-0.071149 	-3.408602 	1.247375 		
						
C3_Str.5	E	=	EUMP2	=	-0.32817017376003D+04	a.u.
	14	0.000000 	0.000000 	2.395921 		
	6	1.809891 	0.140604 	1.800829 		
	6	-1.026712 	1.497110 	1.800829 		
	6	-0.783179 	-1.637714 	1.800829 		
	14	2.171518 	1.800703 	0.916081 		
	14	0.000000 	2.626840 	0.661113 		
	14	-2.645214 	0.980238 	0.916081 		
	14	-2.274910 	-1.313420 	0.661113 		
	14	0.473696 	-2.780941 	0.916081 		
	14	2.274910 	-1.313420 	0.661113 		
	14	2.318602 	1.088751 	-1.306671 		
	6	-0.398650 	2.298903 	-1.187112 		
	14	-2.102187 	1.463593 	-1.306671 		
	6	-1.791583 	-1.494692 	-1.187112 		
	14	-0.216415 	-2.552344 	-1.306671 		
	6	2.190233 	-0.804211 	-1.187112 		
	6	-1.512113 	-0.210838 	-2.043262 		
	6	0.938648 	-1.204109 	-2.043262 		
	6	0.573465 	1.414947 	-2.043262 		
	6	0.000000 	0.000000 	-2.448438 		
	1	0.726356 	1.962896 	-2.982109 		
	1	3.416896 	1.582968 	-2.193387 		
	1	3.080872 	-1.268150 	-1.633585 		
	1	1.336740 	-1.610491 	-2.982109 		
	1	0.000000 	0.000000 	-3.545108 		
	1	-0.442185 	3.302188 	-1.633585 		
	1	-0.311826 	4.060124 	0.953030 		
	1	3.252520 	2.609934 	1.547931 		
	1	2.441929 	0.062770 	2.697928 		
	1	3.672083 	-1.760013 	0.953030 		
	1	0.634009 	-4.121732 	1.547931 		
	1	-0.337557 	-3.750603 	-2.193387 		
	1	-2.638686 	-2.034038 	-1.633585 		
	1	-2.063096 	-0.352405 	-2.982109 		
	1	-3.079339 	2.167635 	-2.193387 		
	1	-1.275325 	2.083388 	2.697928 		
	1	0.000000 	0.000000 	3.893264 		
	1	-1.166604 	-2.146158 	2.697928 		
	1	-3.360257 	-2.300111 	0.953030 		
	1	-3.886529 	1.511798 	1.547931 		
						
C3_Str.6	E	=	EUMP2	=	-0.32816599588288D+04	a.u.
	14	0.000000 	0.000000 	2.705347 		
	6	1.717313 	-0.332911 	1.963319 		
	6	-0.570347 	1.653692 	1.963319 		
	6	-1.146966 	-1.320781 	1.963319 		
	14	2.151922 	1.357330 	1.203992 		
	6	0.459383 	2.279216 	0.943512 		
	14	-2.251443 	1.184954 	1.203992 		
	6	-2.203550 	-0.741771 	0.943512 		
	14	0.099521 	-2.542284 	1.203992 		
	6	1.744167 	-1.537445 	0.943512 		
	14	2.790754 	0.565784 	-0.862062 		
	6	0.000000 	2.455403 	-0.566169 		
	14	-1.885361 	2.133972 	-0.862062 		
	6	-2.126442 	-1.227702 	-0.566169 		
	14	-0.905394 	-2.699756 	-0.862062 		
	6	2.126442 	-1.227702 	-0.566169 		
	14	-1.800566 	0.072572 	-1.956542 		
	14	0.837434 	-1.595622 	-1.956542 		
	14	0.963132 	1.523050 	-1.956542 		
	6	0.000000 	0.000000 	-2.559287 		
	1	1.175777 	2.487392 	-3.079965 		
	1	4.176308 	0.639660 	-1.404386 		
	1	2.955121 	-1.905631 	-0.822036 		
	1	1.566256 	-2.261949 	-3.079965 		
	1	0.000000 	0.000000 	-3.658748 		
	1	0.172764 	3.512025 	-0.822036 		
	1	0.636518 	3.301844 	1.301077 		
	1	3.029463 	2.162523 	2.106920 		
	1	2.432760 	-0.534640 	2.771522 		
	1	2.541221 	-2.202163 	1.301077 		
	1	0.358068 	-3.704853 	2.106920 		
	1	-1.534192 	-3.936619 	-1.404386 		
	1	-3.127885 	-1.606395 	-0.822036 		
	1	-2.742033 	-0.225443 	-3.079965 		
	1	-2.642116 	3.296959 	-1.404386 		
	1	-0.753368 	2.374152 	2.771522 		
	1	0.000000 	0.000000 	4.202024 		
	1	-1.679392 	-1.839512 	2.771522 		
	1	-3.177740 	-1.099681 	1.301077 		
	1	-3.387531 	1.542331 	2.106920 		
						
C3_Str.7	E	=	EUMP2	=	-0.32817617969000D+04	a.u.
	14	-1.294219 	1.290536 	-2.002623 		
	14	0.000000 	2.707928 	-0.654607 		
	6	0.000000 	0.000000 	-2.574473 		
	6	-2.519277 	0.535500 	-0.747823 		
	6	1.723395 	1.914008 	-0.747823 		
	14	1.764746 	0.475559 	-2.002623 		
	14	-0.470527 	-1.766094 	-2.002623 		
	14	-2.345134 	-1.353964 	-0.654607 		
	14	-2.171534 	1.145069 	1.015944 		
	6	-0.642738 	2.300414 	1.112001 		
	14	2.077426 	1.308069 	1.015944 		
	14	2.345134 	-1.353964 	-0.654607 		
	6	0.795882 	-2.449508 	-0.747823 		
	6	-1.670848 	-1.706834 	1.112001 		
	6	-1.704473 	-0.413700 	2.011416 		
	6	0.493962 	1.682967 	2.011416 		
	14	0.094108 	-2.453138 	1.015944 		
	14	0.000000 	0.000000 	2.756824 		
	6	2.313586 	-0.593579 	1.112001 		
	6	1.210512 	-1.269267 	2.011416 		
	1	3.299697 	-0.766100 	1.565285 		
	1	3.279180 	2.001458 	1.579357 		
	1	0.751535 	2.384778 	2.815470 		
	1	0.000000 	0.000000 	4.253554 		
	1	1.689511 	-1.843238 	2.815470 		
	1	3.604225 	-2.113999 	-0.925488 		
	1	2.613435 	0.833807 	-3.179883 		
	1	2.473839 	2.661096 	-1.039529 		
	1	0.028665 	4.178350 	-0.925488 		
	1	-0.986386 	3.240671 	1.565285 		
	1	-3.372904 	1.839124 	1.579357 		
	1	-2.441046 	-0.541541 	2.815470 		
	1	-2.313311 	-2.474571 	1.565285 		
	1	0.093724 	-3.840582 	1.579357 		
	1	1.067657 	-3.472955 	-1.039529 		
	1	0.000000 	0.000000 	-3.674623 		
	1	-2.028815 	1.846397 	-3.179883 		
	1	-3.541496 	0.811859 	-1.039529 		
	1	-3.632889 	-2.064351 	-0.925488 		
	1	-0.584620 	-2.680204 	-3.179883 		
						
C3_Str.8	E	=	EUMP2	=	-0.32816591322762D+04	a.u.
	14	0.000000 	0.000000 	2.611239 		
	6	1.748660 	-0.228306 	1.889384 		
	6	-0.676611 	1.628537 	1.889384 		
	6	-1.072049 	-1.400231 	1.889384 		
	14	2.112130 	1.477550 	1.081922 		
	6	0.397759 	2.351800 	0.992549 		
	14	-2.335661 	1.090383 	1.081922 		
	6	-2.235598 	-0.831431 	0.992549 		
	14	0.223531 	-2.567933 	1.081922 		
	6	1.837839 	-1.520370 	0.992549 		
	14	2.588863 	0.969448 	-1.152819 		
	14	0.000000 	2.579224 	-0.870279 		
	14	-2.133998 	1.757297 	-1.152819 		
	14	-2.233673 	-1.289612 	-0.870279 		
	14	-0.454865 	-2.726745 	-1.152819 		
	14	2.233673 	-1.289612 	-0.870279 		
	6	-1.544292 	0.112673 	-1.964868 		
	6	0.674569 	-1.393733 	-1.964868 		
	6	0.869723 	1.281060 	-1.964868 		
	6	0.000000 	0.000000 	-2.331408 		
	1	1.060629 	1.818186 	-2.905963 		
	1	3.741973 	1.571898 	-1.878016 		
	1	3.188522 	-2.357927 	-1.296515 		
	1	1.044281 	-1.827624 	-2.905963 		
	1	0.000000 	0.000000 	-3.426997 		
	1	0.447764 	3.940305 	-1.296515 		
	1	0.531099 	3.374476 	1.373312 		
	1	3.089446 	2.252223 	1.907902 		
	1	2.456068 	-0.335070 	2.723028 		
	1	2.656832 	-2.147183 	1.373312 		
	1	0.405759 	-3.801650 	1.907902 		
	1	-0.509683 	-4.026593 	-1.878016 		
	1	-3.636286 	-1.582378 	-1.296515 		
	1	-2.104909 	0.009438 	-2.905963 		
	1	-3.232290 	2.454695 	-1.878016 		
	1	-0.937855 	2.294552 	2.723028 		
	1	0.000000 	0.000000 	4.109050 		
	1	-1.518213 	-1.959483 	2.723028 		
	1	-3.187931 	-1.227293 	1.373312 		
	1	-3.495205 	1.549427 	1.907902 		
						
C2h_Str.1	E	=	EUMP2	=	-0.32817314449792D+04	a.u.
	14	-0.041998 	-1.171897 	2.554158 		
	14	0.041998 	1.171897 	2.554158 		
	6	-1.515817 	-1.510938 	1.361828 		
	6	1.515817 	-1.645190 	1.578209 		
	6	-1.515817 	1.645190 	1.578209 		
	14	-2.544840 	0.093965 	1.159193 		
	6	-1.049749 	-2.169088 	0.000000 		
	14	0.856016 	-2.460361 	0.000000 		
	14	2.544840 	-0.093965 	1.159193 		
	6	1.515817 	1.510938 	1.361828 		
	14	-0.856016 	2.460361 	0.000000 		
	14	-2.544840 	0.093965 	-1.159193 		
	6	-1.515817 	-1.510938 	-1.361828 		
	6	1.515817 	-1.645190 	-1.578209 		
	14	2.544840 	-0.093965 	-1.159193 		
	6	1.049749 	2.169088 	0.000000 		
	14	-0.041998 	-1.171897 	-2.554158 		
	6	1.515817 	1.510938 	-1.361828 		
	6	-1.515817 	1.645190 	-1.578209 		
	14	0.041998 	1.171897 	-2.554158 		
	1	-2.138793 	2.355368 	-2.137708 		
	1	-1.157987 	3.926883 	0.000000 		
	1	1.483476 	3.178025 	0.000000 		
	1	2.187857 	2.216770 	-1.871350 		
	1	0.179488 	1.918724 	-3.842133 		
	1	-3.781325 	0.039518 	-1.994994 		
	1	-3.781325 	0.039518 	1.994994 		
	1	-2.138793 	2.355368 	2.137708 		
	1	0.179488 	1.918724 	3.842133 		
	1	2.187857 	2.216770 	1.871350 		
	1	3.781325 	-0.039518 	1.994994 		
	1	3.781325 	-0.039518 	-1.994994 		
	1	2.138793 	-2.355368 	-2.137708 		
	1	-0.179488 	-1.918724 	-3.842133 		
	1	-2.187857 	-2.216770 	-1.871350 		
	1	-2.187857 	-2.216770 	1.871350 		
	1	-0.179488 	-1.918724 	3.842133 		
	1	2.138793 	-2.355368 	2.137708 		
	1	1.157987 	-3.926883 	0.000000 		
	1	-1.483476 	-3.178025 	0.000000 		
						
C2h_Str.2	E	=	EUMP2	=	-0.32817277977853D+04	a.u.
	6	-0.378504 	0.690551 	2.432426 		
	6	0.378504 	-0.690551 	2.432426 		
	14	0.606734 	2.039745 	1.497292 		
	14	-2.146073 	0.531194 	1.699501 		
	14	2.146073 	-0.531194 	1.699501 		
	6	2.146073 	1.155365 	0.788349 		
	6	-0.339986 	2.717916 	0.000000 		
	14	-2.164284 	2.139813 	0.000000 		
	6	-2.146073 	-1.155365 	0.788349 		
	14	-0.606734 	-2.039745 	1.497292 		
	14	2.164284 	-2.139813 	0.000000 		
	6	2.146073 	1.155365 	-0.788349 		
	14	0.606734 	2.039745 	-1.497292 		
	14	-2.146073 	0.531194 	-1.699501 		
	6	-2.146073 	-1.155365 	-0.788349 		
	6	0.339986 	-2.717916 	0.000000 		
	6	-0.378504 	0.690551 	-2.432426 		
	14	-0.606734 	-2.039745 	-1.497292 		
	14	2.146073 	-0.531194 	-1.699501 		
	6	0.378504 	-0.690551 	-2.432426 		
	1	3.194584 	-0.552081 	-2.766584 		
	1	3.156384 	-3.252495 	0.000000 		
	1	0.286628 	-3.814932 	0.000000 		
	1	-0.973719 	-3.145957 	-2.437594 		
	1	0.479557 	-1.047919 	-3.467180 		
	1	3.038103 	1.695918 	-1.132843 		
	1	3.038103 	1.695918 	1.132843 		
	1	3.194584 	-0.552081 	2.766584 		
	1	0.479557 	-1.047919 	3.467180 		
	1	-0.973719 	-3.145957 	2.437594 		
	1	-3.038103 	-1.695918 	1.132843 		
	1	-3.038103 	-1.695918 	-1.132843 		
	1	-3.194584 	0.552081 	-2.766584 		
	1	-0.479557 	1.047919 	-3.467180 		
	1	0.973719 	3.145957 	-2.437594 		
	1	0.973719 	3.145957 	2.437594 		
	1	-0.479557 	1.047919 	3.467180 		
	1	-3.194584 	0.552081 	2.766584 		
	1	-3.156384 	3.252495 	0.000000 		
	1	-0.286628 	3.814932 	0.000000 		
						
C2h_Str.3	E	=	EUMP2	=	-0.32816880938921D+04	a.u.
	6	-0.357629 	-0.704114 	-2.276119 		
	6	0.357629 	0.704114 	-2.276119 		
	6	0.357629 	-1.930433 	-1.586433 		
	14	-2.175083 	-0.614126 	-1.618315 		
	14	2.175083 	0.614126 	-1.618315 		
	14	2.219539 	-1.669954 	-1.176974 		
	14	-0.526409 	-2.503549 	0.000000 		
	6	-2.192710 	-1.612292 	0.000000 		
	14	-2.219539 	1.669954 	-1.176974 		
	6	-0.357629 	1.930433 	-1.586433 		
	6	2.192710 	1.612292 	0.000000 		
	14	2.219539 	-1.669954 	1.176974 		
	6	0.357629 	-1.930433 	1.586433 		
	14	-2.175083 	-0.614126 	1.618315 		
	14	-2.219539 	1.669954 	1.176974 		
	14	0.526409 	2.503549 	0.000000 		
	6	-0.357629 	-0.704114 	2.276119 		
	6	-0.357629 	1.930433 	1.586433 		
	14	2.175083 	0.614126 	1.618315 		
	6	0.357629 	0.704114 	2.276119 		
	1	3.134718 	1.203330 	2.601886 		
	1	3.040760 	2.308526 	0.000000 		
	1	0.617557 	3.998413 	0.000000 		
	1	-0.291853 	2.783992 	2.277110 		
	1	0.441317 	0.977130 	3.336421 		
	1	3.146288 	-2.572709 	1.920790 		
	1	3.146288 	-2.572709 	-1.920790 		
	1	3.134718 	1.203330 	-2.601886 		
	1	0.441317 	0.977130 	-3.336421 		
	1	-0.291853 	2.783992 	-2.277110 		
	1	-3.146288 	2.572709 	-1.920790 		
	1	-3.146288 	2.572709 	1.920790 		
	1	-3.134718 	-1.203330 	2.601886 		
	1	-0.441317 	-0.977130 	3.336421 		
	1	0.291853 	-2.783992 	2.277110 		
	1	0.291853 	-2.783992 	-2.277110 		
	1	-0.441317 	-0.977130 	-3.336421 		
	1	-3.134718 	-1.203330 	-2.601886 		
	1	-3.040760 	-2.308526 	0.000000 		
	1	-0.617557 	-3.998413 	0.000000 		
						
C2h_Str.4	E	=	EUMP2	=	-0.32816796451402D+04	a.u.
	14	-0.173780 	1.143866 	-2.772787 		
	14	0.173780 	-1.143866 	-2.772787 		
	14	-2.112287 	1.024273 	-1.492109 		
	6	1.072705 	1.788233 	-1.439044 		
	6	-1.072705 	-1.788233 	-1.439044 		
	6	-2.112287 	-0.792335 	-0.798378 		
	6	-1.732575 	2.118795 	0.000000 		
	14	0.111668 	2.578663 	0.000000 		
	6	2.112287 	0.792335 	-0.798378 		
	14	2.112287 	-1.024273 	-1.492109 		
	14	-0.111668 	-2.578663 	0.000000 		
	6	-2.112287 	-0.792335 	0.798378 		
	14	-2.112287 	1.024273 	1.492109 		
	6	1.072705 	1.788233 	1.439044 		
	6	2.112287 	0.792335 	0.798378 		
	6	1.732575 	-2.118795 	0.000000 		
	14	-0.173780 	1.143866 	2.772787 		
	14	2.112287 	-1.024273 	1.492109 		
	6	-1.072705 	-1.788233 	1.439044 		
	14	0.173780 	-1.143866 	2.772787 		
	1	-1.629489 	-2.599820 	1.929141 		
	1	-0.224318 	-4.071266 	0.000000 		
	1	2.337254 	-3.034322 	0.000000 		
	1	3.440289 	-1.332176 	2.108068 		
	1	0.133060 	-1.941922 	4.031797 		
	1	-3.100452 	-1.171591 	1.092749 		
	1	-3.100452 	-1.171591 	-1.092749 		
	1	-1.629489 	-2.599820 	-1.929141 		
	1	0.133060 	-1.941922 	-4.031797 		
	1	3.440289 	-1.332176 	-2.108068 		
	1	3.100452 	1.171591 	-1.092749 		
	1	3.100452 	1.171591 	1.092749 		
	1	1.629489 	2.599820 	1.929141 		
	1	-0.133060 	1.941922 	4.031797 		
	1	-3.440289 	1.332176 	2.108068 		
	1	-3.440289 	1.332176 	-2.108068 		
	1	-0.133060 	1.941922 	-4.031797 		
	1	1.629489 	2.599820 	-1.929141 		
	1	0.224318 	4.071266 	0.000000 		
	1	-2.337254 	3.034322 	0.000000 		
						
C2v_Str.1	E	=	EUMP2	=	-0.32816475007215D+04	a.u.
	14	0.000000 	1.175200 	-2.536191 		
	14	0.000000 	-1.175200 	-2.536191 		
	14	-1.704530 	1.825697 	-1.067583 		
	14	1.704530 	1.825697 	-1.067583 		
	14	-1.704530 	-1.825697 	-1.067583 		
	14	-3.085083 	0.000000 	-0.576506 		
	6	-0.786857 	2.230185 	0.607682 		
	6	0.786857 	2.230185 	0.607682 		
	14	3.085083 	0.000000 	-0.576506 		
	14	1.704530 	-1.825697 	-1.067583 		
	6	-0.786857 	-2.230185 	0.607682 		
	14	-2.491233 	0.000000 	1.666670 		
	6	-1.248489 	1.437802 	1.878352 		
	6	1.248489 	1.437802 	1.878352 		
	14	2.491233 	0.000000 	1.666670 		
	6	0.786857 	-2.230185 	0.607682 		
	6	0.000000 	0.792859 	2.540296 		
	6	1.248489 	-1.437802 	1.878352 		
	6	-1.248489 	-1.437802 	1.878352 		
	6	0.000000 	-0.792859 	2.540296 		
	1	-1.675639 	-2.164436 	2.581101 		
	1	-1.097378 	-3.272639 	0.764775 		
	1	1.097378 	-3.272639 	0.764775 		
	1	1.675639 	-2.164436 	2.581101 		
	1	0.000000 	-1.078908 	3.599435 		
	1	-3.539055 	0.000000 	2.732987 		
	1	-4.501050 	0.000000 	-1.037471 		
	1	-2.442465 	-3.047193 	-1.518671 		
	1	0.000000 	-1.811283 	-3.886839 		
	1	2.442465 	-3.047193 	-1.518671 		
	1	4.501050 	0.000000 	-1.037471 		
	1	3.539055 	0.000000 	2.732987 		
	1	1.675639 	2.164436 	2.581101 		
	1	0.000000 	1.078908 	3.599435 		
	1	-1.675639 	2.164436 	2.581101 		
	1	-2.442465 	3.047193 	-1.518671 		
	1	0.000000 	1.811283 	-3.886839 		
	1	2.442465 	3.047193 	-1.518671 		
	1	1.097378 	3.272639 	0.764775 		
	1	-1.097378 	3.272639 	0.764775 		
						
C2v_Str.2	E	=	EUMP2	=	-0.32816419980354D+04	a.u.
	6	0.000000 	0.792063 	-2.443107 		
	6	0.000000 	-0.792063 	-2.443107 		
	14	-1.616818 	1.472185 	-1.647940 		
	14	1.616818 	1.472185 	-1.647940 		
	14	-1.616818 	-1.472185 	-1.647940 		
	6	-2.365291 	0.000000 	-0.713522 		
	14	-1.175921 	2.757538 	0.232542 		
	14	1.175921 	2.757538 	0.232542 		
	6	2.365291 	0.000000 	-0.713522 		
	14	1.616818 	-1.472185 	-1.647940 		
	14	-1.175921 	-2.757538 	0.232542 		
	6	-2.187744 	0.000000 	0.858815 		
	6	-1.579112 	1.341314 	1.473255 		
	6	1.579112 	1.341314 	1.473255 		
	6	2.187744 	0.000000 	0.858815 		
	14	1.175921 	-2.757538 	0.232542 		
	14	0.000000 	1.136063 	2.525423 		
	6	1.579112 	-1.341314 	1.473255 		
	6	-1.579112 	-1.341314 	1.473255 		
	14	0.000000 	-1.136063 	2.525423 		
	1	-2.327426 	-1.741934 	2.173408 		
	1	-1.930055 	-4.018931 	0.491386 		
	1	1.930055 	-4.018931 	0.491386 		
	1	2.327426 	-1.741934 	2.173408 		
	1	0.000000 	-2.108389 	3.656475 		
	1	-3.218886 	0.000000 	1.227959 		
	1	-3.442926 	0.000000 	-0.928227 		
	1	-2.542914 	-1.974662 	-2.709239 		
	1	0.000000 	-1.145937 	-3.484273 		
	1	2.542914 	-1.974662 	-2.709239 		
	1	3.442926 	0.000000 	-0.928227 		
	1	3.218886 	0.000000 	1.227959 		
	1	2.327426 	1.741934 	2.173408 		
	1	0.000000 	2.108389 	3.656475 		
	1	-2.327426 	1.741934 	2.173408 		
	1	-2.542914 	1.974662 	-2.709239 		
	1	0.000000 	1.145937 	-3.484273 		
	1	2.542914 	1.974662 	-2.709239 		
	1	1.930055 	4.018931 	0.491386 		
	1	-1.930055 	4.018931 	0.491386 		
						
C2v_Str.3	E	=	EUMP2	=	-0.32817105290185D+04	a.u.
	14	0.000000 	1.169487 	-2.802021 		
	14	0.000000 	-1.169487 	-2.802021 		
	14	-1.681989 	1.634965 	-1.232855 		
	14	1.681989 	1.634965 	-1.232855 		
	14	-1.681989 	-1.634965 	-1.232855 		
	6	-2.430650 	0.000000 	-0.547846 		
	6	-0.787447 	2.444269 	0.255589 		
	6	0.787447 	2.444269 	0.255589 		
	6	2.430650 	0.000000 	-0.547846 		
	14	1.681989 	-1.634965 	-1.232855 		
	6	-0.787447 	-2.444269 	0.255589 		
	6	-2.431777 	0.000000 	1.030989 		
	14	-1.499696 	1.499120 	1.752790 		
	14	1.499696 	1.499120 	1.752790 		
	6	2.431777 	0.000000 	1.030989 		
	6	0.787447 	-2.444269 	0.255589 		
	6	0.000000 	0.788105 	2.690314 		
	14	1.499696 	-1.499120 	1.752790 		
	14	-1.499696 	-1.499120 	1.752790 		
	6	0.000000 	-0.788105 	2.690314 		
	1	-2.370621 	-2.358967 	2.615021 		
	1	-1.135569 	-3.485130 	0.295459 		
	1	1.135569 	-3.485130 	0.295459 		
	1	2.370621 	-2.358967 	2.615021 		
	1	0.000000 	-1.160803 	3.722512 		
	1	-3.464712 	0.000000 	1.402920 		
	1	-3.473463 	0.000000 	-0.897373 		
	1	-2.792517 	-2.526223 	-1.697033 		
	1	0.000000 	-1.915499 	-4.092644 		
	1	2.792517 	-2.526223 	-1.697033 		
	1	3.473463 	0.000000 	-0.897373 		
	1	3.464712 	0.000000 	1.402920 		
	1	2.370621 	2.358967 	2.615021 		
	1	0.000000 	1.160803 	3.722512 		
	1	-2.370621 	2.358967 	2.615021 		
	1	-2.792517 	2.526223 	-1.697033 		
	1	0.000000 	1.915499 	-4.092644 		
	1	2.792517 	2.526223 	-1.697033 		
	1	1.135569 	3.485130 	0.295459 		
	1	-1.135569 	3.485130 	0.295459 		
						
C2v_Str.4	E	=	EUMP2	=	-0.32817268858624D+04	a.u.
	6	0.000000 	0.789935 	-2.358688 		
	6	0.000000 	-0.789935 	-2.358688 		
	14	-1.486504 	1.692616 	-1.540804 		
	14	1.486504 	1.692616 	-1.540804 		
	14	-1.486504 	-1.692616 	-1.540804 		
	14	-2.914590 	0.000000 	-0.791874 		
	6	-0.788411 	2.429958 	0.086225 		
	6	0.788411 	2.429958 	0.086225 		
	14	2.914590 	0.000000 	-0.791874 		
	14	1.486504 	-1.692616 	-1.540804 		
	6	-0.788411 	-2.429958 	0.086225 		
	6	-2.553778 	0.000000 	1.086361 		
	14	-1.509371 	1.501525 	1.599340 		
	14	1.509371 	1.501525 	1.599340 		
	6	2.553778 	0.000000 	1.086361 		
	6	0.788411 	-2.429958 	0.086225 		
	6	0.000000 	0.787096 	2.518416 		
	14	1.509371 	-1.501525 	1.599340 		
	14	-1.509371 	-1.501525 	1.599340 		
	6	0.000000 	-0.787096 	2.518416 		
	1	-2.313146 	-2.440069 	2.445013 		
	1	-1.149222 	-3.466540 	0.148961 		
	1	1.149222 	-3.466540 	0.148961 		
	1	2.313146 	-2.440069 	2.445013 		
	1	0.000000 	-1.155800 	3.552383 		
	1	-3.493510 	0.000000 	1.655278 		
	1	-4.363656 	0.000000 	-1.141099 		
	1	-1.996993 	-2.762177 	-2.454524 		
	1	0.000000 	-1.112583 	-3.409462 		
	1	1.996993 	-2.762177 	-2.454524 		
	1	4.363656 	0.000000 	-1.141099 		
	1	3.493510 	0.000000 	1.655278 		
	1	2.313146 	2.440069 	2.445013 		
	1	0.000000 	1.155800 	3.552383 		
	1	-2.313146 	2.440069 	2.445013 		
	1	-1.996993 	2.762177 	-2.454524 		
	1	0.000000 	1.112583 	-3.409462 		
	1	1.996993 	2.762177 	-2.454524 		
	1	1.149222 	3.466540 	0.148961 		
	1	-1.149222 	3.466540 	0.148961 		
						
C2v_Str.5	E	=	EUMP2	=	-0.32817217848295D+04	a.u.
	14	0.000000 	1.170012 	-2.363370 		
	14	0.000000 	-1.170012 	-2.363370 		
	6	-1.586504 	1.580800 	-1.375647 		
	6	1.586504 	1.580800 	-1.375647 		
	6	-1.586504 	-1.580800 	-1.375647 		
	14	-2.580969 	0.000000 	-0.954831 		
	14	-1.156656 	2.535427 	0.221126 		
	14	1.156656 	2.535427 	0.221126 		
	14	2.580969 	0.000000 	-0.954831 		
	6	1.586504 	-1.580800 	-1.375647 		
	14	-1.156656 	-2.535427 	0.221126 		
	14	-2.523398 	0.000000 	1.395384 		
	6	-1.335409 	1.430503 	1.772192 		
	6	1.335409 	1.430503 	1.772192 		
	14	2.523398 	0.000000 	1.395384 		
	14	1.156656 	-2.535427 	0.221126 		
	6	0.000000 	0.803043 	2.322033 		
	6	1.335409 	-1.430503 	1.772192 		
	6	-1.335409 	-1.430503 	1.772192 		
	6	0.000000 	-0.803043 	2.322033 		
	1	-1.763302 	-2.079983 	2.548225 		
	1	-2.000805 	-3.759929 	0.356914 		
	1	2.000805 	-3.759929 	0.356914 		
	1	1.763302 	-2.079983 	2.548225 		
	1	0.000000 	-1.055304 	3.388774 		
	1	-3.791568 	0.000000 	2.186436 		
	1	-3.892641 	0.000000 	-1.672742 		
	1	-2.216914 	-2.226576 	-2.003972 		
	1	0.000000 	-1.901627 	-3.667643 		
	1	2.216914 	-2.226576 	-2.003972 		
	1	3.892641 	0.000000 	-1.672742 		
	1	3.791568 	0.000000 	2.186436 		
	1	1.763302 	2.079983 	2.548225 		
	1	0.000000 	1.055304 	3.388774 		
	1	-1.763302 	2.079983 	2.548225 		
	1	-2.216914 	2.226576 	-2.003972 		
	1	0.000000 	1.901627 	-3.667643 		
	1	2.216914 	2.226576 	-2.003972 		
	1	2.000805 	3.759929 	0.356914 		
	1	-2.000805 	3.759929 	0.356914 		
						
C2v_Str.6	E	=	EUMP2	=	-0.32816589173526D+04	a.u.
	14	0.000000 	1.177080 	2.618999 		
	14	0.000000 	-1.177080 	2.618999 		
	6	1.428165 	1.583355 	1.425571 		
	6	-1.428165 	1.583355 	1.425571 		
	6	1.428165 	-1.583355 	1.425571 		
	14	2.475969 	0.000000 	1.180523 		
	6	0.793209 	2.270813 	0.165906 		
	6	-0.793209 	2.270813 	0.165906 		
	14	-2.475969 	0.000000 	1.180523 		
	6	-1.428165 	-1.583355 	1.425571 		
	6	0.793209 	-2.270813 	0.165906 		
	14	3.039326 	0.000000 	-1.079740 		
	14	1.474806 	1.663574 	-1.548842 		
	14	-1.474806 	1.663574 	-1.548842 		
	14	-3.039326 	0.000000 	-1.079740 		
	6	-0.793209 	-2.270813 	0.165906 		
	6	0.000000 	0.785944 	-2.397777 		
	14	-1.474806 	-1.663574 	-1.548842 		
	14	1.474806 	-1.663574 	-1.548842 		
	6	0.000000 	-0.785944 	-2.397777 		
	1	1.890523 	-2.849232 	-2.362296 		
	1	1.093960 	-3.325942 	0.217508 		
	1	-1.093960 	-3.325942 	0.217508 		
	1	-1.890523 	-2.849232 	-2.362296 		
	1	0.000000 	-1.119069 	-3.444693 		
	1	4.426629 	0.000000 	-1.613406 		
	1	3.548722 	0.000000 	2.223291 		
	1	2.114186 	-2.294974 	1.906626 		
	1	0.000000 	-1.961326 	3.890684 		
	1	-2.114186 	-2.294974 	1.906626 		
	1	-3.548722 	0.000000 	2.223291 		
	1	-4.426629 	0.000000 	-1.613406 		
	1	-1.890523 	2.849232 	-2.362296 		
	1	0.000000 	1.119069 	-3.444693 		
	1	1.890523 	2.849232 	-2.362296 		
	1	2.114186 	2.294974 	1.906626 		
	1	0.000000 	1.961326 	3.890684 		
	1	-2.114186 	2.294974 	1.906626 		
	1	-1.093960 	3.325942 	0.217508 		
	1	1.093960 	3.325942 	0.217508 		
						
C2v_Str.7	E	=	EUMP2	=	-0.32816170548801D+04	a.u.
	14	0.000000 	1.178688 	-2.673112 		
	14	0.000000 	-1.178688 	-2.673112 		
	14	-1.701585 	1.850186 	-1.208034 		
	14	1.701585 	1.850186 	-1.208034 		
	14	-1.701585 	-1.850186 	-1.208034 		
	14	-2.887929 	0.000000 	-0.452978 		
	6	-0.790413 	2.199308 	0.471397 		
	6	0.790413 	2.199308 	0.471397 		
	14	2.887929 	0.000000 	-0.452978 		
	14	1.701585 	-1.850186 	-1.208034 		
	6	-0.790413 	-2.199308 	0.471397 		
	6	-2.150416 	0.000000 	1.339074 		
	6	-1.428326 	1.366490 	1.636826 		
	6	1.428326 	1.366490 	1.636826 		
	6	2.150416 	0.000000 	1.339074 		
	6	0.790413 	-2.199308 	0.471397 		
	14	0.000000 	1.147260 	2.894695 		
	6	1.428326 	-1.366490 	1.636826 		
	6	-1.428326 	-1.366490 	1.636826 		
	14	0.000000 	-1.147260 	2.894695 		
	1	-2.212789 	-2.004667 	2.064184 		
	1	-1.069697 	-3.240279 	0.687089 		
	1	1.069697 	-3.240279 	0.687089 		
	1	2.212789 	-2.004667 	2.064184 		
	1	0.000000 	-2.099009 	4.041679 		
	1	-3.003482 	0.000000 	2.031112 		
	1	-4.380250 	0.000000 	-0.495930 		
	1	-2.468011 	-3.052858 	-1.657628 		
	1	0.000000 	-1.794694 	-4.032800 		
	1	2.468011 	-3.052858 	-1.657628 		
	1	4.380250 	0.000000 	-0.495930 		
	1	3.003482 	0.000000 	2.031112 		
	1	2.212789 	2.004667 	2.064184 		
	1	0.000000 	2.099009 	4.041679 		
	1	-2.212789 	2.004667 	2.064184 		
	1	-2.468011 	3.052858 	-1.657628 		
	1	0.000000 	1.794694 	-4.032800 		
	1	2.468011 	3.052858 	-1.657628 		
	1	1.069697 	3.240279 	0.687089 		
	1	-1.069697 	3.240279 	0.687089 		
						
C2v_Str.8	E	=	EUMP2	=	-0.32817318132561D+04	a.u.
	14	0.000000 	1.175898 	-2.485621 		
	14	0.000000 	-1.175898 	-2.485621 		
	6	-1.575260 	1.580915 	-1.485421 		
	6	1.575260 	1.580915 	-1.485421 		
	6	-1.575260 	-1.580915 	-1.485421 		
	14	-2.419258 	0.000000 	-0.867657 		
	14	-1.174703 	2.552721 	0.098456 		
	14	1.174703 	2.552721 	0.098456 		
	14	2.419258 	0.000000 	-0.867657 		
	6	1.575260 	-1.580915 	-1.485421 		
	14	-1.174703 	-2.552721 	0.098456 		
	6	-2.221565 	0.000000 	1.049839 		
	6	-1.586133 	1.359993 	1.549602 		
	6	1.586133 	1.359993 	1.549602 		
	6	2.221565 	0.000000 	1.049839 		
	14	1.174703 	-2.552721 	0.098456 		
	14	0.000000 	1.143669 	2.599604 		
	6	1.586133 	-1.359993 	1.549602 		
	6	-1.586133 	-1.359993 	1.549602 		
	14	0.000000 	-1.143669 	2.599604 		
	1	-2.310162 	-1.863303 	2.206208 		
	1	-1.922388 	-3.844163 	0.193026 		
	1	1.922388 	-3.844163 	0.193026 		
	1	2.310162 	-1.863303 	2.206208 		
	1	0.000000 	-2.075445 	3.765293 		
	1	-3.250933 	0.000000 	1.433040 		
	1	-3.869917 	0.000000 	-1.238175 		
	1	-2.264541 	-2.148721 	-2.124692 		
	1	0.000000 	-1.916547 	-3.783794 		
	1	2.264541 	-2.148721 	-2.124692 		
	1	3.869917 	0.000000 	-1.238175 		
	1	3.250933 	0.000000 	1.433040 		
	1	2.310162 	1.863303 	2.206208 		
	1	0.000000 	2.075445 	3.765293 		
	1	-2.310162 	1.863303 	2.206208 		
	1	-2.264541 	2.148721 	-2.124692 		
	1	0.000000 	1.916547 	-3.783794 		
	1	2.264541 	2.148721 	-2.124692 		
	1	1.922388 	3.844163 	0.193026 		
	1	-1.922388 	3.844163 	0.193026 		
						
C2v_Str.9	E	=	EUMP2	=	-0.32817095414933D+04	a.u.
	14	0.000000 	1.177726 	2.771583 		
	14	0.000000 	-1.177726 	2.771583 		
	6	1.422939 	1.585767 	1.575455 		
	6	-1.422939 	1.585767 	1.575455 		
	6	1.422939 	-1.585767 	1.575455 		
	14	2.393347 	0.000000 	1.145440 		
	6	0.791672 	2.280157 	0.316348 		
	6	-0.791672 	2.280157 	0.316348 		
	14	-2.393347 	0.000000 	1.145440 		
	6	-1.422939 	-1.585767 	1.575455 		
	6	0.791672 	-2.280157 	0.316348 		
	6	2.527058 	0.000000 	-0.736132 		
	14	1.690893 	1.617646 	-1.270387 		
	14	-1.690893 	1.617646 	-1.270387 		
	6	-2.527058 	0.000000 	-0.736132 		
	6	-0.791672 	-2.280157 	0.316348 		
	14	0.000000 	1.171538 	-2.836413 		
	14	-1.690893 	-1.617646 	-1.270387 		
	14	1.690893 	-1.617646 	-1.270387 		
	14	0.000000 	-1.171538 	-2.836413 		
	1	2.731535 	-2.609644 	-1.686116 		
	1	1.083151 	-3.338262 	0.363570 		
	1	-1.083151 	-3.338262 	0.363570 		
	1	-2.731535 	-2.609644 	-1.686116 		
	1	0.000000 	-1.906219 	-4.133483 		
	1	3.568165 	0.000000 	-1.083329 		
	1	3.707191 	0.000000 	1.862233 		
	1	2.130887 	-2.273712 	2.057959 		
	1	0.000000 	-1.965160 	4.041202 		
	1	-2.130887 	-2.273712 	2.057959 		
	1	-3.707191 	0.000000 	1.862233 		
	1	-3.568165 	0.000000 	-1.083329 		
	1	-2.731535 	2.609644 	-1.686116 		
	1	0.000000 	1.906219 	-4.133483 		
	1	2.731535 	2.609644 	-1.686116 		
	1	2.130887 	2.273712 	2.057959 		
	1	0.000000 	1.965160 	4.041202 		
	1	-2.130887 	2.273712 	2.057959 		
	1	-1.083151 	3.338262 	0.363570 		
	1	1.083151 	3.338262 	0.363570 		
						
C2v_Str.10	E	=	EUMP2	=	-0.32816484984684D+04	a.u.
	14	0.000000 	1.172795 	-2.557048 		
	14	0.000000 	-1.172795 	-2.557048 		
	14	-1.863250 	1.616852 	-1.188579 		
	14	1.863250 	1.616852 	-1.188579 		
	14	-1.863250 	-1.616852 	-1.188579 		
	6	-2.372820 	0.000000 	-0.281211 		
	14	-1.163641 	2.749301 	0.722925 		
	14	1.163641 	2.749301 	0.722925 		
	6	2.372820 	0.000000 	-0.281211 		
	14	1.863250 	-1.616852 	-1.188579 		
	14	-1.163641 	-2.749301 	0.722925 		
	6	-2.090165 	0.000000 	1.277186 		
	6	-1.353530 	1.236517 	1.898890 		
	6	1.353530 	1.236517 	1.898890 		
	6	2.090165 	0.000000 	1.277186 		
	14	1.163641 	-2.749301 	0.722925 		
	6	0.000000 	0.775914 	2.527236 		
	6	1.353530 	-1.236517 	1.898890 		
	6	-1.353530 	-1.236517 	1.898890 		
	6	0.000000 	-0.775914 	2.527236 		
	1	-1.980788 	-1.570387 	2.736324 		
	1	-1.914989 	-3.958371 	1.171580 		
	1	1.914989 	-3.958371 	1.171580 		
	1	1.980788 	-1.570387 	2.736324 		
	1	0.000000 	-1.142727 	3.560828 		
	1	-3.096839 	0.000000 	1.711653 		
	1	-3.468178 	0.000000 	-0.389676 		
	1	-3.020027 	-2.169186 	-1.958828 		
	1	0.000000 	-1.884621 	-3.869927 		
	1	3.020027 	-2.169186 	-1.958828 		
	1	3.468178 	0.000000 	-0.389676 		
	1	3.096839 	0.000000 	1.711653 		
	1	1.980788 	1.570387 	2.736324 		
	1	0.000000 	1.142727 	3.560828 		
	1	-1.980788 	1.570387 	2.736324 		
	1	-3.020027 	2.169186 	-1.958828 		
	1	0.000000 	1.884621 	-3.869927 		
	1	3.020027 	2.169186 	-1.958828 		
	1	1.914989 	3.958371 	1.171580 		
	1	-1.914989 	3.958371 	1.171580 		
						
C2v_Str.11	E	=	EUMP2	=	-0.32816084532531D+04	a.u.
	6	0.000000 	0.799489 	-2.157198 		
	6	0.000000 	-0.799489 	-2.157198 		
	14	-1.596409 	1.708259 	-1.501077 		
	14	1.596409 	1.708259 	-1.501077 		
	14	-1.596409 	-1.708259 	-1.501077 		
	14	-2.808875 	0.000000 	-0.536152 		
	14	-1.151871 	2.730623 	0.548926 		
	14	1.151871 	2.730623 	0.548926 		
	14	2.808875 	0.000000 	-0.536152 		
	14	1.596409 	-1.708259 	-1.501077 		
	14	-1.151871 	-2.730623 	0.548926 		
	6	-2.172570 	0.000000 	1.309730 		
	6	-1.363578 	1.258569 	1.789480 		
	6	1.363578 	1.258569 	1.789480 		
	6	2.172570 	0.000000 	1.309730 		
	14	1.151871 	-2.730623 	0.548926 		
	6	0.000000 	0.775986 	2.395416 		
	6	1.363578 	-1.258569 	1.789480 		
	6	-1.363578 	-1.258569 	1.789480 		
	6	0.000000 	-0.775986 	2.395416 		
	1	-1.933229 	-1.691442 	2.623375 		
	1	-1.992456 	-3.909226 	0.913230 		
	1	1.992456 	-3.909226 	0.913230 		
	1	1.933229 	-1.691442 	2.623375 		
	1	0.000000 	-1.122192 	3.435942 		
	1	-3.118515 	0.000000 	1.869483 		
	1	-4.299432 	0.000000 	-0.596224 		
	1	-2.193381 	-2.551175 	-2.578940 		
	1	0.000000 	-1.088142 	-3.219645 		
	1	2.193381 	-2.551175 	-2.578940 		
	1	4.299432 	0.000000 	-0.596224 		
	1	3.118515 	0.000000 	1.869483 		
	1	1.933229 	1.691442 	2.623375 		
	1	0.000000 	1.122192 	3.435942 		
	1	-1.933229 	1.691442 	2.623375 		
	1	-2.193381 	2.551175 	-2.578940 		
	1	0.000000 	1.088142 	-3.219645 		
	1	2.193381 	2.551175 	-2.578940 		
	1	1.992456 	3.909226 	0.913230 		
	1	-1.992456 	3.909226 	0.913230 		
						
C2v_Str.12	E	=	EUMP2	=	-0.32817021918375D+04	a.u.
	6	0.000000 	0.790439 	-2.280071 		
	6	0.000000 	-0.790439 	-2.280071 		
	14	-1.635460 	1.505864 	-1.542793 		
	14	1.635460 	1.505864 	-1.542793 		
	14	-1.635460 	-1.505864 	-1.542793 		
	6	-2.527769 	0.000000 	-0.819432 		
	14	-1.154047 	2.775095 	0.376698 		
	14	1.154047 	2.775095 	0.376698 		
	6	2.527769 	0.000000 	-0.819432 		
	14	1.635460 	-1.505864 	-1.542793 		
	14	-1.154047 	-2.775095 	0.376698 		
	14	-2.404752 	0.000000 	1.078988 		
	6	-1.340080 	1.423014 	1.726163 		
	6	1.340080 	1.423014 	1.726163 		
	14	2.404752 	0.000000 	1.078988 		
	14	1.154047 	-2.775095 	0.376698 		
	6	0.000000 	0.807417 	2.281702 		
	6	1.340080 	-1.423014 	1.726163 		
	6	-1.340080 	-1.423014 	1.726163 		
	6	0.000000 	-0.807417 	2.281702 		
	1	-1.878035 	-1.890188 	2.562695 		
	1	-1.976383 	-3.989308 	0.652029 		
	1	1.976383 	-3.989308 	0.652029 		
	1	1.878035 	-1.890188 	2.562695 		
	1	0.000000 	-1.067690 	3.346117 		
	1	-3.788335 	0.000000 	1.648139 		
	1	-3.586336 	0.000000 	-1.111258 		
	1	-2.428567 	-2.169971 	-2.624252 		
	1	0.000000 	-1.131547 	-3.326272 		
	1	2.428567 	-2.169971 	-2.624252 		
	1	3.586336 	0.000000 	-1.111258 		
	1	3.788335 	0.000000 	1.648139 		
	1	1.878035 	1.890188 	2.562695 		
	1	0.000000 	1.067690 	3.346117 		
	1	-1.878035 	1.890188 	2.562695 		
	1	-2.428567 	2.169971 	-2.624252 		
	1	0.000000 	1.131547 	-3.326272 		
	1	2.428567 	2.169971 	-2.624252 		
	1	1.976383 	3.989308 	0.652029 		
	1	-1.976383 	3.989308 	0.652029 		
						
C2_Str.1	E	=	EUMP2	=	-0.32816430338293D+04	a.u.
	6	-0.240180 	0.761820 	-2.190549 		
	6	0.240180 	-0.761820 	-2.190549 		
	14	-2.148024 	0.905235 	-1.769932 		
	6	0.641191 	1.852041 	-1.470006 		
	6	-0.641191 	-1.852041 	-1.470006 		
	14	-2.309434 	-1.200038 	-0.828479 		
	14	-2.309434 	2.304798 	0.095565 		
	14	-0.022130 	2.716176 	0.089274 		
	14	2.309434 	1.200038 	-0.828479 		
	14	2.148024 	-0.905235 	-1.769932 		
	14	0.022130 	-2.716176 	0.089274 		
	6	-2.079325 	-1.075573 	1.079400 		
	14	-2.065202 	0.694602 	1.786347 		
	6	0.738058 	1.741837 	1.566212 		
	6	2.079325 	1.075573 	1.079400 		
	14	2.309434 	-2.304798 	0.095565 		
	6	-0.224179 	0.748236 	2.331684 		
	14	2.065202 	-0.694602 	1.786347 		
	6	-0.738058 	-1.741837 	1.566212 		
	6	0.224179 	-0.748236 	2.331684 		
	1	-1.010287 	-2.514161 	2.298410 		
	1	-0.494012 	-4.120888 	0.116889 		
	1	3.325541 	-3.388219 	0.183797 		
	1	2.980033 	-0.827628 	2.963518 		
	1	0.221260 	-1.078970 	3.378710 		
	1	-2.932645 	-1.603601 	1.527973 		
	1	-3.452145 	-2.104326 	-1.160193 		
	1	-0.840579 	-2.653339 	-2.195103 		
	1	0.193266 	-1.043966 	-3.250934 		
	1	2.955183 	-1.235537 	-2.982360 		
	1	3.452145 	2.104326 	-1.160193 		
	1	2.932645 	1.603601 	1.527973 		
	1	1.010287 	2.514161 	2.298410 		
	1	-0.221260 	1.078970 	3.378710 		
	1	-2.980033 	0.827628 	2.963518 		
	1	-2.955183 	1.235537 	-2.982360 		
	1	-0.193266 	1.043966 	-3.250934 		
	1	0.840579 	2.653339 	-2.195103 		
	1	0.494012 	4.120888 	0.116889 		
	1	-3.325541 	3.388219 	0.183797 		
						
C2_Str.2	E	=	EUMP2	=	-0.32816107605855D+04	a.u.
	6	0.246542 	-0.763345 	-2.182968 		
	6	-0.246542 	0.763345 	-2.182968 		
	14	2.150951 	-0.896533 	-1.774256 		
	6	-0.649518 	-1.865993 	-1.475720 		
	6	0.649518 	1.865993 	-1.475720 		
	14	2.296085 	1.177855 	-0.801664 		
	14	2.150951 	-2.041706 	0.240342 		
	14	0.069060 	-2.991120 	-0.073258 		
	14	-2.296085 	-1.177855 	-0.801664 		
	14	-2.150951 	0.896533 	-1.774256 		
	14	-0.069060 	2.991120 	-0.073258 		
	6	2.200646 	0.805672 	1.077394 		
	6	1.809133 	-0.636816 	1.563254 		
	14	-0.897838 	-1.990802 	1.792633 		
	6	-2.200646 	-0.805672 	1.077394 		
	14	-2.150951 	2.041706 	0.240342 		
	6	0.400678 	-0.673452 	2.302746 		
	6	-1.809133 	0.636816 	1.563254 		
	14	0.897838 	1.990802 	1.792633 		
	6	-0.400678 	0.673452 	2.302746 		
	1	1.360051 	2.799528 	2.962247 		
	1	0.098479 	4.442449 	-0.371773 		
	1	-3.331602 	2.867495 	0.628351 		
	1	-2.538345 	0.888296 	2.345732 		
	1	-0.642520 	0.886734 	3.352686 		
	1	3.199750 	1.051305 	1.463984 		
	1	3.388723 	2.172100 	-1.025610 		
	1	0.947569 	2.578719 	-2.259637 		
	1	-0.197853 	1.039361 	-3.245162 		
	1	-2.968446 	1.356458 	-2.932211 		
	1	-3.388723 	-2.172100 	-1.025610 		
	1	-3.199750 	-1.051305 	1.463984 		
	1	-1.360051 	-2.799528 	2.962247 		
	1	0.642520 	-0.886734 	3.352686 		
	1	2.538345 	-0.888296 	2.345732 		
	1	2.968446 	-1.356458 	-2.932211 		
	1	0.197853 	-1.039361 	-3.245162 		
	1	-0.947569 	-2.578719 	-2.259637 		
	1	-0.098479 	-4.442449 	-0.371773 		
	1	3.331602 	-2.867495 	0.628351 		
						
C2_Str.3	E	=	EUMP2	=	-0.32816498945317D+04	a.u.
	14	-0.491016 	-1.059088 	-2.762539 		
	14	0.491016 	1.059088 	-2.762539 		
	14	0.906500 	-2.135169 	-1.185982 		
	14	-2.375837 	-0.734437 	-1.403535 		
	14	2.375837 	0.734437 	-1.403535 		
	6	2.196590 	-0.936413 	-0.458337 		
	6	-0.023910 	-2.518724 	0.428293 		
	14	-1.879486 	-2.019707 	0.454503 		
	6	-2.196590 	0.936413 	-0.458337 		
	14	-0.906500 	2.135169 	-1.185982 		
	14	1.879486 	2.019707 	0.454503 		
	6	1.961561 	-0.847007 	1.108114 		
	6	0.788650 	-1.826973 	1.582831 		
	6	-1.961561 	-0.613371 	1.723642 		
	6	-1.961561 	0.847007 	1.108114 		
	6	0.023910 	2.518724 	0.428293 		
	14	-0.466555 	-1.034681 	2.814336 		
	6	-0.788650 	1.826973 	1.582831 		
	6	1.961561 	0.613371 	1.723642 		
	14	0.466555 	1.034681 	2.814336 		
	1	2.880408 	0.741674 	2.311290 		
	1	2.733697 	3.182403 	0.846425 		
	1	-0.004529 	3.608008 	0.571861 		
	1	-1.297175 	2.631597 	2.131022 		
	1	0.805135 	1.944872 	3.945194 		
	1	2.861297 	-1.296866 	1.542053 		
	1	3.168193 	-1.428143 	-0.613027 		
	1	3.710182 	0.845117 	-2.064693 		
	1	0.683898 	1.776736 	-4.056651 		
	1	-1.562332 	3.356078 	-1.755703 		
	1	-3.168193 	1.428143 	-0.613027 		
	1	-2.861297 	1.296866 	1.542053 		
	1	-2.880408 	-0.741674 	2.311290 		
	1	-0.805135 	-1.944872 	3.945194 		
	1	1.297175 	-2.631597 	2.131022 		
	1	1.562332 	-3.356078 	-1.755703 		
	1	-0.683898 	-1.776736 	-4.056651 		
	1	-3.710182 	-0.845117 	-2.064693 		
	1	-2.733697 	-3.182403 	0.846425 		
	1	0.004529 	-3.608008 	0.571861 		
						
C2_Str.4	E	=	EUMP2	=	-0.32816388000913D+04	a.u.
	14	-1.007963 	0.591429 	-2.904082 		
	14	1.007963 	-0.591429 	-2.904082 		
	14	-2.217328 	-0.645527 	-1.324784 		
	14	-0.577813 	2.277537 	-1.322569 		
	14	0.577813 	-2.277537 	-1.322569 		
	6	-1.173700 	-2.093949 	-0.607657 		
	6	-2.465846 	0.535740 	0.148535 		
	6	-1.567938 	1.822642 	0.261925 		
	6	1.173700 	2.093949 	-0.607657 		
	14	2.217328 	0.645527 	-1.324784 		
	6	1.567938 	-1.822642 	0.261925 		
	6	-1.007963 	-1.999592 	0.956482 		
	14	-2.224586 	-0.644624 	1.610159 		
	6	-0.509173 	1.943678 	1.431282 		
	6	1.007963 	1.999592 	0.956482 		
	6	2.465846 	-0.535740 	0.148535 		
	14	-0.909326 	0.718862 	2.902770 		
	14	2.224586 	0.644624 	1.610159 		
	6	0.509173 	-1.943678 	1.431282 		
	14	0.909326 	-0.718862 	2.902770 		
	1	0.696385 	-2.935340 	1.866664 		
	1	2.277833 	-2.642555 	0.430592 		
	1	3.517285 	-0.852556 	0.119885 		
	1	3.501378 	1.285596 	2.048397 		
	1	1.367053 	-1.412793 	4.138783 		
	1	-1.401476 	-2.936277 	1.375020 		
	1	-1.730770 	-3.008182 	-0.857155 		
	1	0.858823 	-3.682330 	-1.757766 		
	1	1.671867 	-0.944301 	-4.190853 		
	1	3.545969 	1.166162 	-1.777893 		
	1	1.730770 	3.008182 	-0.857155 		
	1	1.401476 	2.936277 	1.375020 		
	1	-0.696385 	2.935340 	1.866664 		
	1	-1.367053 	1.412793 	4.138783 		
	1	-3.501378 	-1.285596 	2.048397 		
	1	-3.545969 	-1.166162 	-1.777893 		
	1	-1.671867 	0.944301 	-4.190853 		
	1	-0.858823 	3.682330 	-1.757766 		
	1	-2.277833 	2.642555 	0.430592 		
	1	-3.517285 	0.852556 	0.119885 		
						
C2_Str.5	E	=	EUMP2	=	-0.32816681605998D+04	a.u.
	14	1.181589 	0.015681 	-2.447049 		
	14	1.867486 	-1.705597 	-0.987208 		
	14	-1.181589 	-0.015681 	-2.447049 		
	14	1.913303 	1.911158 	-1.255995 		
	14	-0.015182 	-2.853067 	-0.258977 		
	14	-1.913303 	-1.911158 	-1.255995 		
	14	-1.867486 	1.705597 	-0.987208 		
	14	0.015182 	2.853067 	-0.258977 		
	14	2.595084 	0.915712 	0.753799 		
	6	2.312222 	-0.967072 	0.726091 		
	6	0.015182 	-2.147441 	1.547457 		
	14	-2.595084 	-0.915712 	0.753799 		
	6	-2.312222 	0.967072 	0.726091 		
	6	-0.015182 	2.147441 	1.547457 		
	6	1.244632 	1.358073 	2.032501 		
	6	1.285364 	-1.282026 	1.877131 		
	6	-1.285364 	1.282026 	1.877131 		
	6	0.772205 	0.002293 	2.622580 		
	6	-1.244632 	-1.358073 	2.032501 		
	6	-0.772205 	-0.002293 	2.622580 		
	1	-1.722702 	-1.944519 	2.827464 		
	1	0.082435 	-3.050587 	2.169285 		
	1	1.859121 	-1.859372 	2.611847 		
	1	1.131585 	-0.067631 	3.656357 		
	1	-1.131585 	0.067631 	3.656357 		
	1	-3.967067 	-1.273007 	1.234184 		
	1	-2.856861 	-2.826634 	-1.961223 		
	1	0.029010 	-4.347320 	-0.253291 		
	1	3.018182 	-2.482103 	-1.543333 		
	1	3.269061 	-1.442543 	0.984119 		
	1	3.967067 	1.273007 	1.234184 		
	1	1.722702 	1.944519 	2.827464 		
	1	-0.082435 	3.050587 	2.169285 		
	1	-1.859121 	1.859372 	2.611847 		
	1	-3.269061 	1.442543 	0.984119 		
	1	-1.750922 	0.112869 	-3.823935 		
	1	1.750922 	-0.112869 	-3.823935 		
	1	2.856861 	2.826634 	-1.961223 		
	1	-0.029010 	4.347320 	-0.253291 		
	1	-3.018182 	2.482103 	-1.543333 		
						
C2_Str.6	E	=	EUMP2	=	-0.32816949556495D+04	a.u.
	14	0.232929 	-1.156605 	-2.417570 		
	14	-0.232929 	1.156605 	-2.417570 		
	14	2.249654 	-1.163732 	-1.223171 		
	6	-0.982751 	-2.058389 	-1.235145 		
	6	0.982751 	2.058389 	-1.235145 		
	14	2.594197 	1.110813 	-0.787451 		
	6	1.690719 	-1.865636 	0.481616 		
	14	-0.064730 	-2.581342 	0.359058 		
	14	-2.594197 	-1.110813 	-0.787451 		
	14	-2.249654 	1.163732 	-1.223171 		
	14	0.064730 	2.581342 	0.359058 		
	14	2.371083 	0.850797 	1.527605 		
	6	1.690719 	-0.930181 	1.743923 		
	6	-0.769811 	-1.781432 	1.923577 		
	14	-2.371083 	-0.850797 	1.527605 		
	6	-1.690719 	1.865636 	0.481616 		
	6	0.278959 	-0.745491 	2.430727 		
	6	-1.690719 	0.930181 	1.743923 		
	6	0.769811 	1.781432 	1.923577 		
	6	-0.278959 	0.745491 	2.430727 		
	1	0.932487 	2.567499 	2.671871 		
	1	0.080272 	4.076663 	0.426736 		
	1	-2.370570 	2.706818 	0.677439 		
	1	-2.326720 	1.428704 	2.486563 		
	1	-0.454770 	0.962890 	3.491270 		
	1	3.519370 	1.153409 	2.435674 		
	1	3.808213 	1.753945 	-1.369957 		
	1	1.284936 	2.985788 	-1.743865 		
	1	-0.206649 	1.765178 	-3.783112 		
	1	-3.406945 	1.928839 	-1.779389 		
	1	-3.808213 	-1.753945 	-1.369957 		
	1	-3.519370 	-1.153409 	2.435674 		
	1	-0.932487 	-2.567499 	2.671871 		
	1	0.454770 	-0.962890 	3.491270 		
	1	2.326720 	-1.428704 	2.486563 		
	1	3.406945 	-1.928839 	-1.779389 		
	1	0.206649 	-1.765178 	-3.783112 		
	1	-1.284936 	-2.985788 	-1.743865 		
	1	-0.080272 	-4.076663 	0.426736 		
	1	2.370570 	-2.706818 	0.677439 		
						
C2_Str.7	E	=	EUMP2	=	-0.32817397941763D+04	a.u.
	14	-0.195839 	1.163815 	-2.470146 		
	14	-2.226075 	1.291919 	-1.294449 		
	14	0.195839 	-1.163815 	-2.470146 		
	6	1.028134 	2.002752 	-1.257227 		
	14	-2.474060 	-0.945643 	-0.600307 		
	6	-1.028134 	-2.002752 	-1.257227 		
	14	2.226075 	-1.291919 	-1.294449 		
	14	2.474060 	0.945643 	-0.600307 		
	14	0.135583 	2.599740 	0.312003 		
	6	-1.708631 	2.152616 	0.333634 		
	6	-2.181418 	-0.818147 	1.291948 		
	14	-0.135583 	-2.599740 	0.312003 		
	6	1.708631 	-2.152616 	0.333634 		
	6	2.181418 	0.818147 	1.291948 		
	6	0.932659 	1.635959 	1.773013 		
	14	-1.882311 	0.981312 	1.816401 		
	14	1.882311 	-0.981312 	1.816401 		
	6	-0.135583 	0.768904 	2.553271 		
	6	-0.932659 	-1.635959 	1.773013 		
	6	0.135583 	-0.768904 	2.553271 		
	1	-1.290605 	-2.398866 	2.477084 		
	1	-3.086687 	-1.183615 	1.795887 		
	1	-2.908043 	1.480283 	2.784613 		
	1	-0.126942 	1.107567 	3.596586 		
	1	0.126942 	-1.107567 	3.596586 		
	1	-0.322193 	-4.076348 	0.476491 		
	1	-1.445491 	-2.878307 	-1.774222 		
	1	-3.784343 	-1.596285 	-0.914610 		
	1	-3.395650 	1.947605 	-1.952641 		
	1	-2.307849 	3.060975 	0.478911 		
	1	0.322193 	4.076348 	0.476491 		
	1	1.290605 	2.398866 	2.477084 		
	1	3.086687 	1.183615 	1.795887 		
	1	2.908043 	-1.480283 	2.784613 		
	1	2.307849 	-3.060975 	0.478911 		
	1	0.122087 	-1.791253 	-3.824978 		
	1	-0.122087 	1.791253 	-3.824978 		
	1	1.445491 	2.878307 	-1.774222 		
	1	3.784343 	1.596285 	-0.914610 		
	1	3.395650 	-1.947605 	-1.952641 		
						
C2_Str.8	E	=	EUMP2	=	-0.32816722553846D+04	a.u.
	14	-0.626799 	1.004275 	-2.485079 		
	14	0.626799 	-1.004275 	-2.485079 		
	14	-2.520856 	0.329009 	-1.281147 		
	6	0.190513 	2.262836 	-1.288449 		
	6	-0.190513 	-2.262836 	-1.288449 		
	14	-1.913473 	-1.802840 	-0.594091 		
	6	-2.211376 	1.149952 	0.430213 		
	14	-0.998085 	2.606155 	0.168838 		
	14	1.913473 	1.802840 	-0.594091 		
	14	2.520856 	-0.329009 	-1.281147 		
	14	0.998085 	-2.606155 	0.168838 		
	6	-1.851230 	-1.377352 	1.269002 		
	6	-1.851230 	0.158838 	1.621269 		
	14	0.293482 	2.155671 	2.036155 		
	6	1.851230 	1.377352 	1.269002 		
	6	2.211376 	-1.149952 	0.430213 		
	6	-0.577218 	0.522709 	2.492815 		
	6	1.851230 	-0.158838 	1.621269 		
	14	-0.293482 	-2.155671 	2.036155 		
	6	0.577218 	-0.522709 	2.492815 		
	1	-0.531272 	-3.086788 	3.177791 		
	1	1.761776 	-3.868815 	-0.061959 		
	1	3.159665 	-1.638458 	0.700015 		
	1	2.689667 	-0.288071 	2.315189 		
	1	0.939885 	-0.579418 	3.527457 		
	1	-2.757117 	-1.835559 	1.690066 		
	1	-2.836875 	-2.959444 	-0.805117 		
	1	-0.316595 	-3.203727 	-1.844364 		
	1	0.815941 	-1.595908 	-3.844769 		
	1	3.882973 	-0.599818 	-1.828878 		
	1	2.836875 	2.959444 	-0.805117 		
	1	2.757117 	1.835559 	1.690066 		
	1	0.531272 	3.086788 	3.177791 		
	1	-0.939885 	0.579418 	3.527457 		
	1	-2.689667 	0.288071 	2.315189 		
	1	-3.882973 	0.599818 	-1.828878 		
	1	-0.815941 	1.595908 	-3.844769 		
	1	0.316595 	3.203727 	-1.844364 		
	1	-1.761776 	3.868815 	-0.061959 		
	1	-3.159665 	1.638458 	0.700015 		
						
C2_Str.9	E	=	EUMP2	=	-0.32816817648774D+04	a.u.
	14	-0.325847 	1.136617 	-2.547657 		
	14	0.325847 	-1.136617 	-2.547657 		
	14	-2.355118 	1.020742 	-1.366507 		
	6	0.815260 	2.101999 	-1.350987 		
	6	-0.815260 	-2.101999 	-1.350987 		
	14	-2.355118 	-1.198554 	-0.686821 		
	6	-1.843184 	1.708822 	0.356329 		
	14	-0.137373 	2.564929 	0.223139 		
	14	2.355118 	1.198554 	-0.686821 		
	14	2.355118 	-1.020742 	-1.366507 		
	14	0.137373 	-2.564929 	0.223139 		
	6	-2.014216 	-0.880934 	1.190540 		
	6	-1.912513 	0.661989 	1.539754 		
	6	0.872143 	1.863104 	1.669031 		
	6	2.014216 	0.880934 	1.190540 		
	6	1.843184 	-1.708822 	0.356329 		
	14	-0.458343 	1.045937 	2.757868 		
	6	1.912513 	-0.661989 	1.539754 		
	6	-0.872143 	-1.863104 	1.669031 		
	14	0.458343 	-1.045937 	2.757868 		
	1	-1.332201 	-2.693593 	2.220647 		
	1	0.319806 	-4.049151 	0.311238 		
	1	2.547669 	-2.518839 	0.596806 		
	1	2.843071 	-0.890702 	2.075630 		
	1	0.886677 	-1.887651 	3.912308 		
	1	-2.918645 	-1.222946 	1.710531 		
	1	-3.574278 	-2.044665 	-0.870767 		
	1	-1.132496 	-3.022281 	-1.860462 		
	1	0.330502 	-1.754597 	-3.908644 		
	1	3.581782 	-1.652973 	-1.935594 		
	1	3.574278 	2.044665 	-0.870767 		
	1	2.918645 	1.222946 	1.710531 		
	1	1.332201 	2.693593 	2.220647 		
	1	-0.886677 	1.887651 	3.912308 		
	1	-2.843071 	0.890702 	2.075630 		
	1	-3.581782 	1.652973 	-1.935594 		
	1	-0.330502 	1.754597 	-3.908644 		
	1	1.132496 	3.022281 	-1.860462 		
	1	-0.319806 	4.049151 	0.311238 		
	1	-2.547669 	2.518839 	0.596806 		
						
C2_Str.10	E	=	EUMP2	=	-0.32816520324600D+04	a.u.
	14	-0.314763 	1.123982 	-2.354409 		
	14	0.314763 	-1.123982 	-2.354409 		
	14	-2.482845 	0.983422 	-1.499907 		
	6	0.724478 	2.039470 	-1.008213 		
	6	-0.724478 	-2.039470 	-1.008213 		
	14	-2.482845 	-1.255944 	-0.772527 		
	14	-1.868107 	2.017650 	0.508511 		
	6	0.015377 	2.391650 	0.361382 		
	14	2.482845 	1.255944 	-0.772527 		
	14	2.482845 	-0.983422 	-1.499907 		
	6	-0.015377 	-2.391650 	0.361382 		
	14	-2.298816 	-1.012620 	1.532433 		
	6	-1.796072 	0.773993 	1.951920 		
	6	0.578487 	1.812000 	1.704201 		
	14	2.298816 	1.012620 	1.532433 		
	14	1.868107 	-2.017650 	0.508511 		
	6	-0.304406 	0.732497 	2.422251 		
	6	1.796072 	-0.773993 	1.951920 		
	6	-0.578487 	-1.812000 	1.704201 		
	6	0.304406 	-0.732497 	2.422251 		
	1	-0.634880 	-2.664481 	2.393282 		
	1	-0.115347 	-3.481069 	0.449871 		
	1	2.637674 	-3.246624 	0.880488 		
	1	2.437750 	-1.151803 	2.758706 		
	1	0.294235 	-1.026755 	3.479255 		
	1	-3.348412 	-1.560332 	2.443601 		
	1	-3.549554 	-2.126823 	-1.352134 		
	1	-0.935176 	-3.002602 	-1.497401 		
	1	0.105396 	-1.797452 	-3.673680 		
	1	3.651746 	-1.496642 	-2.268633 		
	1	3.549554 	2.126823 	-1.352134 		
	1	3.348412 	1.560332 	2.443601 		
	1	0.634880 	2.664481 	2.393282 		
	1	-0.294235 	1.026755 	3.479255 		
	1	-2.437750 	1.151803 	2.758706 		
	1	-3.651746 	1.496642 	-2.268633 		
	1	-0.105396 	1.797452 	-3.673680 		
	1	0.935176 	3.002602 	-1.497401 		
	1	0.115347 	3.481069 	0.449871 		
	1	-2.637674 	3.246624 	0.880488 		
						
C2_Str.11	E	=	EUMP2	=	-0.32816483891299D+04	a.u.
	14	-0.137744 	2.675093 	-1.550443 		
	14	0.874791 	0.773099 	-2.433968 		
	14	-2.033180 	1.626899 	-0.597588 		
	14	1.224284 	2.726803 	0.337874 		
	14	-0.874791 	-0.773099 	-2.433968 		
	6	-2.111589 	-0.229524 	-1.057656 		
	6	-1.824660 	1.414034 	1.283036 		
	14	-0.236676 	2.155180 	2.041207 		
	6	2.145404 	1.006056 	0.309017 		
	6	2.111589 	0.229524 	-1.057656 		
	14	0.137744 	-2.675093 	-1.550443 		
	6	-2.145404 	-1.006056 	0.309017 		
	6	-1.824660 	-0.124837 	1.597373 		
	6	0.587083 	0.506466 	2.495329 		
	6	1.824660 	0.124837 	1.597373 		
	14	2.033180 	-1.626899 	-0.597588 		
	6	-0.587083 	-0.506466 	2.495329 		
	6	1.824660 	-1.414034 	1.283036 		
	14	-1.224284 	-2.726803 	0.337874 		
	14	0.236676 	-2.155180 	2.041207 		
	1	-2.183397 	-3.859995 	0.497330 		
	1	0.341851 	-3.898508 	-2.375843 		
	1	3.312404 	-2.330381 	-0.931972 		
	1	2.693204 	-1.889409 	1.759075 		
	1	0.511283 	-3.061071 	3.196226 		
	1	-3.199132 	-1.288953 	0.438553 		
	1	-3.086332 	-0.381526 	-1.544171 		
	1	-1.603660 	-0.885465 	-3.734847 		
	1	1.603660 	0.885465 	-3.734847 		
	1	3.086332 	0.381526 	-1.544171 		
	1	3.199132 	1.288953 	0.438553 		
	1	2.686538 	0.311137 	2.249614 		
	1	0.967732 	0.543455 	3.524286 		
	1	-0.967732 	-0.543455 	3.524286 		
	1	-2.686538 	-0.311137 	2.249614 		
	1	-3.312404 	2.330381 	-0.931972 		
	1	-0.341851 	3.898508 	-2.375843 		
	1	2.183397 	3.859995 	0.497330 		
	1	-0.511283 	3.061071 	3.196226 		
	1	-2.693204 	1.889409 	1.759075 		
						
C2_Str.12	E	=	EUMP2	=	-0.32816696811541D+04	a.u.
	14	-0.937677 	-0.703950 	-2.421229 		
	14	0.937677 	0.703950 	-2.421229 		
	14	-0.054358 	-2.675777 	-1.540284 		
	6	-2.180924 	-0.051347 	-1.083013 		
	6	2.180924 	0.051347 	-1.083013 		
	14	1.896512 	-1.795864 	-0.577078 		
	14	-1.235971 	-2.443777 	0.452373 		
	6	-2.402021 	-0.945804 	0.198197 		
	14	-1.896512 	1.795864 	-0.577078 		
	14	0.054358 	2.675777 	-1.540284 		
	6	2.402021 	0.945804 	0.198197 		
	6	1.536760 	-1.751335 	1.298315 		
	6	0.054358 	-1.893842 	1.791069 		
	14	-2.113098 	0.030954 	1.811250 		
	6	-1.536760 	1.751335 	1.298315 		
	14	1.235971 	2.443777 	0.452373 		
	6	-0.483176 	-0.615699 	2.557944 		
	6	-0.054358 	1.893842 	1.791069 		
	14	2.113098 	-0.030954 	1.811250 		
	6	0.483176 	0.615699 	2.557944 		
	1	3.283334 	0.018377 	2.741616 		
	1	3.425484 	1.342533 	0.179481 		
	1	2.027031 	3.600340 	0.980185 		
	1	-0.053243 	2.714113 	2.520920 		
	1	0.642555 	0.912247 	3.602016 		
	1	2.154096 	-2.534464 	1.756951 		
	1	3.159176 	-2.563119 	-0.819898 		
	1	3.134709 	0.034685 	-1.631187 		
	1	1.620353 	0.775577 	-3.750370 		
	1	0.030650 	3.952215 	-2.305216 		
	1	-3.159176 	2.563119 	-0.819898 		
	1	-2.154096 	2.534464 	1.756951 		
	1	-3.283334 	-0.018377 	2.741616 		
	1	-0.642555 	-0.912247 	3.602016 		
	1	0.053243 	-2.714113 	2.520920 		
	1	-0.030650 	-3.952215 	-2.305216 		
	1	-1.620353 	-0.775577 	-3.750370 		
	1	-3.134709 	-0.034685 	-1.631187 		
	1	-3.425484 	-1.342533 	0.179481 		
	1	-2.027031 	-3.600340 	0.980185 		
						
C2_Str.13	E	=	EUMP2	=	-0.32816393123637D+04	a.u.
	14	-0.336832 	1.120478 	-2.489507 		
	14	0.336832 	-1.120478 	-2.489507 		
	14	-2.502698 	0.948464 	-1.639830 		
	6	0.684169 	2.045854 	-1.134833 		
	6	-0.684169 	-2.045854 	-1.134833 		
	14	-2.329110 	-1.187346 	-0.675187 		
	14	-1.902593 	1.943340 	0.372132 		
	6	-0.019605 	2.377788 	0.232184 		
	14	2.329110 	1.187346 	-0.675187 		
	14	2.502698 	-0.948464 	-1.639830 		
	6	0.019605 	-2.377788 	0.232184 		
	6	-1.994074 	-0.914749 	1.202501 		
	6	-1.994074 	0.583267 	1.696224 		
	6	0.754492 	1.840519 	1.510671 		
	6	1.994074 	0.914749 	1.202501 		
	14	1.902593 	-1.943340 	0.372132 		
	14	-0.483688 	1.033563 	2.759704 		
	6	1.994074 	-0.583267 	1.696224 		
	6	-0.754492 	-1.840519 	1.510671 		
	14	0.483688 	-1.033563 	2.759704 		
	1	-1.168681 	-2.728583 	2.006734 		
	1	0.005034 	-3.473049 	0.317342 		
	1	2.646762 	-3.151261 	0.851006 		
	1	2.909708 	-0.755694 	2.277463 		
	1	0.803312 	-1.915767 	3.918726 		
	1	-2.841928 	-1.375998 	1.725257 		
	1	-3.496856 	-2.100598 	-0.886006 		
	1	-0.948946 	-2.996012 	-1.620852 		
	1	0.143795 	-1.795717 	-3.809695 		
	1	3.711126 	-1.363127 	-2.402828 		
	1	3.496856 	2.100598 	-0.886006 		
	1	2.841928 	1.375998 	1.725257 		
	1	1.168681 	2.728583 	2.006734 		
	1	-0.803312 	1.915767 	3.918726 		
	1	-2.909708 	0.755694 	2.277463 		
	1	-3.711126 	1.363127 	-2.402828 		
	1	-0.143795 	1.795717 	-3.809695 		
	1	0.948946 	2.996012 	-1.620852 		
	1	-0.005034 	3.473049 	0.317342 		
	1	-2.646762 	3.151261 	0.851006 		
						
C2_Str.14	E	=	EUMP2	=	-0.32816240710593D+04	a.u.
	14	-0.198720 	1.156167 	-2.530323 		
	14	0.198720 	-1.156167 	-2.530323 		
	14	-2.185514 	1.264306 	-1.355083 		
	6	0.885531 	1.934488 	-1.143327 		
	6	-0.885531 	-1.934488 	-1.143327 		
	14	-2.561642 	-1.015595 	-0.915443 		
	6	-1.440196 	2.073499 	0.222951 		
	6	0.131909 	2.274051 	0.214314 		
	14	2.561642 	1.015595 	-0.915443 		
	14	2.185514 	-1.264306 	-1.355083 		
	6	-0.131909 	-2.274051 	0.214314 		
	14	-2.557843 	-1.015965 	1.393833 		
	14	-1.904606 	1.174424 	1.844988 		
	6	0.765618 	1.731036 	1.565795 		
	14	2.557843 	1.015965 	1.393833 		
	6	1.440196 	-2.073499 	0.222951 		
	6	-0.131909 	0.771594 	2.412610 		
	14	1.904606 	-1.174424 	1.844988 		
	6	-0.765618 	-1.731036 	1.565795 		
	6	0.131909 	-0.771594 	2.412610 		
	1	-0.865122 	-2.629183 	2.191651 		
	1	-0.267434 	-3.358950 	0.293937 		
	1	1.905204 	-3.069299 	0.256122 		
	1	2.688918 	-2.039751 	2.777844 		
	1	-0.006146 	-1.084583 	3.455579 		
	1	-3.567398 	-1.723792 	2.232116 		
	1	-3.642751 	-1.650680 	-1.726432 		
	1	-1.177065 	-2.902452 	-1.578722 		
	1	-0.017773 	-1.858018 	-3.830572 		
	1	3.376492 	-2.025526 	-1.837192 		
	1	3.642751 	1.650680 	-1.726432 		
	1	3.567398 	1.723792 	2.232116 		
	1	0.865122 	2.629183 	2.191651 		
	1	0.006146 	1.084583 	3.455579 		
	1	-2.688918 	2.039751 	2.777844 		
	1	-3.376492 	2.025526 	-1.837192 		
	1	0.017773 	1.858018 	-3.830572 		
	1	1.177065 	2.902452 	-1.578722 		
	1	0.267434 	3.358950 	0.293937 		
	1	-1.905204 	3.069299 	0.256122 		
						
C2_Str.15	E	=	EUMP2	=	-0.32816002381200D+04	a.u.
	14	-1.170695 	0.126328 	-2.529021 		
	14	-1.764944 	-1.778746 	-1.369806 		
	14	1.170695 	-0.126328 	-2.529021 		
	6	-1.658498 	1.388178 	-1.150514 		
	14	0.297860 	-2.749894 	-0.903973 		
	6	1.658498 	-1.388178 	-1.150514 		
	14	1.764944 	1.778746 	-1.369806 		
	14	-0.297860 	2.749894 	-0.903973 		
	6	-2.292389 	0.683017 	0.122268 		
	6	-2.168163 	-0.881893 	0.303619 		
	14	-0.013731 	-2.748228 	1.386662 		
	6	2.292389 	-0.683017 	0.122268 		
	6	2.168163 	0.881893 	0.303619 		
	14	0.013731 	2.748228 	1.386662 		
	14	-1.764944 	1.361551 	1.844812 		
	6	-1.350266 	-1.341390 	1.589699 		
	6	1.350266 	1.341390 	1.589699 		
	6	-0.770902 	-0.152818 	2.432765 		
	14	1.764944 	-1.361551 	1.844812 		
	6	0.770902 	0.152818 	2.432765 		
	1	2.939547 	-1.709372 	2.699568 		
	1	-0.346938 	-3.984741 	2.148119 		
	1	-2.103498 	-1.803799 	2.243189 		
	1	-1.012031 	-0.383817 	3.478140 		
	1	1.012031 	0.383817 	3.478140 		
	1	3.368745 	-0.873780 	0.022734 		
	1	2.474742 	-1.969294 	-1.606546 		
	1	0.675230 	-3.995734 	-1.633799 		
	1	-2.880065 	-2.673961 	-1.800065 		
	1	-3.195505 	-1.214596 	0.508582 		
	1	-3.368745 	0.873780 	0.022734 		
	1	-2.939547 	1.709372 	2.699568 		
	1	0.346938 	3.984741 	2.148119 		
	1	2.103498 	1.803799 	2.243189 		
	1	3.195505 	1.214596 	0.508582 		
	1	1.761886 	-0.501825 	-3.848392 		
	1	-1.761886 	0.501825 	-3.848392 		
	1	-2.474742 	1.969294 	-1.606546 		
	1	-0.675230 	3.995734 	-1.633799 		
	1	2.880065 	2.673961 	-1.800065 		
						
C2_Str.16	E	=	EUMP2	=	-0.32816590639614D+04	a.u.
	14	-1.178174 	-0.005329 	-2.594167 		
	14	-1.863728 	1.690482 	-1.129888 		
	14	1.178174 	0.005329 	-2.594167 		
	14	-1.863728 	-1.705189 	-1.127615 		
	14	-0.028854 	2.891095 	-0.377015 		
	14	1.863728 	1.705189 	-1.127615 		
	14	1.863728 	-1.690482 	-1.129888 		
	14	0.028854 	-2.891095 	-0.377015 		
	6	-2.415031 	-0.765951 	0.465850 		
	6	-2.228660 	0.794865 	0.553474 		
	6	-0.149258 	2.316814 	1.446673 		
	6	2.415031 	0.765951 	0.465850 		
	6	2.228660 	-0.794865 	0.553474 		
	6	0.149258 	-2.316814 	1.446673 		
	14	-1.478569 	-1.485522 	1.948179 		
	6	-1.305144 	1.292170 	1.761734 		
	6	1.305144 	-1.292170 	1.761734 		
	6	-0.771825 	0.108630 	2.654099 		
	14	1.478569 	1.485522 	1.948179 		
	6	0.771825 	-0.108630 	2.654099 		
	1	2.327735 	2.351826 	2.822669 		
	1	-0.295819 	3.209384 	2.069785 		
	1	-2.001113 	1.844459 	2.403817 		
	1	-1.078643 	0.311152 	3.686241 		
	1	1.078643 	-0.311152 	3.686241 		
	1	3.484451 	0.995050 	0.570388 		
	1	2.983394 	2.550993 	-1.647522 		
	1	0.005454 	4.376408 	-0.531034 		
	1	-3.068278 	2.446984 	-1.592020 		
	1	-3.225691 	1.182504 	0.803355 		
	1	-3.484451 	-0.995050 	0.570388 		
	1	-2.327735 	-2.351826 	2.822669 		
	1	0.295819 	-3.209384 	2.069785 		
	1	2.001113 	-1.844459 	2.403817 		
	1	3.225691 	-1.182504 	0.803355 		
	1	1.804016 	0.008347 	-3.949573 		
	1	-1.804016 	-0.008347 	-3.949573 		
	1	-2.983394 	-2.550993 	-1.647522 		
	1	-0.005454 	-4.376408 	-0.531034 		
	1	3.068278 	-2.446984 	-1.592020 		
						
C2_Str.17	E	=	EUMP2	=	-0.32816314237932D+04	a.u.
	14	-0.162223 	1.165794 	-2.582108 		
	14	0.162223 	-1.165794 	-2.582108 		
	14	-2.160590 	1.304639 	-1.437947 		
	6	0.940401 	1.922612 	-1.200113 		
	6	-0.940401 	-1.922612 	-1.200113 		
	14	-2.596612 	-0.947075 	-0.989444 		
	6	-1.395185 	1.937937 	0.235418 		
	6	0.162223 	2.290473 	0.146277 		
	14	2.596612 	0.947075 	-0.989444 		
	14	2.160590 	-1.304639 	-1.437947 		
	6	-0.162223 	-2.290473 	0.146277 		
	14	-2.366012 	-0.715280 	1.283789 		
	6	-1.822576 	1.106408 	1.498006 		
	6	0.904633 	1.916083 	1.481518 		
	14	2.366012 	0.715280 	1.283789 		
	6	1.395185 	-1.937937 	0.235418 		
	14	-0.337225 	1.131564 	2.686929 		
	6	1.822576 	-1.106408 	1.498006 		
	6	-0.904633 	-1.916083 	1.481518 		
	14	0.337225 	-1.131564 	2.686929 		
	1	-1.327495 	-2.829164 	1.923053 		
	1	-0.165276 	-3.386273 	0.126479 		
	1	1.876153 	-2.916203 	0.373214 		
	1	2.684549 	-1.603990 	1.964663 		
	1	0.546214 	-1.885131 	3.960128 		
	1	-3.412261 	-1.020054 	2.306197 		
	1	-3.736676 	-1.620335 	-1.674083 		
	1	-1.268788 	-2.881200 	-1.629916 		
	1	-0.082716 	-1.836785 	-3.893973 		
	1	3.301542 	-2.160066 	-1.879450 		
	1	3.736676 	1.620335 	-1.674083 		
	1	3.412261 	1.020054 	2.306197 		
	1	1.327495 	2.829164 	1.923053 		
	1	-0.546214 	1.885131 	3.960128 		
	1	-2.684549 	1.603990 	1.964663 		
	1	-3.301542 	2.160066 	-1.879450 		
	1	0.082716 	1.836785 	-3.893973 		
	1	1.268788 	2.881200 	-1.629916 		
	1	0.165276 	3.386273 	0.126479 		
	1	-1.876153 	2.916203 	0.373214 		
						
C2_Str.18	E	=	EUMP2	=	-0.32817104343185D+04	a.u.
	14	-1.131903 	-0.319616 	-2.577647 		
	14	1.131903 	0.319616 	-2.577647 		
	14	-1.045236 	-2.322687 	-1.424835 		
	6	-2.040960 	0.672204 	-1.195096 		
	6	2.040960 	-0.672204 	-1.195096 		
	14	1.200412 	-2.349314 	-0.728313 		
	6	-1.902307 	-1.682056 	0.174773 		
	6	-2.428485 	-0.192923 	0.075054 		
	14	-1.200412 	2.349314 	-0.728313 		
	14	1.045236 	2.322687 	-1.424835 		
	6	2.428485 	0.192923 	0.075054 		
	6	1.045236 	-2.297549 	1.158506 		
	14	-0.748858 	-1.980240 	1.680440 		
	14	-1.981018 	0.755740 	1.695747 		
	6	-1.045236 	2.297549 	1.158506 		
	6	1.902307 	1.682056 	0.174773 		
	6	-0.717216 	-0.324955 	2.624105 		
	14	0.748858 	1.980240 	1.680440 		
	14	1.981018 	-0.755740 	1.695747 		
	6	0.717216 	0.324955 	2.624105 		
	1	3.206716 	-1.041246 	2.505927 		
	1	3.522988 	0.270765 	0.047906 		
	1	2.775467 	2.331621 	0.333975 		
	1	1.271430 	3.119686 	2.498051 		
	1	1.051754 	0.484800 	3.656915 		
	1	1.427654 	-3.213414 	1.625078 		
	1	2.046699 	-3.487038 	-1.205240 		
	1	2.983652 	-0.974558 	-1.675851 		
	1	1.831958 	0.193007 	-3.891152 		
	1	1.639021 	3.585524 	-1.955144 		
	1	-2.046699 	3.487038 	-1.205240 		
	1	-1.427654 	3.213414 	1.625078 		
	1	-3.206716 	1.041246 	2.505927 		
	1	-1.051754 	-0.484800 	3.656915 		
	1	-1.271430 	-3.119686 	2.498051 		
	1	-1.639021 	-3.585524 	-1.955144 		
	1	-1.831958 	-0.193007 	-3.891152 		
	1	-2.983652 	0.974558 	-1.675851 		
	1	-3.522988 	-0.270765 	0.047906 		
	1	-2.775467 	-2.331621 	0.333975 		
						
C2_Str.19	E	=	EUMP2	=	-0.32816317222798D+04	a.u.
	14	-0.429901 	-1.092367 	-2.654986 		
	14	0.429901 	1.092367 	-2.654986 		
	14	1.227863 	-2.225002 	-1.514789 		
	6	-1.750550 	-1.217698 	-1.259398 		
	6	1.750550 	1.217698 	-1.259398 		
	14	2.594332 	-0.435168 	-0.816890 		
	6	0.192688 	-2.498879 	0.079004 		
	6	-1.276595 	-1.909417 	0.081870 		
	14	-2.594332 	0.435168 	-0.816890 		
	14	-1.227863 	2.225002 	-1.514789 		
	6	1.276595 	1.909417 	0.081870 		
	6	2.291706 	-0.367388 	1.058754 		
	14	1.276595 	-1.921904 	1.527120 		
	6	-1.717603 	-1.059566 	1.372039 		
	6	-2.291706 	0.367388 	1.058754 		
	6	-0.192688 	2.498879 	0.079004 		
	14	-0.414337 	-1.085546 	2.830052 		
	14	-1.276595 	1.921904 	1.527120 		
	6	1.717603 	1.059566 	1.372039 		
	14	0.414337 	1.085546 	2.830052 		
	1	2.569275 	1.621842 	1.779393 		
	1	1.900088 	2.807861 	0.154332 		
	1	-0.108023 	3.588697 	0.201305 		
	1	-2.226198 	3.009248 	1.912686 		
	1	0.941362 	1.716758 	4.072416 		
	1	3.243594 	-0.484162 	1.595994 		
	1	4.034335 	-0.460571 	-1.222153 		
	1	2.535364 	1.851359 	-1.697782 		
	1	0.981104 	1.567480 	-3.958947 		
	1	-1.867265 	3.475527 	-2.017946 		
	1	-4.034335 	0.460571 	-1.222153 		
	1	-3.243594 	0.484162 	1.595994 		
	1	-2.569275 	-1.621842 	1.779393 		
	1	-0.941362 	-1.716758 	4.072416 		
	1	2.226198 	-3.009248 	1.912686 		
	1	1.867265 	-3.475527 	-2.017946 		
	1	-0.981104 	-1.567480 	-3.958947 		
	1	-2.535364 	-1.851359 	-1.697782 		
	1	-1.900088 	-2.807861 	0.154332 		
	1	0.108023 	-3.588697 	0.201305 		
						
C2_Str.20	E	=	EUMP2	=	-0.32816149827528D+04	a.u.
	14	-0.232600 	1.154133 	-2.676876 		
	14	-2.229247 	1.235176 	-1.502882 		
	14	0.232600 	-1.154133 	-2.676876 		
	6	0.839891 	1.953350 	-1.292150 		
	14	-2.426349 	-0.966472 	-0.813950 		
	6	-0.839891 	-1.953350 	-1.292150 		
	14	2.229247 	-1.235176 	-1.502882 		
	14	2.426349 	0.966472 	-0.813950 		
	6	-0.004413 	2.378196 	-0.024737 		
	6	-1.477838 	1.839782 	0.182065 		
	6	-2.229247 	-0.646141 	1.050727 		
	6	0.004413 	-2.378196 	-0.024737 		
	6	1.477838 	-1.839782 	0.182065 		
	6	2.229247 	0.646141 	1.050727 		
	14	1.053170 	2.064563 	1.544458 		
	6	-1.834052 	0.847323 	1.376305 		
	6	1.834052 	-0.847323 	1.376305 		
	14	-0.542798 	1.029378 	2.833930 		
	14	-1.053170 	-2.064563 	1.544458 		
	14	0.542798 	-1.029378 	2.833930 		
	1	-1.843070 	-3.269495 	1.941065 		
	1	-3.188959 	-0.851056 	1.545271 		
	1	-2.756883 	1.276459 	1.789701 		
	1	-1.136963 	1.589638 	4.080403 		
	1	1.136963 	-1.589638 	4.080403 		
	1	0.127923 	-3.465111 	-0.119190 		
	1	-1.220057 	-2.881624 	-1.744576 		
	1	-3.646235 	-1.768603 	-1.137047 		
	1	-3.418553 	2.016351 	-1.948891 		
	1	-2.040764 	2.746048 	0.444025 		
	1	-0.127923 	3.465111 	-0.119190 		
	1	1.843070 	3.269495 	1.941065 		
	1	3.188959 	0.851056 	1.545271 		
	1	2.756883 	-1.276459 	1.789701 		
	1	2.040764 	-2.746048 	0.444025 		
	1	0.054919 	-1.844455 	-3.989535 		
	1	-0.054919 	1.844455 	-3.989535 		
	1	1.220057 	2.881624 	-1.744576 		
	1	3.646235 	1.768603 	-1.137047 		
	1	3.418553 	-2.016351 	-1.948891 		
						
C2_Str.21	E	=	EUMP2	=	-0.32816638199789D+04	a.u.
	14	-0.321146 	1.112986 	-2.473060 		
	14	0.321146 	-1.112986 	-2.473060 		
	14	-2.372269 	0.700940 	-1.431006 		
	6	0.908026 	1.949856 	-1.229114 		
	6	-0.908026 	-1.949856 	-1.229114 		
	6	-2.139076 	-1.087008 	-0.723299 		
	14	-2.187720 	2.052149 	0.477190 		
	14	0.016191 	2.764400 	0.282328 		
	6	2.139076 	1.087008 	-0.723299 		
	14	2.372269 	-0.700940 	-1.431006 		
	14	-0.016191 	-2.764400 	0.282328 		
	14	-2.187720 	-0.957105 	1.192197 		
	6	-1.798890 	0.768293 	1.849682 		
	6	0.647008 	1.832929 	1.809172 		
	14	2.187720 	0.957105 	1.192197 		
	14	2.187720 	-2.052149 	0.477190 		
	6	-0.319225 	0.742012 	2.394348 		
	6	1.798890 	-0.768293 	1.849682 		
	6	-0.647008 	-1.832929 	1.809172 		
	6	0.319225 	-0.742012 	2.394348 		
	1	-0.882422 	-2.571102 	2.585652 		
	1	-0.353001 	-4.220325 	0.348416 		
	1	3.269005 	-3.015377 	0.837503 		
	1	2.479979 	-0.968354 	2.688179 		
	1	0.406337 	-0.990171 	3.458139 		
	1	-3.498338 	-1.476794 	1.693483 		
	1	-3.055513 	-1.623688 	-1.009596 		
	1	-1.315792 	-2.788603 	-1.812391 		
	1	0.368660 	-1.863958 	-3.763308 		
	1	3.584583 	-0.813083 	-2.297901 		
	1	3.055513 	1.623688 	-1.009596 		
	1	3.498338 	1.476794 	1.693483 		
	1	0.882422 	2.571102 	2.585652 		
	1	-0.406337 	0.990171 	3.458139 		
	1	-2.479979 	0.968354 	2.688179 		
	1	-3.584583 	0.813083 	-2.297901 		
	1	-0.368660 	1.863958 	-3.763308 		
	1	1.315792 	2.788603 	-1.812391 		
	1	0.353001 	4.220325 	0.348416 		
	1	-3.269005 	3.015377 	0.837503 		
						
C2_Str.22	E	=	EUMP2	=	-0.32816289334871D+04	a.u.
	14	0.301000 	-1.115417 	-2.524475 		
	14	-0.301000 	1.115417 	-2.524475 		
	14	2.320676 	-0.737343 	-1.443261 		
	6	-0.910466 	-1.897695 	-1.235171 		
	6	0.910466 	1.897695 	-1.235171 		
	6	2.039191 	0.999439 	-0.583544 		
	14	2.297931 	-2.320793 	0.266820 		
	14	-0.013055 	-2.748138 	0.227776 		
	6	-2.039191 	-0.999439 	-0.583544 		
	14	-2.320676 	0.737343 	-1.443261 		
	14	0.013055 	2.748138 	0.227776 		
	6	1.994518 	0.988862 	1.002750 		
	14	2.039191 	-0.699428 	1.907211 		
	6	-0.759807 	-1.701698 	1.644452 		
	6	-1.994518 	-0.988862 	1.002750 		
	14	-2.297931 	2.320793 	0.266820 		
	6	0.210463 	-0.751517 	2.453136 		
	14	-2.039191 	0.699428 	1.907211 		
	6	0.759807 	1.701698 	1.644452 		
	6	-0.210463 	0.751517 	2.453136 		
	1	1.149283 	2.420493 	2.377411 		
	1	0.416712 	4.185236 	0.346211 		
	1	-3.292452 	3.424537 	0.348592 		
	1	-2.959195 	0.648771 	3.085479 		
	1	-0.182804 	1.099953 	3.493625 		
	1	2.885086 	1.544558 	1.324742 		
	1	2.982443 	1.506328 	-0.829491 		
	1	1.407401 	2.696888 	-1.804359 		
	1	-0.327770 	1.911495 	-3.786221 		
	1	-3.528013 	0.668322 	-2.322720 		
	1	-2.982443 	-1.506328 	-0.829491 		
	1	-2.885086 	-1.544558 	1.324742 		
	1	-1.149283 	-2.420493 	2.377411 		
	1	0.182804 	-1.099953 	3.493625 		
	1	2.959195 	-0.648771 	3.085479 		
	1	3.528013 	-0.668322 	-2.322720 		
	1	0.327770 	-1.911495 	-3.786221 		
	1	-1.407401 	-2.696888 	-1.804359 		
	1	-0.416712 	-4.185236 	0.346211 		
	1	3.292452 	-3.424537 	0.348592 		
						
C2_Str.23	E	=	EUMP2	=	-0.32816014955866D+04	a.u.
	14	0.298866 	-1.116355 	-2.501524 		
	14	-0.298866 	1.116355 	-2.501524 		
	14	2.343185 	-0.753623 	-1.455006 		
	6	-0.942453 	-1.886954 	-1.223770 		
	6	0.942453 	1.886954 	-1.223770 		
	6	2.062300 	0.959334 	-0.573110 		
	14	2.091678 	-2.103420 	0.404751 		
	14	-0.039054 	-3.008755 	0.075189 		
	6	-2.062300 	-0.959334 	-0.573110 		
	14	-2.343185 	0.753623 	-1.455006 		
	14	0.039054 	3.008755 	0.075189 		
	6	2.091678 	0.741307 	0.992270 		
	6	1.750654 	-0.648024 	1.644963 		
	14	-0.944454 	-1.952749 	1.909713 		
	6	-2.091678 	-0.741307 	0.992270 		
	14	-2.091678 	2.103420 	0.404751 		
	6	0.383907 	-0.681332 	2.445296 		
	6	-1.750654 	0.648024 	1.644963 		
	14	0.944454 	1.952749 	1.909713 		
	6	-0.383907 	0.681332 	2.445296 		
	1	1.578490 	2.635417 	3.076996 		
	1	0.178251 	4.462773 	-0.222403 		
	1	-3.163384 	3.018895 	0.898068 		
	1	-2.525672 	0.786328 	2.411780 		
	1	-0.652280 	0.905481 	3.486194 		
	1	3.133545 	0.941365 	1.272995 		
	1	2.990371 	1.512847 	-0.769564 		
	1	1.488770 	2.603362 	-1.856879 		
	1	-0.296098 	1.915961 	-3.762095 		
	1	-3.565390 	0.759445 	-2.312707 		
	1	-2.990371 	-1.512847 	-0.769564 		
	1	-3.133545 	-0.941365 	1.272995 		
	1	-1.578490 	-2.635417 	3.076996 		
	1	0.652280 	-0.905481 	3.486194 		
	1	2.525672 	-0.786328 	2.411780 		
	1	3.565390 	-0.759445 	-2.312707 		
	1	0.296098 	-1.915961 	-3.762095 		
	1	-1.488770 	-2.603362 	-1.856879 		
	1	-0.178251 	-4.462773 	-0.222403 		
	1	3.163384 	-3.018895 	0.898068 		
						
C2_Str.24	E	=	EUMP2	=	-0.32816294980615D+04	a.u.
	14	0.446610 	1.065710 	-2.598332 		
	14	-0.446610 	-1.065710 	-2.598332 		
	14	-1.392023 	2.024442 	-1.544164 		
	6	1.877122 	0.908349 	-1.304114 		
	6	-1.877122 	-0.908349 	-1.304114 		
	6	-2.190526 	0.494695 	-0.649887 		
	14	-0.446610 	2.967139 	0.336003 		
	14	1.759367 	2.141174 	0.151874 		
	6	2.190526 	-0.494695 	-0.649887 		
	14	1.392023 	-2.024442 	-1.544164 		
	14	-1.759367 	-2.141174 	0.151874 		
	6	-2.072205 	0.559126 	0.945186 		
	6	-1.164404 	1.697759 	1.581196 		
	6	1.869284 	0.877218 	1.564687 		
	6	2.072205 	-0.559126 	0.945186 		
	14	0.446610 	-2.967139 	0.336003 		
	14	0.306890 	1.095452 	2.637528 		
	6	1.164404 	-1.697759 	1.581196 		
	6	-1.869284 	-0.877218 	1.564687 		
	14	-0.306890 	-1.095452 	2.637528 		
	1	-2.727669 	-1.112657 	2.208776 		
	1	-2.867509 	-3.147212 	0.132057 		
	1	0.649426 	-4.386674 	0.748189 		
	1	1.800344 	-2.258966 	2.281781 		
	1	-0.556283 	-2.034897 	3.768754 		
	1	-3.081368 	0.854979 	1.253573 		
	1	-3.263928 	0.641003 	-0.833605 		
	1	-2.763294 	-1.203245 	-1.885101 		
	1	-0.942015 	-1.695215 	-3.857384 		
	1	2.383115 	-2.741511 	-2.400190 		
	1	3.263928 	-0.641003 	-0.833605 		
	1	3.081368 	-0.854979 	1.253573 		
	1	2.727669 	1.112657 	2.208776 		
	1	0.556283 	2.034897 	3.768754 		
	1	-1.800344 	2.258966 	2.281781 		
	1	-2.383115 	2.741511 	-2.400190 		
	1	0.942015 	1.695215 	-3.857384 		
	1	2.763294 	1.203245 	-1.885101 		
	1	2.867509 	3.147212 	0.132057 		
	1	-0.649426 	4.386674 	0.748189 		
						
C2_Str.25	E	=	EUMP2	=	-0.32816935037337D+04	a.u.
	14	0.621210 	0.978314 	2.638613 		
	14	-0.906445 	2.174214 	1.338918 		
	14	-0.621210 	-0.978314 	2.638613 		
	6	2.022356 	0.635886 	1.342624 		
	6	-2.226427 	0.851374 	0.846975 		
	6	-2.022356 	-0.635886 	1.342624 		
	14	0.906445 	-2.174214 	1.338918 		
	6	2.226427 	-0.851374 	0.846975 		
	14	1.809544 	1.842428 	-0.140388 		
	6	0.136261 	2.722028 	-0.158272 		
	14	-2.475774 	0.915639 	-1.066953 		
	14	-1.809544 	-1.842428 	-0.140388 		
	6	-0.136261 	-2.722028 	-0.158272 		
	14	2.475774 	-0.915639 	-1.066953 		
	6	1.809544 	0.752129 	-1.695215 		
	14	-0.672865 	2.174438 	-1.783212 		
	14	0.672865 	-2.174438 	-1.783212 		
	6	0.399906 	0.685083 	-2.406496 		
	6	-1.809544 	-0.752129 	-1.695215 		
	6	-0.399906 	-0.685083 	-2.406496 		
	1	-2.534475 	-1.175089 	-2.403871 		
	1	-3.897733 	1.164331 	-1.450145 		
	1	-0.759655 	3.265660 	-2.798996 		
	1	0.604829 	0.886941 	-3.466013 		
	1	-0.604829 	-0.886941 	-3.466013 		
	1	-2.938578 	-2.826749 	-0.140887 		
	1	-2.953990 	-0.948697 	1.836750 		
	1	-3.147055 	1.234735 	1.311135 		
	1	-1.620215 	3.353195 	1.920139 		
	1	0.273270 	3.810568 	-0.117863 		
	1	2.938578 	2.826749 	-0.140887 		
	1	2.534475 	1.175089 	-2.403871 		
	1	3.897733 	-1.164331 	-1.450145 		
	1	0.759655 	-3.265660 	-2.798996 		
	1	-0.273270 	-3.810568 	-0.117863 		
	1	-1.135911 	-1.556238 	3.914348 		
	1	1.135911 	1.556238 	3.914348 		
	1	2.953990 	0.948697 	1.836750 		
	1	3.147055 	-1.234735 	1.311135 		
	1	1.620215 	-3.353195 	1.920139 		
						
C2_Str.26	E	=	EUMP2	=	-0.32816311599245D+04	a.u.
	14	-0.224791 	1.141057 	2.638377 		
	14	-2.151729 	0.897972 	1.347474 		
	14	0.224791 	-1.141057 	2.638377 		
	6	1.026271 	1.892076 	1.353545 		
	6	-2.199283 	-0.957898 	0.855829 		
	6	-1.026271 	-1.892076 	1.353545 		
	14	2.151729 	-0.897972 	1.347474 		
	6	2.199283 	0.957898 	0.855829 		
	14	-0.057546 	2.740884 	0.000377 		
	6	-1.705644 	1.823174 	-0.265625 		
	14	-2.475953 	-0.804561 	-1.042518 		
	14	0.057546 	-2.740884 	0.000377 		
	6	1.705644 	-1.823174 	-0.265625 		
	14	2.475953 	0.804561 	-1.042518 		
	14	0.884538 	2.150302 	-2.025695 		
	6	-1.705644 	0.889765 	-1.530938 		
	6	1.705644 	-0.889765 	-1.530938 		
	6	-0.371651 	0.699448 	-2.359435 		
	14	-0.884538 	-2.150302 	-2.025695 		
	6	0.371651 	-0.699448 	-2.359435 		
	1	-1.111598 	-3.077282 	-3.167436 		
	1	-3.937271 	-0.848050 	-1.351722 		
	1	-2.405199 	1.354208 	-2.238807 		
	1	-0.693599 	0.811816 	-3.403954 		
	1	0.693599 	-0.811816 	-3.403954 		
	1	0.311808 	-4.148961 	0.433080 		
	1	-1.496327 	-2.738043 	1.876661 		
	1	-3.133919 	-1.354578 	1.276851 		
	1	-3.476592 	1.326019 	1.895603 		
	1	-2.460603 	2.608473 	-0.415314 		
	1	-0.311808 	4.148961 	0.433080 		
	1	1.111598 	3.077282 	-3.167436 		
	1	3.937271 	0.848050 	-1.351722 		
	1	2.405199 	-1.354208 	-2.238807 		
	1	2.460603 	-2.608473 	-0.415314 		
	1	0.267557 	-1.899271 	3.922577 		
	1	-0.267557 	1.899271 	3.922577 		
	1	1.496327 	2.738043 	1.876661 		
	1	3.133919 	1.354578 	1.276851 		
	1	3.476592 	-1.326019 	1.895603 		
						
C2_Str.27	E	=	EUMP2	=	-0.32817147074790D+04	a.u.
	14	1.167314 	-0.030628 	-2.619574 		
	14	-1.167314 	0.030628 	-2.619574 		
	14	1.618563 	1.692441 	-1.066258 		
	14	1.633210 	-1.914858 	-1.287870 		
	14	-1.633210 	1.914858 	-1.287870 		
	6	0.006561 	2.565044 	-0.536575 		
	6	2.335936 	0.957278 	0.559275 		
	14	2.631825 	-0.924033 	0.599289 		
	6	-0.006561 	-2.565044 	-0.536575 		
	14	-1.618563 	-1.692441 	-1.066258 		
	14	-2.631825 	0.924033 	0.599289 		
	14	-0.006561 	2.415806 	1.359580 		
	6	1.440529 	1.266217 	1.807445 		
	6	1.419339 	-1.336195 	2.001594 		
	14	0.006561 	-2.415806 	1.359580 		
	6	-2.335936 	-0.957278 	0.559275 		
	6	0.798177 	0.006951 	2.505252 		
	6	-1.440529 	-1.266217 	1.807445 		
	6	-1.419339 	1.336195 	2.001594 		
	6	-0.798177 	-0.006951 	2.505252 		
	1	-1.944780 	1.849307 	2.816809 		
	1	-4.054258 	1.282837 	0.892094 		
	1	-3.309903 	-1.449496 	0.690315 		
	1	-2.082379 	-1.747376 	2.555618 		
	1	-1.067894 	-0.102117 	3.563721 		
	1	0.041512 	3.767732 	1.997660 		
	1	0.096320 	3.622648 	-0.821867 		
	1	-2.380152 	3.015534 	-1.968579 		
	1	-1.885210 	-0.082881 	-3.923814 		
	1	-2.579063 	-2.701915 	-1.616228 		
	1	-0.096320 	-3.622648 	-0.821867 		
	1	-0.041512 	-3.767732 	1.997660 		
	1	1.944780 	-1.849307 	2.816809 		
	1	1.067894 	0.102117 	3.563721 		
	1	2.082379 	1.747376 	2.555618 		
	1	2.579063 	2.701915 	-1.616228 		
	1	1.885210 	0.082881 	-3.923814 		
	1	2.380152 	-3.015534 	-1.968579 		
	1	4.054258 	-1.282837 	0.892094 		
	1	3.309903 	1.449496 	0.690315 		
						
C2_Str.28	E	=	EUMP2	=	-0.32817272997682D+04	a.u.
	14	-0.239115 	1.138669 	2.711284 		
	14	-2.173581 	0.912088 	1.421641 		
	14	0.239115 	-1.138669 	2.711284 		
	6	1.004177 	1.869324 	1.419419 		
	6	-2.173581 	-0.937196 	0.915012 		
	6	-1.004177 	-1.869324 	1.419419 		
	14	2.173581 	-0.912088 	1.421641 		
	6	2.173581 	0.937196 	0.915012 		
	14	-0.000095 	2.592650 	-0.050674 		
	6	-1.762197 	1.861006 	-0.192393 		
	14	-2.258543 	-0.873106 	-0.995896 		
	14	0.000095 	-2.592650 	-0.050674 		
	6	1.762197 	-1.861006 	-0.192393 		
	14	2.258543 	0.873106 	-0.995896 		
	6	0.893379 	2.030712 	-1.613777 		
	6	-1.928150 	0.955614 	-1.468566 		
	6	1.928150 	-0.955614 	-1.468566 		
	14	-0.405008 	1.101067 	-2.639096 		
	6	-0.893379 	-2.030712 	-1.613777 		
	14	0.405008 	-1.101067 	-2.639096 		
	1	-1.322128 	-2.874183 	-2.168805 		
	1	-3.595754 	-1.301049 	-1.515171 		
	1	-2.810453 	1.290291 	-2.033026 		
	1	-0.733620 	1.799652 	-3.918831 		
	1	0.733620 	-1.799652 	-3.918831 		
	1	0.084888 	-4.080107 	0.101237 		
	1	-1.461925 	-2.737410 	1.915298 		
	1	-3.122582 	-1.349145 	1.285293 		
	1	-3.503651 	1.301671 	1.984824 		
	1	-2.441243 	2.722126 	-0.267342 		
	1	-0.084888 	4.080107 	0.101237 		
	1	1.322128 	2.874183 	-2.168805 		
	1	3.595754 	1.301049 	-1.515171 		
	1	2.810453 	-1.290291 	-2.033026 		
	1	2.441243 	-2.722126 	-0.267342 		
	1	0.264616 	-1.896065 	3.996724 		
	1	-0.264616 	1.896065 	3.996724 		
	1	1.461925 	2.737410 	1.915298 		
	1	3.122582 	1.349145 	1.285293 		
	1	3.503651 	-1.301671 	1.984824 		
						
C2_Str.29	E	=	EUMP2	=	-0.32816916221069D+04	a.u.
	14	0.191598 	1.142339 	2.668317 		
	14	-0.191598 	-1.142339 	2.668317 		
	14	2.127488 	0.988020 	1.388598 		
	6	-1.047877 	1.828501 	1.343737 		
	6	1.047877 	-1.828501 	1.343737 		
	6	2.127488 	-0.842903 	0.722420 		
	6	1.751849 	2.091300 	-0.106477 		
	14	-0.008999 	2.797407 	0.043542 		
	6	-2.127488 	0.842903 	0.722420 		
	14	-2.127488 	-0.988020 	1.388598 		
	14	0.008999 	-2.797407 	0.043542 		
	6	2.261707 	-0.788680 	-0.854851 		
	14	1.897213 	0.930346 	-1.591922 		
	14	-1.078652 	1.930833 	-1.816250 		
	6	-2.261707 	0.788680 	-0.854851 		
	6	-1.751849 	-2.091300 	-0.106477 		
	6	0.246699 	0.748385 	-2.554385 		
	14	-1.897213 	-0.930346 	-1.591922 		
	14	1.078652 	-1.930833 	-1.816250 		
	6	-0.246699 	-0.748385 	-2.554385 		
	1	1.771179 	-2.750483 	-2.855089 		
	1	-0.027076 	-4.247187 	0.399579 		
	1	-2.474644 	-2.913827 	-0.184229 		
	1	-2.981743 	-1.373296 	-2.524766 		
	1	-0.454580 	-1.062453 	-3.587097 		
	1	3.292000 	-1.057981 	-1.124829 		
	1	3.088560 	-1.236260 	1.078921 		
	1	1.605443 	-2.616917 	1.871913 		
	1	-0.173412 	-1.934560 	3.931813 		
	1	-3.458925 	-1.292557 	1.999139 		
	1	-3.088560 	1.236260 	1.078921 		
	1	-3.292000 	1.057981 	-1.124829 		
	1	-1.771179 	2.750483 	-2.855089 		
	1	0.454580 	1.062453 	-3.587097 		
	1	2.981743 	1.373296 	-2.524766 		
	1	3.458925 	1.292557 	1.999139 		
	1	0.173412 	1.934560 	3.931813 		
	1	-1.605443 	2.616917 	1.871913 		
	1	0.027076 	4.247187 	0.399579 		
	1	2.474644 	2.913827 	-0.184229 		
						
C2_Str.30	E	=	EUMP2	=	-0.32816106206346D+04	a.u.
	14	-0.638573 	-0.966677 	-2.772488 		
	14	0.638573 	0.966677 	-2.772488 		
	14	0.865272 	-2.187318 	-1.467719 		
	6	-1.995962 	-0.577879 	-1.453157 		
	6	1.995962 	0.577879 	-1.453157 		
	6	2.080777 	-0.858656 	-0.799116 		
	6	-0.078008 	-2.528268 	0.146580 		
	14	-1.887965 	-1.969153 	-0.154315 		
	6	-2.080777 	0.858656 	-0.799116 		
	14	-0.865272 	2.187318 	-1.467719 		
	14	1.887965 	1.969153 	-0.154315 		
	6	1.995962 	-1.014202 	0.776004 		
	6	0.754124 	-1.870042 	1.307472 		
	14	-2.364845 	-0.673267 	1.681482 		
	6	-1.995962 	1.014202 	0.776004 		
	6	0.078008 	2.528268 	0.146580 		
	14	-0.350934 	-1.093919 	2.731954 		
	6	-0.754124 	1.870042 	1.307472 		
	14	2.364845 	0.673267 	1.681482 		
	14	0.350934 	1.093919 	2.731954 		
	1	3.660804 	0.674989 	2.416307 		
	1	2.671741 	3.155063 	-0.615524 		
	1	0.145050 	3.610026 	0.328984 		
	1	-1.219621 	2.709873 	1.842408 		
	1	0.296374 	1.932710 	3.964374 		
	1	2.867728 	-1.632727 	1.031740 		
	1	3.083813 	-1.217210 	-1.065213 		
	1	2.949741 	0.753890 	-1.972497 		
	1	1.208853 	1.532376 	-4.029036 		
	1	-1.581340 	3.372633 	-2.033037 		
	1	-3.083813 	1.217210 	-1.065213 		
	1	-2.867728 	1.632727 	1.031740 		
	1	-3.660804 	-0.674989 	2.416307 		
	1	-0.296374 	-1.932710 	3.964374 		
	1	1.219621 	-2.709873 	1.842408 		
	1	1.581340 	-3.372633 	-2.033037 		
	1	-1.208853 	-1.532376 	-4.029036 		
	1	-2.949741 	-0.753890 	-1.972497 		
	1	-2.671741 	-3.155063 	-0.615524 		
	1	-0.145050 	-3.610026 	0.328984 		
						
C2_Str.31	E	=	EUMP2	=	-0.32816030385474D+04	a.u.
	14	-1.266001 	-2.683451 	-0.149498 		
	14	0.018049 	-2.316018 	-2.038215 		
	14	0.295435 	-2.437044 	1.553816 		
	6	-2.154238 	-0.950366 	-0.127237 		
	14	2.020373 	-1.646601 	-1.052777 		
	6	1.834274 	-1.491794 	0.846928 		
	14	-0.874742 	-0.745897 	2.601982 		
	6	-2.020373 	-0.047370 	1.178611 		
	6	-1.886457 	-0.207507 	-1.479208 		
	6	-0.603862 	-0.503024 	-2.336718 		
	6	1.886457 	0.207507 	-1.479208 		
	6	2.020373 	0.047370 	1.178611 		
	14	0.874742 	0.745897 	2.601982 		
	6	-1.834274 	1.491794 	0.846928 		
	14	-2.020373 	1.646601 	-1.052777 		
	6	0.603862 	0.503024 	-2.336718 		
	14	-0.295435 	2.437044 	1.553816 		
	14	-0.018049 	2.316018 	-2.038215 		
	6	2.154238 	0.950366 	-0.127237 		
	14	1.266001 	2.683451 	-0.149498 		
	1	3.221394 	1.211204 	-0.165892 		
	1	2.721822 	0.487998 	-2.133950 		
	1	0.969517 	0.465873 	-3.372573 		
	1	0.003373 	3.181868 	-3.252040 		
	1	2.234826 	3.814222 	-0.040143 		
	1	3.008821 	0.114070 	1.654821 		
	1	2.680032 	-2.032395 	1.297004 		
	1	3.319588 	-2.275528 	-1.442410 		
	1	-0.003373 	-3.181868 	-3.252040 		
	1	-0.969517 	-0.465873 	-3.372573 		
	1	-2.721822 	-0.487998 	-2.133950 		
	1	-3.319588 	2.275528 	-1.442410 		
	1	-2.680032 	2.032395 	1.297004 		
	1	-0.724111 	3.654886 	2.301847 		
	1	1.658266 	1.004568 	3.844748 		
	1	0.724111 	-3.654886 	2.301847 		
	1	-2.234826 	-3.814222 	-0.040143 		
	1	-3.221394 	-1.211204 	-0.165892 		
	1	-3.008821 	-0.114070 	1.654821 		
	1	-1.658266 	-1.004568 	3.844748 		
						
C2_Str.32	E	=	EUMP2	=	-0.32816176543989D+04	a.u.
	14	0.275089 	1.120910 	2.580570 		
	14	-0.275089 	-1.120910 	2.580570 		
	14	2.323791 	0.782756 	1.559601 		
	6	-0.874113 	1.887414 	1.185629 		
	6	0.874113 	-1.887414 	1.185629 		
	6	2.151035 	-1.003322 	0.826000 		
	14	1.779144 	2.085035 	-0.289457 		
	6	-0.064885 	2.529705 	-0.022867 		
	6	-2.151035 	1.003322 	0.826000 		
	14	-2.323791 	-0.782756 	1.559601 		
	6	0.064885 	-2.529705 	-0.022867 		
	14	2.480803 	-0.814431 	-1.056603 		
	6	1.779144 	0.827710 	-1.736012 		
	14	-0.754589 	2.125783 	-1.757665 		
	14	-2.480803 	0.814431 	-1.056603 		
	14	-1.779144 	-2.085035 	-0.289457 		
	6	0.366404 	0.705170 	-2.434427 		
	6	-1.779144 	-0.827710 	-1.736012 		
	14	0.754589 	-2.125783 	-1.757665 		
	6	-0.366404 	-0.705170 	-2.434427 		
	1	0.770709 	-3.312846 	-2.660609 		
	1	0.094309 	-3.621025 	0.104453 		
	1	-2.556263 	-3.321676 	-0.615327 		
	1	-2.504037 	-1.184229 	-2.482014 		
	1	-0.543974 	-0.931945 	-3.494044 		
	1	3.939750 	-0.942775 	-1.339760 		
	1	3.028313 	-1.546268 	1.208913 		
	1	1.298183 	-2.754928 	1.708582 		
	1	-0.181986 	-1.907631 	3.845355 		
	1	-3.601551 	-0.975187 	2.304270 		
	1	-3.028313 	1.546268 	1.208913 		
	1	-3.939750 	0.942775 	-1.339760 		
	1	-0.770709 	3.312846 	-2.660609 		
	1	0.543974 	0.931945 	-3.494044 		
	1	2.504037 	1.184229 	-2.482014 		
	1	3.601551 	0.975187 	2.304270 		
	1	0.181986 	1.907631 	3.845355 		
	1	-1.298183 	2.754928 	1.708582 		
	1	-0.094309 	3.621025 	0.104453 		
	1	2.556263 	3.321676 	-0.615327 		
						
C2_Str.33	E	=	EUMP2	=	-0.32816773371216D+04	a.u.
	14	-0.847139 	0.784447 	-2.661828 		
	14	0.847139 	-0.784447 	-2.661828 		
	14	-2.385594 	-0.614749 	-1.657058 		
	6	-0.302540 	2.015011 	-1.240551 		
	6	0.302540 	-2.015011 	-1.240551 		
	6	-1.240367 	-1.980986 	-0.899108 		
	14	-2.678086 	0.739059 	0.202676 		
	6	-1.240367 	2.038057 	0.055419 		
	6	1.240367 	1.980986 	-0.899108 		
	14	2.385594 	0.614749 	-1.657058 		
	6	1.240367 	-2.038057 	0.055419 		
	14	-1.392783 	-1.957951 	0.998760 		
	6	-2.201728 	-0.368638 	1.660273 		
	6	-0.453403 	2.067691 	1.416138 		
	14	1.392783 	1.957951 	0.998760 		
	14	2.678086 	-0.739059 	0.202676 		
	14	-0.959578 	0.671949 	2.638967 		
	6	2.201728 	0.368638 	1.660273 		
	6	0.453403 	-2.067691 	1.416138 		
	14	0.959578 	-0.671949 	2.638967 		
	1	0.626411 	-3.028940 	1.919916 		
	1	1.781893 	-2.991882 	-0.011570 		
	1	3.965941 	-1.461620 	0.440698 		
	1	3.080984 	0.628263 	2.263616 		
	1	1.520267 	-1.218451 	3.912025 		
	1	-2.170225 	-3.130870 	1.508531 		
	1	-1.680281 	-2.930940 	-1.236310 		
	1	0.464903 	-2.991250 	-1.717411 		
	1	1.177162 	-1.516885 	-3.919367 		
	1	3.536680 	1.184274 	-2.414387 		
	1	1.680281 	2.930940 	-1.236310 		
	1	2.170225 	3.130870 	1.508531 		
	1	-0.626411 	3.028940 	1.919916 		
	1	-1.520267 	1.218451 	3.912025 		
	1	-3.080984 	-0.628263 	2.263616 		
	1	-3.536680 	-1.184274 	-2.414387 		
	1	-1.177162 	1.516885 	-3.919367 		
	1	-0.464903 	2.991250 	-1.717411 		
	1	-1.781893 	2.991882 	-0.011570 		
	1	-3.965941 	1.461620 	0.440698 		
						
C2_Str.34	E	=	EUMP2	=	-0.32816360567656D+04	a.u.
	14	0.310556 	1.106666 	2.632976 		
	14	-0.310556 	-1.106666 	2.632976 		
	14	2.321694 	0.743650 	1.571867 		
	6	-0.801715 	1.872014 	1.212784 		
	6	0.801715 	-1.872014 	1.212784 		
	6	2.049449 	-0.992210 	0.705990 		
	14	1.927884 	2.293282 	-0.099581 		
	6	0.013238 	2.543711 	0.035174 		
	6	-2.049449 	0.992210 	0.705990 		
	14	-2.321694 	-0.743650 	1.571867 		
	6	-0.013238 	-2.543711 	0.035174 		
	6	2.197158 	-0.940261 	-0.863119 		
	14	2.069889 	0.722244 	-1.810745 		
	14	-0.777302 	1.951367 	-1.583783 		
	6	-2.197158 	0.940261 	-0.863119 		
	14	-1.927884 	-2.293282 	-0.099581 		
	6	0.310556 	0.722715 	-2.568248 		
	14	-2.069889 	-0.722244 	-1.810745 		
	14	0.777302 	-1.951367 	-1.583783 		
	6	-0.310556 	-0.722715 	-2.568248 		
	1	1.178513 	-3.096859 	-2.460566 		
	1	0.135224 	-3.631290 	0.093856 		
	1	-2.675261 	-3.583029 	-0.143348 		
	1	-3.144346 	-0.796957 	-2.848341 		
	1	-0.373308 	-1.097560 	-3.599383 		
	1	3.162457 	-1.383240 	-1.141521 		
	1	2.928767 	-1.551183 	1.054142 		
	1	1.268834 	-2.712162 	1.745522 		
	1	-0.241554 	-1.932054 	3.873573 		
	1	-3.600738 	-0.767986 	2.340293 		
	1	-2.928767 	1.551183 	1.054142 		
	1	-3.162457 	1.383240 	-1.141521 		
	1	-1.178513 	3.096859 	-2.460566 		
	1	0.373308 	1.097560 	-3.599383 		
	1	3.144346 	0.796957 	-2.848341 		
	1	3.600738 	0.767986 	2.340293 		
	1	0.241554 	1.932054 	3.873573 		
	1	-1.268834 	2.712162 	1.745522 		
	1	-0.135224 	3.631290 	0.093856 		
	1	2.675261 	3.583029 	-0.143348 		
						
C2_Str.35	E	=	EUMP2	=	-0.32816284160246D+04	a.u.
	14	-0.424901 	1.081051 	2.744202 		
	14	0.424901 	-1.081051 	2.744202 		
	14	1.270606 	1.923340 	1.438756 		
	6	-1.755074 	1.061272 	1.304481 		
	6	1.755074 	-1.061272 	1.304481 		
	6	2.318286 	0.383284 	0.976191 		
	6	0.179459 	2.494325 	-0.008578 		
	6	-1.311846 	1.998891 	0.097877 		
	6	-2.318286 	-0.383284 	0.976191 		
	14	-1.270606 	-1.923340 	1.438756 		
	6	1.311846 	-1.998891 	0.097877 		
	14	2.822745 	0.633565 	-0.873500 		
	14	1.057016 	1.973638 	-1.631572 		
	14	-1.814919 	1.298215 	-1.621363 		
	14	-2.822745 	-0.633565 	-0.873500 		
	6	-0.179459 	-2.494325 	-0.008578 		
	6	-0.179459 	0.767517 	-2.473965 		
	14	-1.057016 	-1.973638 	-1.631572 		
	14	1.814919 	-1.298215 	-1.621363 		
	6	0.179459 	-0.767517 	-2.473965 		
	1	2.501718 	-2.345089 	-2.437837 		
	1	1.909390 	-2.910896 	0.228295 		
	1	-0.184671 	-3.593086 	0.030740 		
	1	-1.337755 	-3.143519 	-2.520840 		
	1	0.255985 	-1.088871 	-3.521977 		
	1	4.247535 	1.000398 	-1.105682 		
	1	3.230302 	0.507679 	1.579655 		
	1	2.617008 	-1.584400 	1.740361 		
	1	0.927768 	-1.714878 	3.995662 		
	1	-2.215929 	-3.008188 	1.844258 		
	1	-3.230302 	-0.507679 	1.579655 		
	1	-4.247535 	-1.000398 	-1.105682 		
	1	-2.501718 	2.345089 	-2.437837 		
	1	-0.255985 	1.088871 	-3.521977 		
	1	1.337755 	3.143519 	-2.520840 		
	1	2.215929 	3.008188 	1.844258 		
	1	-0.927768 	1.714878 	3.995662 		
	1	-2.617008 	1.584400 	1.740361 		
	1	-1.909390 	2.910896 	0.228295 		
	1	0.184671 	3.593086 	0.030740 		
						
C2_Str.36	E	=	EUMP2	=	-0.32817240489003D+04	a.u.
	14	-0.347579 	1.121075 	2.415704 		
	14	0.347579 	-1.121075 	2.415704 		
	6	1.039856 	1.983702 	1.420576 		
	6	-1.954196 	1.037129 	1.397237 		
	6	1.954196 	-1.037129 	1.397237 		
	14	2.310477 	0.716442 	0.765581 		
	14	0.321333 	3.035603 	-0.013078 		
	14	-1.813841 	2.100058 	-0.167251 		
	14	-2.310477 	-0.716442 	0.765581 		
	6	-1.039856 	-1.983702 	1.420576 		
	14	1.813841 	-2.100058 	-0.167251 		
	6	2.244440 	0.550523 	-1.138418 		
	14	1.114520 	1.879263 	-1.881553 		
	6	-1.698802 	0.834954 	-1.630701 		
	6	-2.244440 	-0.550523 	-1.138418 		
	14	-0.321333 	-3.035603 	-0.013078 		
	6	-0.321333 	0.714713 	-2.403051 		
	14	-1.114520 	-1.879263 	-1.881553 		
	6	1.698802 	-0.834954 	-1.630701 		
	6	0.321333 	-0.714713 	-2.403051 		
	1	2.413967 	-1.216143 	-2.372310 		
	1	3.006167 	-2.983044 	-0.358257 		
	1	-0.514922 	-4.504344 	0.152298 		
	1	-1.695144 	-2.609565 	-3.049733 		
	1	0.552240 	-0.949760 	-3.450529 		
	1	3.276057 	0.687249 	-1.491610 		
	1	3.675437 	1.171352 	1.178521 		
	1	2.786893 	-1.384223 	2.023865 		
	1	0.582144 	-1.835221 	3.707883 		
	1	-1.579261 	-2.645593 	2.114374 		
	1	-3.675437 	-1.171352 	1.178521 		
	1	-3.276057 	-0.687249 	-1.491610 		
	1	-2.413967 	1.216143 	-2.372310 		
	1	-0.552240 	0.949760 	-3.450529 		
	1	1.695144 	2.609565 	-3.049733 		
	1	1.579261 	2.645593 	2.114374 		
	1	-0.582144 	1.835221 	3.707883 		
	1	-2.786893 	1.384223 	2.023865 		
	1	-3.006167 	2.983044 	-0.358257 		
	1	0.514922 	4.504344 	0.152298 		
						
C2_Str.37	E	=	EUMP2	=	-0.32816960519844D+04	a.u.
	14	-0.474484 	1.069930 	2.499913 		
	14	0.474484 	-1.069930 	2.499913 		
	6	0.705423 	2.044566 	1.319872 		
	6	-2.063999 	0.808524 	1.500168 		
	6	2.063999 	-0.808524 	1.500168 		
	14	2.327256 	1.027188 	1.058882 		
	6	-0.065523 	2.561916 	0.044218 		
	14	-1.822476 	1.827820 	-0.074223 		
	14	-2.327256 	-1.027188 	1.058882 		
	6	-0.705423 	-2.044566 	1.319872 		
	14	1.822476 	-1.827820 	-0.074223 		
	14	2.596199 	0.975212 	-1.266066 		
	14	0.658669 	2.151158 	-1.680359 		
	6	-1.822476 	0.747015 	-1.655734 		
	14	-2.596199 	-0.975212 	-1.266066 		
	6	0.065523 	-2.561916 	0.044218 		
	6	-0.400495 	0.682073 	-2.345522 		
	14	-0.658669 	-2.151158 	-1.680359 		
	6	1.822476 	-0.747015 	-1.655734 		
	6	0.400495 	-0.682073 	-2.345522 		
	1	2.502019 	-1.253844 	-2.356658 		
	1	2.877932 	-2.883993 	-0.192321 		
	1	0.154991 	-3.654483 	0.111233 		
	1	-0.565028 	-3.335128 	-2.587726 		
	1	0.585387 	-0.897093 	-3.406152 		
	1	3.910989 	1.242137 	-1.914151 		
	1	3.398236 	1.612647 	1.922931 		
	1	2.942652 	-1.174269 	2.047879 		
	1	0.706140 	-1.799648 	3.784049 		
	1	-1.047180 	-2.928036 	1.878834 		
	1	-3.398236 	-1.612647 	1.922931 		
	1	-3.910989 	-1.242137 	-1.914151 		
	1	-2.502019 	1.253844 	-2.356658 		
	1	-0.585387 	0.897093 	-3.406152 		
	1	0.565028 	3.335128 	-2.587726 		
	1	1.047180 	2.928036 	1.878834 		
	1	-0.706140 	1.799648 	3.784049 		
	1	-2.942652 	1.174269 	2.047879 		
	1	-2.877932 	2.883993 	-0.192321 		
	1	-0.154991 	3.654483 	0.111233 		
						
C2_Str.38	E	=	EUMP2	=	-0.32816916643804D+04	a.u.
	14	1.166547 	-0.044966 	-2.669756 		
	14	-1.166547 	0.044966 	-2.669756 		
	14	1.625464 	1.666535 	-1.105355 		
	14	1.625464 	-1.904937 	-1.314773 		
	14	-1.625464 	1.904937 	-1.314773 		
	6	-0.009242 	2.404280 	-0.391475 		
	6	2.558791 	0.976763 	0.403945 		
	14	2.627986 	-0.918363 	0.538920 		
	6	0.009242 	-2.404280 	-0.391475 		
	14	-1.625464 	-1.666535 	-1.105355 		
	14	-2.627986 	0.918363 	0.538920 		
	6	-0.106061 	2.254895 	1.180883 		
	14	1.497881 	1.489952 	1.877158 		
	6	1.259428 	-1.390797 	1.810060 		
	6	0.106061 	-2.254895 	1.180883 		
	6	-2.558791 	-0.976763 	0.403945 		
	6	0.772428 	-0.110344 	2.604553 		
	14	-1.497881 	-1.489952 	1.877158 		
	6	-1.259428 	1.390797 	1.810060 		
	6	-0.772428 	0.110344 	2.604553 		
	1	-1.751376 	2.038048 	2.548361 		
	1	-3.981470 	1.365331 	0.989767 		
	1	-3.570778 	-1.399317 	0.430862 		
	1	-2.209520 	-2.355228 	2.868588 		
	1	-1.099713 	0.232635 	3.644382 		
	1	-0.231330 	3.271755 	1.572539 		
	1	0.099048 	3.479451 	-0.599643 		
	1	-2.272886 	3.073906 	-1.982644 		
	1	-1.903694 	-0.073414 	-3.962262 		
	1	-2.419052 	-2.776335 	-1.724453 		
	1	-0.099048 	-3.479451 	-0.599643 		
	1	0.231330 	-3.271755 	1.572539 		
	1	1.751376 	-2.038048 	2.548361 		
	1	1.099713 	-0.232635 	3.644382 		
	1	2.209520 	2.355228 	2.868588 		
	1	2.419052 	2.776335 	-1.724453 		
	1	1.903694 	0.073414 	-3.962262 		
	1	2.272886 	-3.073906 	-1.982644 		
	1	3.981470 	-1.365331 	0.989767 		
	1	3.570778 	1.399317 	0.430862 		
						
C2_Str.39	E	=	EUMP2	=	-0.32816605549732D+04	a.u.
	14	0.336691 	1.119843 	2.502168 		
	14	-0.336691 	-1.119843 	2.502168 		
	6	1.828043 	1.042680 	1.297474 		
	6	-1.030860 	2.008568 	1.520876 		
	6	1.030860 	-2.008568 	1.520876 		
	14	2.413145 	-0.766457 	1.073099 		
	6	1.558130 	1.792596 	-0.061311 		
	14	-0.092576 	2.783291 	0.058626 		
	14	-2.413145 	0.766457 	1.073099 		
	6	-1.828043 	-1.042680 	1.297474 		
	14	0.092576 	-2.783291 	0.058626 		
	14	2.667920 	-0.642757 	-1.237634 		
	6	1.639959 	0.993226 	-1.419314 		
	14	-1.004454 	2.083901 	-1.965558 		
	14	-2.667920 	0.642757 	-1.237634 		
	6	-1.558130 	-1.792596 	-0.061311 		
	6	0.336691 	0.709796 	-2.256647 		
	6	-1.639959 	-0.993226 	-1.419314 		
	14	1.004454 	-2.083901 	-1.965558 		
	6	-0.336691 	-0.709796 	-2.256647 		
	1	1.172932 	-3.020682 	-3.113429 		
	1	-0.157047 	-4.234605 	0.318349 		
	1	-2.353473 	-2.546020 	-0.138681 		
	1	-2.226125 	-1.649062 	-2.077928 		
	1	-0.674043 	-0.827480 	-3.295973 		
	1	4.025006 	-0.581556 	-1.853282 		
	1	3.596171 	-1.040081 	1.945076 		
	1	1.485271 	-2.809950 	2.119365 		
	1	-0.681975 	-1.817045 	3.778767 		
	1	-2.662973 	-1.551471 	1.801453 		
	1	-3.596171 	1.040081 	1.945076 		
	1	-4.025006 	0.581556 	-1.853282 		
	1	-1.172932 	3.020682 	-3.113429 		
	1	0.674043 	0.827480 	-3.295973 		
	1	2.226125 	1.649062 	-2.077928 		
	1	2.662973 	1.551471 	1.801453 		
	1	0.681975 	1.817045 	3.778767 		
	1	-1.485271 	2.809950 	2.119365 		
	1	0.157047 	4.234605 	0.318349 		
	1	2.353473 	2.546020 	-0.138681 		
						
C2_Str.40	E	=	EUMP2	=	-0.32817632230791D+04	a.u.
	14	-0.820252 	-2.709662 	0.107985 		
	14	0.459284 	-2.174523 	-1.787034 		
	6	0.329788 	-2.206052 	1.534240 		
	6	-2.183277 	-1.355501 	0.098371 		
	6	2.032097 	-1.462414 	-1.000276 		
	14	1.952727 	-1.436128 	0.894528 		
	14	-0.676730 	-0.955155 	2.547086 		
	6	-2.095263 	-0.422677 	1.365138 		
	14	-2.089486 	-0.346729 	-1.527798 		
	6	-0.459284 	-0.639447 	-2.492883 		
	14	2.089486 	0.346729 	-1.527798 		
	6	2.095263 	0.422677 	1.365138 		
	14	0.676730 	0.955155 	2.547086 		
	14	-1.952727 	1.436128 	0.894528 		
	6	-2.032097 	1.462414 	-1.000276 		
	6	0.459284 	0.639447 	-2.492883 		
	6	-0.329788 	2.206052 	1.534240 		
	14	-0.459284 	2.174523 	-1.787034 		
	6	2.183277 	1.355501 	0.098371 		
	14	0.820252 	2.709662 	0.107985 		
	1	3.155177 	1.868732 	0.097591 		
	1	3.256883 	0.683509 	-2.403192 		
	1	0.756161 	0.865557 	-3.526905 		
	1	-0.754965 	3.203654 	-2.829593 		
	1	1.384883 	4.082013 	0.291101 		
	1	3.031733 	0.513011 	1.934684 		
	1	3.099205 	-2.196056 	1.483921 		
	1	2.923216 	-2.011468 	-1.329927 		
	1	0.754965 	-3.203654 	-2.829593 		
	1	-0.756161 	-0.865557 	-3.526905 		
	1	-3.256883 	-0.683509 	-2.403192 		
	1	-2.923216 	2.011468 	-1.329927 		
	1	-3.099205 	2.196056 	1.483921 		
	1	-0.582589 	3.083578 	2.144668 		
	1	1.192547 	1.538190 	3.823369 		
	1	0.582589 	-3.083578 	2.144668 		
	1	-1.384883 	-4.082013 	0.291101 		
	1	-3.155177 	-1.868732 	0.097591 		
	1	-3.031733 	-0.513011 	1.934684 		
	1	-1.192547 	-1.538190 	3.823369 		
						
C2_Str.41	E	=	EUMP2	=	-0.32816227519310D+04	a.u.
	14	0.034904 	2.989712 	0.176789 		
	14	2.046433 	1.825844 	0.017132 		
	14	-0.760205 	2.206154 	-1.863266 		
	6	-0.894911 	1.908144 	1.487752 		
	6	1.808657 	0.758581 	-1.547816 		
	6	0.406625 	0.689074 	-2.273217 		
	14	-2.412861 	0.926853 	-0.915937 		
	6	-2.046433 	0.935819 	0.990155 		
	14	0.467331 	1.040628 	2.525602 		
	6	1.993245 	0.574583 	1.470625 		
	14	2.412861 	-0.926853 	-0.915937 		
	6	-0.406625 	-0.689074 	-2.273217 		
	6	-1.808657 	-0.758581 	-1.547816 		
	6	-1.993245 	-0.574583 	1.470625 		
	14	-0.467331 	-1.040628 	2.525602 		
	6	2.046433 	-0.935819 	0.990155 		
	14	-2.046433 	-1.825844 	0.017132 		
	6	0.894911 	-1.908144 	1.487752 		
	14	0.760205 	-2.206154 	-1.863266 		
	14	-0.034904 	-2.989712 	0.176789 		
	1	0.968892 	-3.117201 	-3.023888 		
	1	3.877920 	-1.116943 	-1.141793 		
	1	2.964996 	-1.349133 	1.428146 		
	1	1.354893 	-2.629303 	2.180167 		
	1	-0.001216 	-4.445022 	0.502149 		
	1	-0.656043 	-0.833054 	-3.333274 		
	1	0.656043 	0.833054 	-3.333274 		
	1	2.539339 	1.132898 	-2.278352 		
	1	3.349257 	2.558174 	-0.054536 		
	1	2.866220 	0.766384 	2.111111 		
	1	0.861130 	1.898782 	3.680780 		
	1	-0.861130 	-1.898782 	3.680780 		
	1	-2.866220 	-0.766384 	2.111111 		
	1	-3.349257 	-2.558174 	-0.054536 		
	1	-2.539339 	-1.132898 	-2.278352 		
	1	-0.968892 	3.117201 	-3.023888 		
	1	0.001216 	4.445022 	0.502149 		
	1	-1.354893 	2.629303 	2.180167 		
	1	-2.964996 	1.349133 	1.428146 		
	1	-3.877920 	1.116943 	-1.141793 		
						
C2_Str.42	E	=	EUMP2	=	-0.32816241962421D+04	a.u.
	14	-0.281925 	-1.102391 	2.673098 		
	14	0.281925 	1.102391 	2.673098 		
	6	-1.778199 	-0.945031 	1.459042 		
	6	1.164386 	-1.714419 	1.588290 		
	6	-1.164386 	1.714419 	1.588290 		
	6	-2.151492 	0.567505 	1.119689 		
	6	-1.541618 	-1.965024 	0.280694 		
	14	0.211230 	-2.730887 	0.280684 		
	6	2.151492 	-0.567505 	1.119689 		
	6	1.778199 	0.945031 	1.459042 		
	14	-0.211230 	2.730887 	0.280684 		
	14	-2.749597 	0.745451 	-0.735108 		
	14	-1.845582 	-1.244300 	-1.454776 		
	14	1.118547 	-2.050223 	-1.756404 		
	14	2.749597 	-0.745451 	-0.735108 		
	6	1.541618 	1.965024 	0.280694 		
	6	-0.211230 	-0.761657 	-2.359048 		
	14	1.845582 	1.244300 	-1.454776 		
	14	-1.118547 	2.050223 	-1.756404 		
	6	0.211230 	0.761657 	-2.359048 		
	1	-1.489327 	3.042672 	-2.806477 		
	1	-0.202324 	4.178370 	0.660662 		
	1	2.263714 	2.787696 	0.384506 		
	1	2.554683 	2.246488 	-2.307488 		
	1	0.418017 	1.031058 	-3.405839 		
	1	-4.194150 	1.092338 	-0.855257 		
	1	-3.062817 	0.751176 	1.704348 		
	1	-1.752261 	2.440242 	2.167439 		
	1	0.580116 	2.008346 	3.819351 		
	1	2.653207 	1.326779 	2.001842 		
	1	3.062817 	-0.751176 	1.704348 		
	1	4.194150 	-1.092338 	-0.855257 		
	1	1.489327 	-3.042672 	-2.806477 		
	1	-0.418017 	-1.031058 	-3.405839 		
	1	-2.554683 	-2.246488 	-2.307488 		
	1	-2.653207 	-1.326779 	2.001842 		
	1	-0.580116 	-2.008346 	3.819351 		
	1	1.752261 	-2.440242 	2.167439 		
	1	0.202324 	-4.178370 	0.660662 		
	1	-2.263714 	-2.787696 	0.384506 		
						
C2_Str.43	E	=	EUMP2	=	-0.32816688537554D+04	a.u.
	6	-0.256878 	-0.743078 	-2.201453 		
	6	0.256878 	0.743078 	-2.201453 		
	14	0.814998 	-2.064392 	-1.304838 		
	14	-2.086908 	-1.047876 	-1.613130 		
	14	2.086908 	1.047876 	-1.613130 		
	14	2.859494 	-1.027980 	-0.872597 		
	6	0.131949 	-2.514872 	0.419790 		
	14	-1.734724 	-2.163443 	0.426902 		
	14	-2.859494 	1.027980 	-0.872597 		
	14	-0.814998 	2.064392 	-1.304838 		
	14	1.734724 	2.163443 	0.426902 		
	14	2.370656 	-0.846389 	1.419569 		
	6	0.715491 	-1.787066 	1.672370 		
	6	-1.734724 	-0.894588 	1.848401 		
	14	-2.370656 	0.846389 	1.419569 		
	6	-0.131949 	2.514872 	0.419790 		
	6	-0.258789 	-0.751891 	2.350609 		
	6	-0.715491 	1.787066 	1.672370 		
	6	1.734724 	0.894588 	1.848401 		
	6	0.258789 	0.751891 	2.350609 		
	1	2.363473 	1.305176 	2.649910 		
	1	2.607289 	3.342482 	0.719860 		
	1	-0.318260 	3.593384 	0.517184 		
	1	-0.897290 	2.570448 	2.419494 		
	1	0.264366 	1.030640 	3.411373 		
	1	3.441149 	-1.307692 	2.357508 		
	1	4.146963 	-1.601356 	-1.351659 		
	1	2.881260 	1.764913 	-2.656132 		
	1	0.239180 	1.084792 	-3.247427 		
	1	-0.766974 	3.304944 	-2.141102 		
	1	-4.146963 	1.601356 	-1.351659 		
	1	-3.441149 	1.307692 	2.357508 		
	1	-2.363473 	-1.305176 	2.649910 		
	1	-0.264366 	-1.030640 	3.411373 		
	1	0.897290 	-2.570448 	2.419494 		
	1	0.766974 	-3.304944 	-2.141102 		
	1	-0.239180 	-1.084792 	-3.247427 		
	1	-2.881260 	-1.764913 	-2.656132 		
	1	-2.607289 	-3.342482 	0.719860 		
	1	0.318260 	-3.593384 	0.517184 		
						
C2_Str.44	E	=	EUMP2	=	-0.32816816357381D+04	a.u.
	6	0.264799 	0.746610 	-2.237017 		
	6	-0.264799 	-0.746610 	-2.237017 		
	14	-0.808859 	2.111873 	-1.376424 		
	14	2.101233 	1.036346 	-1.662747 		
	14	-2.101233 	-1.036346 	-1.662747 		
	14	-2.698871 	0.960294 	-0.647014 		
	6	-0.039829 	2.730626 	0.251376 		
	14	1.757821 	2.145799 	0.355650 		
	14	2.698871 	-0.960294 	-0.647014 		
	14	0.808859 	-2.111873 	-1.376424 		
	14	-1.757821 	-2.145799 	0.355650 		
	6	-2.256605 	0.691086 	1.217096 		
	14	-0.893777 	1.921124 	1.726998 		
	6	1.757821 	0.728179 	1.685341 		
	6	2.256605 	-0.691086 	1.217096 		
	6	0.039829 	-2.730626 	0.251376 		
	6	0.365603 	0.689741 	2.447966 		
	14	0.893777 	-1.921124 	1.726998 		
	6	-1.757821 	-0.728179 	1.685341 		
	6	-0.365603 	-0.689741 	2.447966 		
	1	-2.494053 	-1.074673 	2.423111 		
	1	-2.700003 	-3.231971 	0.768446 		
	1	0.116243 	-3.824792 	0.286894 		
	1	1.387767 	-2.941210 	2.704276 		
	1	-0.571748 	-0.953968 	3.492695 		
	1	-3.167506 	0.944002 	1.777707 		
	1	-4.058107 	1.543492 	-0.838854 		
	1	-2.950692 	-1.643284 	-2.728424 		
	1	-0.249023 	-1.076132 	-3.287153 		
	1	0.934801 	-3.250776 	-2.337748 		
	1	4.058107 	-1.543492 	-0.838854 		
	1	3.167506 	-0.944002 	1.777707 		
	1	2.494053 	1.074673 	2.423111 		
	1	0.571748 	0.953968 	3.492695 		
	1	-1.387767 	2.941210 	2.704276 		
	1	-0.934801 	3.250776 	-2.337748 		
	1	0.249023 	1.076132 	-3.287153 		
	1	2.950692 	1.643284 	-2.728424 		
	1	2.700003 	3.231971 	0.768446 		
	1	-0.116243 	3.824792 	0.286894 		
						
C2_Str.45	E	=	EUMP2	=	-0.32816376786382D+04	a.u.
	6	0.268999 	-0.742550 	-2.277301 		
	6	-0.268999 	0.742550 	-2.277301 		
	14	1.928491 	-1.092187 	-1.379640 		
	14	-0.937016 	-2.141604 	-1.660143 		
	14	0.937016 	2.141604 	-1.660143 		
	14	2.686349 	0.956626 	-0.653969 		
	6	1.688045 	-1.835568 	0.352916 		
	14	0.158605 	-2.993859 	0.237358 		
	14	-2.686349 	-0.956626 	-0.653969 		
	14	-1.928491 	1.092187 	-1.379640 		
	14	-0.158605 	2.993859 	0.237358 		
	6	2.253731 	0.648068 	1.200975 		
	6	1.688045 	-0.798042 	1.544712 		
	14	-1.016724 	-1.913197 	1.922502 		
	6	-2.253731 	-0.648068 	1.200975 		
	6	-1.688045 	1.835568 	0.352916 		
	6	0.358981 	-0.688960 	2.398200 		
	6	-1.688045 	0.798042 	1.544712 		
	14	1.016724 	1.913197 	1.922502 		
	6	-0.358981 	0.688960 	2.398200 		
	1	1.582090 	2.674318 	3.078397 		
	1	-0.489115 	4.446684 	0.319608 		
	1	-2.570826 	2.479539 	0.482266 		
	1	-2.415226 	1.220367 	2.247906 		
	1	-0.662926 	0.879273 	3.435657 		
	1	3.205626 	0.773607 	1.736617 		
	1	4.076643 	1.459320 	-0.844565 		
	1	1.306324 	3.081627 	-2.761705 		
	1	-0.485074 	1.002912 	-3.324392 		
	1	-2.714236 	2.053295 	-2.212330 		
	1	-4.076643 	-1.459320 	-0.844565 		
	1	-3.205626 	-0.773607 	1.736617 		
	1	-1.582090 	-2.674318 	3.078397 		
	1	0.662926 	-0.879273 	3.435657 		
	1	2.415226 	-1.220367 	2.247906 		
	1	2.714236 	-2.053295 	-2.212330 		
	1	0.485074 	-1.002912 	-3.324392 		
	1	-1.306324 	-3.081627 	-2.761705 		
	1	0.489115 	-4.446684 	0.319608 		
	1	2.570826 	-2.479539 	0.482266 		
						
C2_Str.46	E	=	EUMP2	=	-0.32816461167521D+04	a.u.
	6	0.780569 	0.084984 	-2.328820 		
	6	-0.780569 	-0.084984 	-2.328820 		
	14	1.512686 	1.641969 	-1.475255 		
	14	1.792229 	-1.297553 	-1.485047 		
	14	-1.792229 	1.297553 	-1.485047 		
	14	-0.321640 	3.035194 	-1.013508 		
	6	2.322184 	0.984994 	0.146119 		
	6	2.296057 	-0.587842 	0.234858 		
	14	0.321640 	-3.035194 	-1.013508 		
	14	-1.512686 	-1.641969 	-1.475255 		
	6	-2.296057 	0.587842 	0.234858 		
	14	-0.440666 	2.718771 	1.292861 		
	14	1.548120 	1.616093 	1.769812 		
	6	1.548120 	-1.130249 	1.519162 		
	14	0.440666 	-2.718771 	1.292861 		
	6	-2.322184 	-0.984994 	0.146119 		
	6	0.785121 	-0.034605 	2.344789 		
	14	-1.548120 	-1.616093 	1.769812 		
	6	-1.548120 	1.130249 	1.519162 		
	6	-0.785121 	0.034605 	2.344789 		
	1	-2.351083 	1.467093 	2.189750 		
	1	-3.337908 	0.918426 	0.349795 		
	1	-3.365682 	-1.328764 	0.110683 		
	1	-2.559545 	-2.195370 	2.705567 		
	1	-1.055601 	0.217672 	3.392585 		
	1	-0.906051 	3.845503 	2.154472 		
	1	-0.425011 	4.375476 	-1.651844 		
	1	-3.039282 	1.557280 	-2.271195 		
	1	-1.113800 	-0.130230 	-3.374894 		
	1	-2.572279 	-2.243167 	-2.345639 		
	1	0.425011 	-4.375476 	-1.651844 		
	1	0.906051 	-3.845503 	2.154472 		
	1	2.351083 	-1.467093 	2.189750 		
	1	1.055601 	-0.217672 	3.392585 		
	1	2.559545 	2.195370 	2.705567 		
	1	2.572279 	2.243167 	-2.345639 		
	1	1.113800 	0.130230 	-3.374894 		
	1	3.039282 	-1.557280 	-2.271195 		
	1	3.337908 	-0.918426 	0.349795 		
	1	3.365682 	1.328764 	0.110683 		
						
C2_Str.47	E	=	EUMP2	=	-0.32816439346190D+04	a.u.
	6	0.317479 	0.725142 	-2.333904 		
	6	-0.317479 	-0.725142 	-2.333904 		
	14	-0.890042 	1.998459 	-1.537648 		
	14	2.086042 	0.713999 	-1.576487 		
	14	-2.086042 	-0.713999 	-1.576487 		
	6	-2.202078 	0.938870 	-0.645193 		
	14	0.129093 	3.261351 	0.161620 		
	14	2.132636 	2.077891 	0.297252 		
	6	2.202078 	-0.938870 	-0.645193 		
	14	0.890042 	-1.998459 	-1.537648 		
	14	-2.132636 	-2.077891 	0.297252 		
	6	-2.132636 	0.781528 	0.919447 		
	14	-0.904154 	1.967385 	1.795286 		
	6	1.783825 	0.624441 	1.546444 		
	6	2.132636 	-0.781528 	0.919447 		
	14	-0.129093 	-3.261351 	0.161620 		
	6	0.399560 	0.671878 	2.317985 		
	14	0.904154 	-1.967385 	1.795286 		
	6	-1.783825 	-0.624441 	1.546444 		
	6	-0.399560 	-0.671878 	2.317985 		
	1	-2.542091 	-0.779593 	2.326310 		
	1	-3.387256 	-2.809153 	0.644894 		
	1	-0.076076 	-4.748264 	0.146084 		
	1	1.522323 	-2.615145 	2.994129 		
	1	-0.653417 	-0.895890 	3.362415 		
	1	-3.141543 	1.023646 	1.276516 		
	1	-3.167456 	1.402749 	-0.891131 		
	1	-3.117826 	-0.842087 	-2.651095 		
	1	-0.436796 	-1.056856 	-3.375781 		
	1	1.557987 	-2.787300 	-2.621353 		
	1	3.167456 	-1.402749 	-0.891131 		
	1	3.141543 	-1.023646 	1.276516 		
	1	2.542091 	0.779593 	2.326310 		
	1	0.653417 	0.895890 	3.362415 		
	1	-1.522323 	2.615145 	2.994129 		
	1	-1.557987 	2.787300 	-2.621353 		
	1	0.436796 	1.056856 	-3.375781 		
	1	3.117826 	0.842087 	-2.651095 		
	1	3.387256 	2.809153 	0.644894 		
	1	0.076076 	4.748264 	0.146084 		
						
C2_Str.48	E	=	EUMP2	=	-0.32817303893799D+04	a.u.
	6	0.622794 	-0.480244 	-2.383207 		
	6	-0.622794 	0.480244 	-2.383207 		
	14	2.121525 	0.268797 	-1.444302 		
	14	0.172448 	-2.220007 	-1.699167 		
	14	-0.172448 	2.220007 	-1.699167 		
	6	1.553028 	2.008815 	-0.935712 		
	6	2.623031 	-0.780708 	0.067606 		
	14	1.553028 	-2.340743 	0.189726 		
	6	-1.553028 	-2.008815 	-0.935712 		
	14	-2.121525 	-0.268797 	-1.444302 		
	14	-1.553028 	2.340743 	0.189726 		
	14	1.480106 	2.194012 	0.961369 		
	14	2.268512 	0.143713 	1.685285 		
	6	0.307757 	-1.948907 	1.602626 		
	14	-1.480106 	-2.194012 	0.961369 		
	6	-2.623031 	0.780708 	0.067606 		
	6	0.573219 	-0.550564 	2.298553 		
	14	-2.268512 	-0.143713 	1.685285 		
	6	-0.307757 	1.948907 	1.602626 		
	6	-0.573219 	0.550564 	2.298553 		
	1	-0.454394 	2.730031 	2.363056 		
	1	-2.347534 	3.573808 	0.479702 		
	1	-3.688448 	1.031765 	-0.017963 		
	1	-3.345471 	0.042787 	2.703327 		
	1	-0.724687 	0.788545 	3.359731 		
	1	2.027444 	3.515591 	1.389298 		
	1	2.256336 	2.748974 	-1.340900 		
	1	-0.216989 	3.280109 	-2.752226 		
	1	-0.969990 	0.611516 	-3.418452 		
	1	-3.298806 	-0.347865 	-2.365528 		
	1	-2.256336 	-2.748974 	-1.340900 		
	1	-2.027444 	-3.515591 	1.389298 		
	1	0.454394 	-2.730031 	2.363056 		
	1	0.724687 	-0.788545 	3.359731 		
	1	3.345471 	-0.042787 	2.703327 		
	1	3.298806 	0.347865 	-2.365528 		
	1	0.969990 	-0.611516 	-3.418452 		
	1	0.216989 	-3.280109 	-2.752226 		
	1	2.347534 	-3.573808 	0.479702 		
	1	3.688448 	-1.031765 	-0.017963 		
						
C2_Str.49	E	=	EUMP2	=	-0.32816440814942D+04	a.u.
	14	1.166428 	-0.037789 	-2.689479 		
	14	-1.166428 	0.037789 	-2.689479 		
	14	1.619344 	1.658911 	-1.114250 		
	14	1.619344 	-1.871325 	-1.300986 		
	14	-1.619344 	1.871325 	-1.300986 		
	6	0.012150 	2.401182 	-0.400714 		
	6	2.323783 	0.943007 	0.507602 		
	14	2.866744 	-0.903892 	0.418055 		
	6	-0.012150 	-2.401182 	-0.400714 		
	14	-1.619344 	-1.658911 	-1.114250 		
	14	-2.866744 	0.903892 	0.418055 		
	6	0.129058 	2.238784 	1.161486 		
	6	1.302676 	1.293759 	1.659854 		
	14	1.439214 	-1.608656 	2.078575 		
	6	-0.129058 	-2.238784 	1.161486 		
	6	-2.323783 	-0.943007 	0.507602 		
	6	0.769351 	0.100987 	2.552852 		
	6	-1.302676 	-1.293759 	1.659854 		
	14	-1.439214 	1.608656 	2.078575 		
	6	-0.769351 	-0.100987 	2.552852 		
	1	-1.816587 	2.461837 	3.244721 		
	1	-4.346254 	1.079379 	0.434790 		
	1	-3.249621 	-1.503586 	0.701991 		
	1	-1.881739 	-1.907153 	2.360281 		
	1	-1.061830 	-0.338444 	3.583683 		
	1	0.362066 	3.239771 	1.546898 		
	1	0.055404 	3.477633 	-0.622076 		
	1	-2.218193 	3.061801 	-1.979324 		
	1	-1.909085 	-0.054550 	-3.980568 		
	1	-2.515973 	-2.727007 	-1.663688 		
	1	-0.055404 	-3.477633 	-0.622076 		
	1	-0.362066 	-3.239771 	1.546898 		
	1	1.816587 	-2.461837 	3.244721 		
	1	1.061830 	0.338444 	3.583683 		
	1	1.881739 	1.907153 	2.360281 		
	1	2.515973 	2.727007 	-1.663688 		
	1	1.909085 	0.054550 	-3.980568 		
	1	2.218193 	-3.061801 	-1.979324 		
	1	4.346254 	-1.079379 	0.434790 		
	1	3.249621 	1.503586 	0.701991 		
						
C2_Str.50	E	=	EUMP2	=	-0.32816891172591D+04	a.u.
	6	0.257713 	-0.742314 	-2.416766 		
	6	-0.257713 	0.742314 	-2.416766 		
	14	1.903044 	-0.910568 	-1.464463 		
	14	-1.041293 	-1.961846 	-1.687771 		
	14	1.041293 	1.961846 	-1.687771 		
	6	2.391189 	0.841931 	-0.947075 		
	6	1.694540 	-1.872801 	0.166660 		
	14	0.146912 	-3.009023 	0.060135 		
	6	-2.391189 	-0.841931 	-0.947075 		
	14	-1.903044 	0.910568 	-1.464463 		
	14	-0.146912 	3.009023 	0.060135 		
	14	2.516399 	0.750128 	0.949764 		
	6	1.694540 	-0.931325 	1.428058 		
	14	-0.918534 	-2.130246 	1.921990 		
	14	-2.516399 	-0.750128 	0.949764 		
	6	-1.694540 	1.872801 	0.166660 		
	6	0.360821 	-0.704328 	2.240686 		
	6	-1.694540 	0.931325 	1.428058 		
	14	0.918534 	2.130246 	1.921990 		
	6	-0.360821 	0.704328 	2.240686 		
	1	1.223692 	2.945318 	3.133321 		
	1	-0.465534 	4.461762 	-0.063810 		
	1	-2.576334 	2.525305 	0.245266 		
	1	-2.369081 	1.415204 	2.146939 		
	1	-0.673539 	0.820777 	3.287405 		
	1	3.945784 	0.811072 	1.381883 		
	1	3.363384 	1.134138 	-1.364818 		
	1	1.627222 	2.851590 	-2.737925 		
	1	-0.462726 	1.054527 	-3.450651 		
	1	-2.923076 	1.594158 	-2.322148 		
	1	-3.363384 	-1.134138 	-1.364818 		
	1	-3.945784 	-0.811072 	1.381883 		
	1	-1.223692 	-2.945318 	3.133321 		
	1	0.673539 	-0.820777 	3.287405 		
	1	2.369081 	-1.415204 	2.146939 		
	1	2.923076 	-1.594158 	-2.322148 		
	1	0.462726 	-1.054527 	-3.450651 		
	1	-1.627222 	-2.851590 	-2.737925 		
	1	0.465534 	-4.461762 	-0.063810 		
	1	2.576334 	-2.525305 	0.245266 		
						
C2_Str.51	E	=	EUMP2	=	-0.32816357702725D+04	a.u.
	6	-0.733400 	-0.307015 	-2.140268 		
	6	0.733400 	0.307015 	-2.140268 		
	14	-0.699399 	-2.217072 	-1.722365 		
	6	-1.919325 	0.470825 	-1.440914 		
	6	1.919325 	-0.470825 	-1.440914 		
	14	1.508383 	-2.312583 	-1.047711 		
	14	-1.834896 	-2.352453 	0.315793 		
	14	-2.710207 	-0.234370 	0.152981 		
	14	-1.508383 	2.312583 	-1.047711 		
	14	0.699399 	2.217072 	-1.722365 		
	14	2.710207 	0.234370 	0.152981 		
	14	1.235225 	-2.195888 	1.295583 		
	6	-0.595275 	-1.876944 	1.716100 		
	6	-1.885172 	0.465312 	1.712964 		
	14	-1.235225 	2.195888 	1.295583 		
	14	1.834896 	2.352453 	0.315793 		
	6	-0.699399 	-0.393317 	2.266271 		
	6	0.595275 	1.876944 	1.716100 		
	6	1.885172 	-0.465312 	1.712964 		
	6	0.699399 	0.393317 	2.266271 		
	1	2.676952 	-0.524791 	2.472069 		
	1	4.162909 	-0.115614 	0.141327 		
	1	2.609552 	3.585303 	0.633365 		
	1	0.847926 	2.556597 	2.542837 		
	1	0.921375 	0.520438 	3.332321 		
	1	1.825230 	-3.307071 	2.105233 		
	1	2.494346 	-3.281883 	-1.609549 		
	1	2.752021 	-0.479885 	-2.160543 		
	1	1.011693 	0.289515 	-3.202793 		
	1	1.218419 	3.034719 	-2.859124 		
	1	-2.494346 	3.281883 	-1.609549 		
	1	-1.825230 	3.307071 	2.105233 		
	1	-2.676952 	0.524791 	2.472069 		
	1	-0.921375 	-0.520438 	3.332321 		
	1	-0.847926 	-2.556597 	2.542837 		
	1	-1.218419 	-3.034719 	-2.859124 		
	1	-1.011693 	-0.289515 	-3.202793 		
	1	-2.752021 	0.479885 	-2.160543 		
	1	-4.162909 	0.115614 	0.141327 		
	1	-2.609552 	-3.585303 	0.633365 		
						
C2_Str.52	E	=	EUMP2	=	-0.32816165530214D+04	a.u.
	14	2.477715 	1.190399 	1.140079 		
	14	2.096937 	-0.966528 	1.886224 		
	14	2.626443 	0.889628 	-1.177346 		
	6	0.651098 	1.833197 	1.379573 		
	14	1.812958 	-2.068322 	-0.133691 		
	6	1.812958 	-0.809918 	-1.597958 		
	14	0.726030 	2.111067 	-1.616537 		
	6	0.020274 	2.515911 	0.105088 		
	6	-0.191031 	0.765558 	2.191324 		
	6	0.191031 	-0.765558 	2.191324 		
	6	-0.020274 	-2.515911 	0.105088 		
	6	0.383475 	-0.692345 	-2.282840 		
	6	-0.383475 	0.692345 	-2.282840 		
	14	-1.812958 	2.068322 	-0.133691 		
	14	-2.096937 	0.966528 	1.886224 		
	6	-0.651098 	-1.833197 	1.379573 		
	6	-1.812958 	0.809918 	-1.597958 		
	14	-2.477715 	-1.190399 	1.140079 		
	14	-0.726030 	-2.111067 	-1.616537 		
	14	-2.626443 	-0.889628 	-1.177346 		
	1	-0.663994 	-3.319060 	-2.494374 		
	1	-0.100859 	-3.604233 	0.232794 		
	1	-0.761697 	-2.662033 	2.092105 		
	1	-3.476597 	-2.096750 	1.780600 		
	1	-3.942680 	-1.093542 	-1.846996 		
	1	0.561549 	-0.911981 	-3.343776 		
	1	2.484812 	-1.261388 	-2.343393 		
	1	2.656333 	-3.253554 	-0.481533 		
	1	2.831991 	-1.607473 	3.014340 		
	1	0.021162 	-1.057629 	3.236908 		
	1	-0.021162 	1.057629 	3.236908 		
	1	-2.831991 	1.607473 	3.014340 		
	1	-2.656333 	3.253554 	-0.481533 		
	1	-2.484812 	1.261388 	-2.343393 		
	1	-0.561549 	0.911981 	-3.343776 		
	1	3.942680 	1.093542 	-1.846996 		
	1	3.476597 	2.096750 	1.780600 		
	1	0.761697 	2.662033 	2.092105 		
	1	0.100859 	3.604233 	0.232794 		
	1	0.663994 	3.319060 	-2.494374 		
						
C2_Str.53	E	=	EUMP2	=	-0.32816792023856D+04	a.u.
	14	0.510208 	-1.051820 	-2.756164 		
	14	-0.510208 	1.051820 	-2.756164 		
	14	2.226192 	-0.742127 	-1.177420 		
	14	-0.843631 	-2.178737 	-1.206862 		
	14	0.843631 	2.178737 	-1.206862 		
	6	2.312520 	1.099708 	-0.681296 		
	6	1.714799 	-1.856065 	0.303524 		
	6	0.233840 	-2.369242 	0.392330 		
	6	-2.312520 	-1.099708 	-0.681296 		
	14	-2.226192 	0.742127 	-1.177420 		
	6	-0.233840 	2.369242 	0.392330 		
	14	2.330577 	1.252330 	1.212026 		
	14	2.052620 	-0.932469 	1.936917 		
	6	-0.542041 	-1.828562 	1.660363 		
	14	-2.330577 	-1.252330 	1.212026 		
	6	-1.714799 	1.856065 	0.303524 		
	6	0.233840 	-0.752064 	2.499158 		
	14	-2.052620 	0.932469 	1.936917 		
	6	0.542041 	1.828562 	1.660363 		
	6	-0.233840 	0.752064 	2.499158 		
	1	0.655555 	2.689654 	2.333129 		
	1	-0.300033 	3.457621 	0.527200 		
	1	-2.384305 	2.724208 	0.221635 		
	1	-2.946530 	1.645168 	2.896660 		
	1	-0.143458 	1.071279 	3.545324 		
	1	3.378923 	2.187195 	1.717964 		
	1	3.232310 	1.505119 	-1.124719 		
	1	1.335450 	3.527998 	-1.631454 		
	1	-0.833108 	1.720957 	-4.048592 		
	1	-3.597987 	1.164789 	-1.600581 		
	1	-3.232310 	-1.505119 	-1.124719 		
	1	-3.378923 	-2.187195 	1.717964 		
	1	-0.655555 	-2.689654 	2.333129 		
	1	0.143458 	-1.071279 	3.545324 		
	1	2.946530 	-1.645168 	2.896660 		
	1	3.597987 	-1.164789 	-1.600581 		
	1	0.833108 	-1.720957 	-4.048592 		
	1	-1.335450 	-3.527998 	-1.631454 		
	1	0.300033 	-3.457621 	0.527200 		
	1	2.384305 	-2.724208 	0.221635 		
						
C2_Str.54	E	=	EUMP2	=	-0.32816799047551D+04	a.u.
	14	-0.391700 	1.115405 	-2.313868 		
	14	0.391700 	-1.115405 	-2.313868 		
	14	-2.548086 	0.865015 	-1.403604 		
	6	0.708629 	2.161139 	-1.142294 		
	6	-0.708629 	-2.161139 	-1.142294 		
	14	-2.265959 	-1.271558 	-0.491340 		
	14	-2.265959 	1.937289 	0.650532 		
	14	-0.111183 	2.782689 	0.464028 		
	14	2.265959 	1.271558 	-0.491340 		
	14	2.548086 	-0.865015 	-1.403604 		
	14	0.111183 	-2.782689 	0.464028 		
	6	-1.919956 	-0.942207 	1.381332 		
	6	-1.780500 	0.528195 	1.892955 		
	6	0.657963 	1.721507 	1.866481 		
	6	1.919956 	0.942207 	1.381332 		
	14	2.265959 	-1.937289 	0.650532 		
	6	-0.342646 	0.698745 	2.497490 		
	6	1.780500 	-0.528195 	1.892955 		
	6	-0.657963 	-1.721507 	1.866481 		
	6	0.342646 	-0.698745 	2.497490 		
	1	-0.963264 	-2.413283 	2.662756 		
	1	-0.157231 	-4.241306 	0.652631 		
	1	3.366310 	-2.801961 	1.170431 		
	1	2.483914 	-0.639714 	2.729120 		
	1	0.487703 	-1.014104 	3.537707 		
	1	-2.803240 	-1.374241 	1.872766 		
	1	-3.441708 	-2.192275 	-0.603626 		
	1	-1.026175 	-3.035496 	-1.727998 		
	1	0.359736 	-1.712128 	-3.685583 		
	1	3.729664 	-1.154679 	-2.264455 		
	1	3.441708 	2.192275 	-0.603626 		
	1	2.803240 	1.374241 	1.872766 		
	1	0.963264 	2.413283 	2.662756 		
	1	-0.487703 	1.014104 	3.537707 		
	1	-2.483914 	0.639714 	2.729120 		
	1	-3.729664 	1.154679 	-2.264455 		
	1	-0.359736 	1.712128 	-3.685583 		
	1	1.026175 	3.035496 	-1.727998 		
	1	0.157231 	4.241306 	0.652631 		
	1	-3.366310 	2.801961 	1.170431 		
						
Cs_Str.1	E	=	EUMP2	=	-0.32816335112427D+04	a.u.
	14	1.024049 	2.549617 	1.152779 		
	14	1.024049 	2.549617 	-1.152779 		
	14	-1.232578 	2.113645 	1.592868 		
	6	1.846346 	0.802821 	1.377353 		
	14	-1.232578 	2.113645 	-1.592868 		
	6	-2.035781 	1.363784 	0.000000 		
	14	-0.815702 	0.077354 	2.567811 		
	6	1.063373 	-0.171942 	2.323574 		
	6	2.327728 	0.165720 	0.000000 		
	6	1.846346 	0.802821 	-1.377353 		
	14	-0.815702 	0.077354 	-2.567811 		
	6	-2.247188 	-0.233567 	0.000000 		
	6	-1.823780 	-0.967854 	1.340289 		
	14	1.325446 	-1.918576 	1.620286 		
	6	2.184664 	-1.398232 	0.000000 		
	6	1.063373 	-0.171942 	-2.323574 		
	14	-0.872696 	-2.629323 	1.154435 		
	14	1.325446 	-1.918576 	-1.620286 		
	6	-1.823780 	-0.967854 	-1.340289 		
	14	-0.872696 	-2.629323 	-1.154435 		
	1	-2.750646 	-1.207386 	-1.882644 		
	1	-1.173990 	-0.313129 	-3.964862 		
	1	1.495888 	-0.102229 	-3.331676 		
	1	2.183655 	-2.816371 	-2.453762 		
	1	-1.464921 	-3.732252 	-1.966292 		
	1	-3.338528 	-0.328811 	0.000000 		
	1	-3.047830 	1.797233 	0.000000 		
	1	-2.068930 	3.195415 	-2.186877 		
	1	1.693196 	3.594364 	-1.983036 		
	1	2.781541 	1.020223 	-1.911518 		
	1	3.404823 	0.371720 	0.000000 		
	1	3.183589 	-1.856010 	0.000000 		
	1	2.183655 	-2.816371 	2.453762 		
	1	-1.464921 	-3.732252 	1.966292 		
	1	-2.750646 	-1.207386 	1.882644 		
	1	-2.068930 	3.195415 	2.186877 		
	1	1.693196 	3.594364 	1.983036 		
	1	2.781541 	1.020223 	1.911518 		
	1	1.495888 	-0.102229 	3.331676 		
	1	-1.173990 	-0.313129 	3.964862 		
						
Cs_Str.2	E	=	EUMP2	=	-0.32817004271816D+04	a.u.
	14	-1.043824 	-2.467892 	1.153184 		
	14	-1.043824 	-2.467892 	-1.153184 		
	14	1.172948 	-1.850012 	1.639521 		
	6	-1.919341 	-0.767497 	1.352002 		
	14	1.172948 	-1.850012 	-1.639521 		
	6	2.089310 	-1.398160 	0.000000 		
	6	0.937628 	-0.195358 	2.540524 		
	14	-0.911385 	0.242066 	2.632406 		
	6	-2.316171 	-0.021867 	0.000000 		
	6	-1.919341 	-0.767497 	-1.352002 		
	6	0.937628 	-0.195358 	-2.540524 		
	6	2.537199 	0.112938 	0.000000 		
	14	1.882417 	1.080147 	1.504845 		
	14	-1.046842 	2.230560 	1.471619 		
	6	-2.045663 	1.547561 	0.000000 		
	14	-0.911385 	0.242066 	-2.632406 		
	6	0.736570 	2.444852 	0.789005 		
	14	-1.046842 	2.230560 	-1.471619 		
	14	1.882417 	1.080147 	-1.504845 		
	6	0.736570 	2.444852 	-0.789005 		
	1	2.981994 	1.704317 	-2.306799 		
	1	1.356687 	-0.242310 	-3.554480 		
	1	-1.456486 	0.010817 	-4.002831 		
	1	-1.621270 	3.505343 	-1.996680 		
	1	1.120355 	3.408871 	-1.151919 		
	1	3.634029 	0.169260 	0.000000 		
	1	2.992178 	-2.026240 	0.000000 		
	1	1.992773 	-2.819247 	-2.432127 		
	1	-1.678056 	-3.543685 	-1.970274 		
	1	-2.863874 	-0.980900 	-1.875036 		
	1	-3.409161 	-0.087415 	0.000000 		
	1	-3.020432 	2.054870 	0.000000 		
	1	-1.621270 	3.505343 	1.996680 		
	1	1.120355 	3.408871 	1.151919 		
	1	2.981994 	1.704317 	2.306799 		
	1	1.992773 	-2.819247 	2.432127 		
	1	-1.678056 	-3.543685 	1.970274 		
	1	-2.863874 	-0.980900 	1.875036 		
	1	-1.456486 	0.010817 	4.002831 		
	1	1.356687 	-0.242310 	3.554480 		
						
Cs_Str.3	E	=	EUMP2	=	-0.32816539043867D+04	a.u.
	6	-1.375389 	-1.880842 	0.791558 		
	6	-1.375389 	-1.880842 	-0.791558 		
	14	0.404786 	-2.104561 	1.493038 		
	14	-2.329265 	-0.353529 	1.473431 		
	14	0.404786 	-2.104561 	-1.493038 		
	6	1.575196 	-1.813810 	0.000000 		
	14	0.935716 	-0.423464 	3.051107 		
	14	-0.912697 	0.961256 	2.744339 		
	6	-2.442881 	0.828615 	0.000000 		
	14	-2.329265 	-0.353529 	-1.473431 		
	14	0.935716 	-0.423464 	-3.051107 		
	6	2.454040 	-0.511861 	0.000000 		
	14	2.209568 	0.692838 	1.462746 		
	6	-0.434539 	2.125329 	1.258667 		
	6	-1.377768 	1.991047 	0.000000 		
	14	-0.912697 	0.961256 	-2.744339 		
	6	1.055320 	2.087295 	0.783131 		
	6	-0.434539 	2.125329 	-1.258667 		
	14	2.209568 	0.692838 	-1.462746 		
	6	1.055320 	2.087295 	-0.783131 		
	1	3.525522 	1.293660 	-1.846504 		
	1	1.464026 	-0.779176 	-4.396106 		
	1	-1.445161 	1.729831 	-3.907679 		
	1	-0.606508 	3.136227 	-1.653469 		
	1	1.528153 	3.017226 	-1.128433 		
	1	3.510991 	-0.810783 	0.000000 		
	1	2.264006 	-2.670641 	0.000000 		
	1	0.565811 	-3.510480 	-1.983649 		
	1	-1.932587 	-2.761929 	-1.142655 		
	1	-3.678445 	-0.759592 	-1.973319 		
	1	-3.446084 	1.275540 	0.000000 		
	1	-1.993768 	2.897879 	0.000000 		
	1	-0.606508 	3.136227 	1.653469 		
	1	1.528153 	3.017226 	1.128433 		
	1	3.525522 	1.293660 	1.846504 		
	1	0.565811 	-3.510480 	1.983649 		
	1	-1.932587 	-2.761929 	1.142655 		
	1	-3.678445 	-0.759592 	1.973319 		
	1	-1.445161 	1.729831 	3.907679 		
	1	1.464026 	-0.779176 	4.396106 		
						
Cs_Str.4	E	=	EUMP2	=	-0.32816669128569D+04	a.u.
	14	1.906884 	-0.519769 	-2.088771 		
	14	1.176254 	-2.350293 	-0.830392 		
	14	0.000000 	0.839465 	-2.439649 		
	14	2.863126 	0.543926 	-0.249822 		
	14	-1.176254 	-2.350293 	-0.830392 		
	14	-1.906885 	-0.519769 	-2.088771 		
	6	0.000000 	2.292800 	-1.178534 		
	14	1.484551 	2.386434 	0.019533 		
	6	2.181725 	-0.432548 	1.289944 		
	6	1.580556 	-1.856315 	0.988930 		
	6	-1.580556 	-1.856315 	0.988930 		
	14	-2.863126 	0.543926 	-0.249822 		
	14	-1.484551 	2.386434 	0.019533 		
	6	0.779887 	1.868337 	1.725429 		
	6	1.275241 	0.474513 	2.238512 		
	14	0.000000 	-1.981862 	2.032809 		
	6	-0.779887 	1.868337 	1.725429 		
	6	0.000000 	-0.249202 	2.762619 		
	6	-2.181725 	-0.432548 	1.289944 		
	6	-1.275241 	0.474513 	2.238512 		
	1	-3.087279 	-0.627989 	1.879921 		
	1	-2.300181 	-2.612959 	1.330523 		
	1	0.000000 	-3.150821 	2.964744 		
	1	0.000000 	-0.226952 	3.857801 		
	1	-1.918904 	0.677148 	3.102852 		
	1	-4.348121 	0.691603 	-0.202523 		
	1	-2.737351 	-0.786769 	-3.299108 		
	1	-1.819068 	-3.656516 	-1.175025 		
	1	1.819068 	-3.656516 	-1.175025 		
	1	2.300181 	-2.612959 	1.330523 		
	1	3.087279 	-0.627989 	1.879921 		
	1	1.918904 	0.677148 	3.102852 		
	1	1.122066 	2.619371 	2.449936 		
	1	-1.122066 	2.619371 	2.449937 		
	1	-2.039640 	3.774064 	0.042284 		
	1	0.000000 	1.415497 	-3.821327 		
	1	2.737351 	-0.786769 	-3.299108 		
	1	4.348121 	0.691603 	-0.202523 		
	1	2.039640 	3.774064 	0.042284 		
	1	0.000000 	3.202139 	-1.796817 		
						
Cs_Str.5	E	=	EUMP2	=	-0.32816443216826D+04	a.u.
	14	-2.148575 	-0.524847 	1.910599 		
	14	-1.934160 	1.675097 	1.161680 		
	14	-1.782495 	-1.878236 	0.000000 		
	14	-0.022950 	-0.557909 	2.858557 		
	14	-1.934160 	1.675097 	-1.161680 		
	14	-2.148575 	-0.524847 	-1.910599 		
	6	0.025543 	-2.537544 	0.000000 		
	14	1.117040 	-2.034759 	1.482617 		
	6	0.851893 	1.034573 	2.164632 		
	6	-0.044939 	2.073738 	1.364736 		
	6	-0.044939 	2.073738 	-1.364736 		
	14	-0.022950 	-0.557909 	-2.858557 		
	14	1.117040 	-2.034759 	-1.482617 		
	6	2.372658 	-0.751557 	0.789928 		
	6	2.199710 	0.663882 	1.444217 		
	6	0.571775 	2.551210 	0.000000 		
	6	2.372658 	-0.751557 	-0.789928 		
	14	2.339741 	1.878982 	0.000000 		
	6	0.851893 	1.034573 	-2.164632 		
	6	2.199710 	0.663882 	-1.444217 		
	1	1.155094 	1.572373 	-3.073553 		
	1	-0.052453 	2.972622 	-1.996775 		
	1	0.518729 	3.646041 	0.000000 		
	1	3.469721 	2.855643 	0.000000 		
	1	2.996044 	0.772187 	-2.189454 		
	1	0.112246 	-0.658326 	-4.342243 		
	1	-3.339184 	-0.885194 	-2.733565 		
	1	-2.774336 	2.682002 	-1.879958 		
	1	-2.774336 	2.682002 	1.879958 		
	1	-0.052453 	2.972622 	1.996775 		
	1	1.155094 	1.572373 	3.073553 		
	1	2.996044 	0.772187 	2.189454 		
	1	3.367395 	-1.102283 	1.096382 		
	1	3.367395 	-1.102283 	-1.096382 		
	1	1.805203 	-3.237500 	-2.044831 		
	1	-2.710714 	-3.053174 	0.000000 		
	1	-3.339184 	-0.885194 	2.733565 		
	1	0.112246 	-0.658326 	4.342243 		
	1	1.805203 	-3.237500 	2.044831 		
	1	-0.072888 	-3.632598 	0.000000 		
						
Cs_Str.6	E	=	EUMP2	=	-0.32816271032678D+04	a.u.
	14	2.413406 	1.906086 	0.016085 		
	14	2.443631 	0.000000 	1.374633 		
	14	1.493699 	1.162761 	-2.009775 		
	14	0.341944 	2.575875 	0.816315 		
	14	2.413406 	-1.906086 	0.016085 		
	14	1.493699 	-1.162761 	-2.009775 		
	6	-0.435867 	1.385797 	-1.824131 		
	6	-0.861274 	2.320958 	-0.630930 		
	6	-0.190781 	1.264749 	2.125544 		
	6	0.717429 	0.000000 	2.305813 		
	14	0.341944 	-2.575875 	0.816315 		
	6	-0.435867 	-1.385797 	-1.824131 		
	6	-1.182749 	0.000000 	-2.042406 		
	14	-2.391493 	1.683297 	0.291856 		
	6	-1.659921 	0.784411 	1.848587 		
	6	-0.190781 	-1.264749 	2.125544 		
	14	-2.934567 	0.000000 	-1.179516 		
	6	-1.659921 	-0.784410 	1.848587 		
	6	-0.861274 	-2.320958 	-0.630930 		
	14	-2.391493 	-1.683297 	0.291856 		
	1	-1.078472 	-3.316883 	-1.040755 		
	1	0.153982 	-3.949794 	1.378454 		
	1	-0.188437 	-1.802210 	3.083825 		
	1	-2.285337 	-1.107652 	2.691840 		
	1	-3.320406 	-2.777738 	0.704281 		
	1	-0.710998 	-1.961875 	-2.717824 		
	1	1.999502 	-1.866366 	-3.228650 		
	1	3.594278 	-2.813370 	-0.002118 		
	1	3.542234 	0.000000 	2.390653 		
	1	1.044633 	0.000000 	3.354894 		
	1	-0.188437 	1.802210 	3.083825 		
	1	-2.285337 	1.107652 	2.691840 		
	1	-3.320406 	2.777738 	0.704281 		
	1	-4.096864 	0.000000 	-2.108528 		
	1	-1.390678 	0.000000 	-3.121500 		
	1	1.999502 	1.866366 	-3.228650 		
	1	3.594278 	2.813370 	-0.002118 		
	1	0.153982 	3.949794 	1.378454 		
	1	-1.078472 	3.316883 	-1.040755 		
	1	-0.710998 	1.961875 	-2.717824 		
						
Cs_Str.7	E	=	EUMP2	=	-0.32816472240601D+04	a.u.
	14	-2.256100 	1.908506 	-0.712838 		
	14	-1.793342 	0.000000 	-1.996877 		
	14	-2.130923 	1.166108 	1.503623 		
	14	-0.030432 	2.556676 	-0.748252 		
	14	-2.256100 	-1.908506 	-0.712838 		
	14	-2.130923 	-1.166108 	1.503623 		
	6	-0.265594 	1.371400 	2.013240 		
	6	0.653617 	2.184156 	1.011382 		
	6	0.872405 	1.351798 	-1.914017 		
	6	0.156477 	0.000000 	-2.313958 		
	14	-0.030432 	-2.556676 	-0.748252 		
	6	-0.265594 	-1.371400 	2.013240 		
	6	0.331164 	0.000000 	2.490271 		
	6	2.101453 	1.586417 	0.855868 		
	14	2.524163 	1.155243 	-0.970227 		
	6	0.872405 	-1.351798 	-1.914017 		
	14	2.126842 	0.000000 	1.897313 		
	14	2.524163 	-1.155243 	-0.970227 		
	6	0.653617 	-2.184156 	1.011382 		
	6	2.101453 	-1.586417 	0.855868 		
	1	0.761533 	-3.181591 	1.460199 		
	1	0.353931 	-3.955764 	-1.115495 		
	1	1.079056 	-1.912063 	-2.836686 		
	1	3.620029 	-1.999559 	-1.531291 		
	1	2.848050 	-2.293994 	1.240141 		
	1	-0.306609 	-1.986681 	2.922457 		
	1	-3.039005 	-1.860178 	2.467775 		
	1	-3.357039 	-2.814901 	-1.142090 		
	1	-2.484488 	0.000000 	-3.325181 		
	1	0.177954 	0.000000 	-3.411692 		
	1	1.079056 	1.912063 	-2.836686 		
	1	3.620029 	1.999559 	-1.531291 		
	1	2.848050 	2.293994 	1.240141 		
	1	3.202484 	0.000000 	2.936481 		
	1	0.258915 	0.000000 	3.584126 		
	1	-3.039005 	1.860178 	2.467775 		
	1	-3.357039 	2.814901 	-1.142090 		
	1	0.353931 	3.955764 	-1.115495 		
	1	0.761533 	3.181591 	1.460199 		
	1	-0.306609 	1.986681 	2.922457 		
						
Cs_Str.8	E	=	EUMP2	=	-0.32816307258974D+04	a.u.
	14	2.798593 	0.000000 	1.245892 		
	14	2.073573 	-1.861902 	0.018318 		
	14	2.073573 	1.861902 	0.018318 		
	14	0.889546 	0.000000 	2.577847 		
	14	1.388320 	-1.157905 	-2.127372 		
	14	1.388320 	1.157905 	-2.127372 		
	6	0.383281 	2.349381 	0.818902 		
	6	-0.202517 	1.459923 	1.986360 		
	6	-0.202517 	-1.459923 	1.986360 		
	6	0.383281 	-2.349381 	0.818902 		
	6	-0.520204 	-1.349709 	-2.029348 		
	6	-0.520204 	1.349709 	-2.029348 		
	14	-0.843477 	2.601618 	-0.622924 		
	6	-1.623525 	0.793876 	1.816857 		
	6	-1.623525 	-0.793876 	1.816857 		
	14	-0.843477 	-2.601618 	-0.622924 		
	14	-2.590352 	1.453974 	0.282370 		
	14	-2.590352 	-1.453974 	0.282370 		
	6	-1.366123 	0.000000 	-1.986355 		
	6	-2.573403 	0.000000 	-0.943723 		
	1	-1.875780 	0.000000 	-2.955669 		
	1	-0.819556 	-1.880870 	-2.945000 		
	1	-0.788660 	-3.996156 	-1.149474 		
	1	-3.968261 	-1.918674 	0.613929 		
	1	-3.515909 	0.000000 	-1.507315 		
	1	-0.819556 	1.880870 	-2.945000 		
	1	1.982941 	1.894477 	-3.283703 		
	1	1.982941 	-1.894477 	-3.283703 		
	1	3.009117 	-3.029455 	0.028142 		
	1	0.565023 	-3.350971 	1.235908 		
	1	-0.294463 	-2.144262 	2.839223 		
	1	-2.199847 	-1.095568 	2.701960 		
	1	-2.199847 	1.095568 	2.701960 		
	1	-3.968261 	1.918674 	0.613929 		
	1	-0.788660 	3.996156 	-1.149474 		
	1	3.009117 	3.029455 	0.028142 		
	1	4.166160 	0.000000 	1.836586 		
	1	1.025943 	0.000000 	4.068304 		
	1	-0.294463 	2.144262 	2.839223 		
	1	0.565023 	3.350971 	1.235908 		
						
Cs_Str.9	E	=	EUMP2	=	-0.32816359560159D+04	a.u.
	14	2.136007 	-2.148457 	0.000000 		
	14	2.024027 	-0.737983 	-1.869545 		
	14	2.024027 	-0.737983 	1.869545 		
	14	-0.166395 	-2.496494 	0.000000 		
	14	2.349243 	1.458743 	-1.162568 		
	14	2.349243 	1.458743 	1.162568 		
	6	0.119537 	-0.567971 	2.282613 		
	6	-0.794540 	-1.643192 	1.584926 		
	6	-0.794540 	-1.643192 	-1.584926 		
	6	0.119537 	-0.567971 	-2.282613 		
	6	0.500501 	1.977861 	-1.360921 		
	6	0.500501 	1.977861 	1.360921 		
	6	-0.303638 	0.946477 	2.216879 		
	14	-2.579366 	-1.028341 	1.177196 		
	14	-2.579366 	-1.028341 	-1.177196 		
	6	-0.303638 	0.946477 	-2.216879 		
	14	-2.099899 	1.203857 	1.613605 		
	14	-2.099899 	1.203857 	-1.613605 		
	6	-0.160098 	2.422909 	0.000000 		
	6	-1.707348 	2.142294 	0.000000 		
	1	-0.032755 	3.512931 	0.000000 		
	1	0.500340 	2.892175 	-1.970852 		
	1	-0.220464 	1.305382 	-3.250969 		
	1	-2.956358 	1.996722 	-2.546889 		
	1	-2.260730 	3.090767 	0.000000 		
	1	0.500340 	2.892175 	1.970852 		
	1	3.300279 	2.333156 	1.910825 		
	1	3.300279 	2.333156 	-1.910825 		
	1	2.794892 	-1.212266 	-3.059817 		
	1	0.060663 	-0.814921 	-3.351312 		
	1	-0.898376 	-2.480860 	-2.291480 		
	1	-3.657005 	-1.747330 	-1.917505 		
	1	-3.657005 	-1.747330 	1.917505 		
	1	-2.956358 	1.996722 	2.546889 		
	1	-0.220464 	1.305382 	3.250969 		
	1	2.794892 	-1.212266 	3.059817 		
	1	3.106782 	-3.278461 	0.000000 		
	1	-0.725599 	-3.885070 	0.000000 		
	1	-0.898376 	-2.480860 	2.291480 		
	1	0.060663 	-0.814921 	3.351312 		
						
Cs_Str.10	E	=	EUMP2	=	-0.32816452806587D+04	a.u.
	14	-1.967724 	2.353255 	0.000000 		
	14	-0.579772 	2.035144 	1.862193 		
	14	-0.579772 	2.035144 	-1.862193 		
	14	-2.640978 	0.126022 	0.000000 		
	14	1.638434 	2.041575 	1.181487 		
	14	1.638434 	2.041575 	-1.181487 		
	6	-0.666906 	0.129301 	-2.258607 		
	6	-1.869476 	-0.611024 	-1.583152 		
	6	-1.869476 	-0.611024 	1.583152 		
	6	-0.666906 	0.129301 	2.258607 		
	6	1.968619 	0.191048 	1.569875 		
	6	1.968619 	0.191048 	-1.569875 		
	6	0.738309 	-0.622994 	-2.154214 		
	14	-1.269559 	-2.371584 	-1.180256 		
	14	-1.269559 	-2.371584 	1.180256 		
	6	0.738309 	-0.622994 	2.154214 		
	6	0.566901 	-2.085601 	-1.576824 		
	6	0.566901 	-2.085601 	1.576824 		
	14	2.763838 	-0.540248 	0.000000 		
	14	1.571751 	-2.479007 	0.000000 		
	1	4.237204 	-0.307394 	0.000000 		
	1	2.764231 	0.164371 	2.328925 		
	1	1.019261 	-0.773346 	3.202808 		
	1	0.899791 	-2.805533 	2.337407 		
	1	2.025237 	-3.899535 	0.000000 		
	1	2.764231 	0.164371 	-2.328925 		
	1	2.609968 	2.960628 	-1.847676 		
	1	2.609968 	2.960628 	1.847676 		
	1	-0.945817 	2.844867 	3.064666 		
	1	-0.894622 	0.114882 	3.333429 		
	1	-2.702156 	-0.653171 	2.299534 		
	1	-1.922825 	-3.465594 	1.960774 		
	1	-1.922825 	-3.465594 	-1.960774 		
	1	0.899791 	-2.805533 	-2.337407 		
	1	1.019261 	-0.773346 	-3.202808 		
	1	-0.945817 	2.844867 	-3.064666 		
	1	-2.945681 	3.476653 	0.000000 		
	1	-4.093051 	-0.236784 	0.000000 		
	1	-2.702156 	-0.653171 	-2.299534 		
	1	-0.894622 	0.114882 	-3.333429 		
						
Cs_Str.11	E	=	EUMP2	=	-0.32817135860469D+04	a.u.
	14	-1.984800 	-1.169069 	1.704038 		
	14	-1.984800 	1.169070 	1.704038 		
	14	-2.144010 	-1.637897 	-0.594938 		
	14	0.308254 	-1.621146 	2.066344 		
	14	-2.144010 	1.637897 	-0.594939 		
	6	-1.997451 	0.000000 	-1.592071 		
	14	-0.053417 	-2.635100 	-1.012862 		
	6	1.106395 	-2.338199 	0.469606 		
	6	1.251172 	0.000000 	2.381792 		
	14	0.308254 	1.621147 	2.066343 		
	14	-0.053417 	2.635100 	-1.012863 		
	14	-0.400507 	-0.000001 	-2.650387 		
	6	0.769486 	-1.416771 	-2.207362 		
	6	2.276452 	-1.446479 	-0.079234 		
	14	2.639138 	0.000000 	1.101747 		
	6	1.106395 	2.338199 	0.469605 		
	6	2.014940 	-0.800065 	-1.493020 		
	6	2.276453 	1.446479 	-0.079235 		
	6	0.769486 	1.416770 	-2.207362 		
	6	2.014940 	0.800064 	-1.493020 		
	1	1.072868 	1.931179 	-3.128109 		
	1	-0.050846 	4.057612 	-1.475594 		
	1	1.517269 	3.312106 	0.771256 		
	1	3.156113 	2.093369 	-0.181108 		
	1	2.885967 	1.072659 	-2.100479 		
	1	-0.798116 	-0.000001 	-4.092704 		
	1	-2.844855 	0.000000 	-2.294178 		
	1	-3.365763 	2.397103 	-1.001793 		
	1	-2.943267 	1.878560 	2.602558 		
	1	0.531801 	2.569084 	3.203632 		
	1	1.627508 	0.000001 	3.412763 		
	1	4.007979 	0.000000 	1.703915 		
	1	3.156113 	-2.093370 	-0.181107 		
	1	2.885967 	-1.072660 	-2.100479 		
	1	1.072868 	-1.931180 	-3.128108 		
	1	-3.365763 	-2.397103 	-1.001792 		
	1	-2.943267 	-1.878559 	2.602559 		
	1	0.531801 	-2.569083 	3.203633 		
	1	1.517269 	-3.312106 	0.771257 		
	1	-0.050846 	-4.057612 	-1.475592 		
						
Cs_Str.12	E	=	EUMP2	=	-0.32816737516925D+04	a.u.
	14	1.805120 	2.119481 	0.000000 		
	14	0.195770 	2.084226 	1.709180 		
	14	2.908305 	0.035235 	0.000000 		
	14	0.195770 	2.084226 	-1.709180 		
	14	0.405191 	0.054314 	2.888071 		
	14	1.911559 	-1.240744 	1.690218 		
	14	1.911559 	-1.240744 	-1.690218 		
	14	0.405191 	0.054314 	-2.888071 		
	6	-1.493982 	1.866002 	-0.790393 		
	6	-1.493982 	1.866002 	0.790393 		
	6	-1.149439 	-0.897835 	2.308343 		
	6	0.573862 	-2.315104 	0.783023 		
	6	0.573862 	-2.315104 	-0.783023 		
	6	-1.149439 	-0.897835 	-2.308343 		
	14	-2.358077 	0.297046 	-1.486398 		
	14	-2.358077 	0.297046 	1.486398 		
	6	-0.892810 	-2.061448 	-1.281702 		
	6	-2.794422 	-0.766035 	0.000000 		
	6	-0.892810 	-2.061448 	1.281702 		
	6	-1.807757 	-1.976687 	0.000000 		
	1	-1.191014 	-2.972013 	1.814520 		
	1	-1.635981 	-1.315821 	3.199783 		
	1	-3.489297 	0.689381 	2.383351 		
	1	-3.838512 	-1.096265 	0.000000 		
	1	-2.424411 	-2.883037 	0.000000 		
	1	0.834973 	-3.335370 	1.096126 		
	1	2.858875 	-2.110117 	2.453746 		
	1	0.522535 	0.148596 	4.374061 		
	1	0.190131 	3.319104 	2.554699 		
	1	-2.093828 	2.725867 	1.122043 		
	1	-2.093828 	2.725867 	-1.122043 		
	1	-3.489297 	0.689381 	-2.383351 		
	1	-1.635981 	-1.315821 	-3.199783 		
	1	-1.191014 	-2.972013 	-1.814520 		
	1	0.834973 	-3.335370 	-1.096126 		
	1	4.398510 	0.115704 	0.000000 		
	1	2.720770 	3.299683 	0.000000 		
	1	0.190131 	3.319104 	-2.554699 		
	1	0.522535 	0.148596 	-4.374061 		
	1	2.858875 	-2.110117 	-2.453746 		
						
Cs_Str.13	E	=	EUMP2	=	-0.32816497078205D+04	a.u.
	14	2.757485 	1.169027 	0.161480 		
	14	2.757485 	-1.169027 	0.161480 		
	14	1.448394 	1.603070 	-1.739006 		
	14	1.139721 	1.618485 	1.825001 		
	14	1.448394 	-1.603070 	-1.739006 		
	6	0.519823 	0.000000 	-2.288980 		
	14	-0.433553 	2.596528 	-0.842174 		
	6	-0.452097 	2.331749 	1.060724 		
	6	0.390069 	0.000000 	2.485980 		
	14	1.139721 	-1.618485 	1.825001 		
	14	-0.433553 	-2.596528 	-0.842174 		
	6	-1.077026 	0.000000 	-2.097343 		
	6	-1.692431 	1.338149 	-1.500858 		
	6	-1.613867 	1.372245 	1.506949 		
	6	-1.145118 	0.000000 	2.170096 		
	6	-0.452097 	-2.331749 	1.060724 		
	14	-2.814154 	1.136586 	0.024532 		
	6	-1.613867 	-1.372245 	1.506949 		
	6	-1.692431 	-1.338149 	-1.500858 		
	14	-2.814154 	-1.136586 	0.024532 		
	1	-2.276733 	-1.826029 	-2.292894 		
	1	-0.811749 	-4.001885 	-1.183046 		
	1	-0.615980 	-3.322667 	1.507356 		
	1	-2.166506 	-1.897934 	2.296956 		
	1	-3.948713 	-2.103459 	0.034135 		
	1	-1.440188 	0.000000 	-3.130263 		
	1	0.678777 	0.000000 	-3.378337 		
	1	2.157902 	-2.228400 	-2.895352 		
	1	4.054603 	-1.899116 	0.268426 		
	1	1.664197 	-2.477625 	2.933832 		
	1	0.537568 	0.000000 	3.574746 		
	1	-1.656957 	0.000000 	3.139434 		
	1	-2.166506 	1.897934 	2.296956 		
	1	-3.948713 	2.103459 	0.034135 		
	1	-2.276733 	1.826029 	-2.292894 		
	1	2.157902 	2.228400 	-2.895352 		
	1	4.054603 	1.899116 	0.268426 		
	1	1.664197 	2.477625 	2.933832 		
	1	-0.615980 	3.322667 	1.507356 		
	1	-0.811749 	4.001885 	-1.183046 		
						
Cs_Str.14	E	=	EUMP2	=	-0.32817023612052D+04	a.u.
	14	2.099593 	0.000000 	-2.046375 		
	14	2.198917 	-1.703269 	-0.458240 		
	14	-0.221602 	0.000000 	-2.530607 		
	14	2.198917 	1.703269 	-0.458240 		
	14	0.050373 	-2.641738 	-0.630384 		
	6	-1.017392 	-1.579937 	-1.794585 		
	6	-1.017392 	1.579937 	-1.794585 		
	14	0.050373 	2.641738 	-0.630384 		
	6	2.102127 	0.791174 	1.248232 		
	6	2.102127 	-0.791174 	1.248232 		
	6	-0.685225 	-2.317390 	1.105147 		
	14	-2.536300 	-1.153810 	-0.730115 		
	14	-2.536300 	1.153810 	-0.730115 		
	6	-0.685225 	2.317390 	1.105147 		
	14	0.595382 	1.486285 	2.221972 		
	14	0.595382 	-1.486285 	2.221972 		
	6	-1.935245 	1.368898 	1.086116 		
	6	-0.437410 	0.000000 	2.735628 		
	6	-1.935245 	-1.368898 	1.086115 		
	6	-1.752144 	0.000000 	1.883952 		
	1	-2.737190 	-1.901782 	1.614114 		
	1	-0.964133 	-3.286330 	1.540679 		
	1	1.069625 	-2.367452 	3.334493 		
	1	-0.660430 	0.000000 	3.808420 		
	1	-2.582574 	0.000000 	2.599192 		
	1	-3.714186 	-2.017982 	-1.037375 		
	1	-1.317845 	-2.196205 	-2.653873 		
	1	-0.035575 	-4.085544 	-1.013992 		
	1	3.359835 	-2.643660 	-0.507569 		
	1	3.003358 	-1.120186 	1.785124 		
	1	3.003358 	1.120186 	1.785124 		
	1	1.069625 	2.367451 	3.334494 		
	1	-0.964133 	3.286330 	1.540679 		
	1	-2.737190 	1.901782 	1.614114 		
	1	-3.714186 	2.017982 	-1.037375 		
	1	-0.492269 	0.000000 	-4.002552 		
	1	3.047346 	0.000000 	-3.197414 		
	1	3.359835 	2.643660 	-0.507569 		
	1	-0.035575 	4.085544 	-1.013992 		
	1	-1.317845 	2.196205 	-2.653873 		
						
Cs_Str.15	E	=	EUMP2	=	-0.32817230881685D+04	a.u.
	14	-3.040753 	0.000000 	0.199237 		
	14	-2.004967 	-1.700903 	-1.013512 		
	14	-1.645368 	0.000000 	2.108089 		
	14	-2.004967 	1.700903 	-1.013512 		
	14	-0.540071 	-2.643706 	0.555875 		
	6	-0.392947 	-1.438046 	2.049290 		
	6	-0.392947 	1.438046 	2.049290 		
	14	-0.540071 	2.643706 	0.555875 		
	6	-0.759295 	0.790289 	-2.186505 		
	6	-0.759295 	-0.790289 	-2.186505 		
	6	1.137717 	-2.527896 	-0.315291 		
	6	1.035158 	-0.793092 	2.177585 		
	6	1.035158 	0.793092 	2.177585 		
	6	1.137717 	2.527896 	-0.315291 		
	14	1.006261 	1.508873 	-1.907647 		
	14	1.006261 	-1.508873 	-1.907647 		
	14	2.220303 	1.494848 	0.827659 		
	6	2.136472 	0.000000 	-1.629966 		
	14	2.220303 	-1.494848 	0.827659 		
	6	2.798209 	0.000000 	-0.200180 		
	1	3.352201 	-2.259229 	1.439728 		
	1	1.562016 	-3.517770 	-0.522215 		
	1	1.408258 	-2.327698 	-3.094318 		
	1	2.923265 	0.000000 	-2.395721 		
	1	3.891037 	0.000000 	-0.293484 		
	1	1.439094 	-1.103455 	3.150211 		
	1	-0.588336 	-2.051725 	2.940529 		
	1	-0.848384 	-4.026434 	1.035148 		
	1	-2.872430 	-2.644695 	-1.783406 		
	1	-1.058368 	-1.118197 	-3.192810 		
	1	-1.058368 	1.118197 	-3.192810 		
	1	1.408258 	2.327698 	-3.094318 		
	1	1.562016 	3.517770 	-0.522215 		
	1	3.352201 	2.259229 	1.439728 		
	1	1.439094 	1.103455 	3.150211 		
	1	-2.415536 	0.000000 	3.392777 		
	1	-4.519565 	0.000000 	0.381570 		
	1	-2.872431 	2.644695 	-1.783406 		
	1	-0.848384 	4.026434 	1.035148 		
	1	-0.588337 	2.051725 	2.940529 		
						
Cs_Str.16	E	=	EUMP2	=	-0.32816416985972D+04	a.u.
	14	3.185312 	0.000000 	-0.031984 		
	14	2.100167 	-1.697345 	1.127815 		
	14	1.833769 	0.000000 	-1.977273 		
	14	2.100167 	1.697345 	1.127815 		
	14	0.690991 	-2.626190 	-0.451612 		
	6	0.580351 	-1.438831 	-1.962386 		
	6	0.580351 	1.438831 	-1.962386 		
	14	0.690991 	2.626190 	-0.451612 		
	6	0.670307 	0.795673 	2.096351 		
	6	0.670307 	-0.795673 	2.096351 		
	6	-0.924653 	-2.324387 	0.501836 		
	6	-0.846156 	-0.792462 	-2.124111 		
	6	-0.846156 	0.792462 	-2.124111 		
	6	-0.924653 	2.324387 	0.501836 		
	6	-0.733341 	1.455789 	1.800963 		
	6	-0.733341 	-1.455789 	1.800963 		
	14	-2.048538 	1.659381 	-0.881375 		
	14	-1.971791 	0.000000 	2.007230 		
	14	-2.048538 	-1.659381 	-0.881375 		
	14	-3.341568 	0.000000 	0.113681 		
	1	-2.712444 	-2.809442 	-1.571188 		
	1	-1.343548 	-3.295119 	0.800410 		
	1	-0.914134 	-2.149039 	2.632248 		
	1	-2.596253 	0.000000 	3.367229 		
	1	-4.827257 	0.000000 	0.154742 		
	1	-1.214615 	-1.087814 	-3.115966 		
	1	0.799738 	-2.050825 	-2.848948 		
	1	0.847581 	-4.042008 	-0.903793 		
	1	2.888367 	-2.584475 	2.034412 		
	1	0.888299 	-1.064665 	3.139308 		
	1	0.888299 	1.064665 	3.139308 		
	1	-0.914134 	2.149039 	2.632248 		
	1	-1.343548 	3.295119 	0.800410 		
	1	-2.712444 	2.809442 	-1.571188 		
	1	-1.214615 	1.087814 	-3.115966 		
	1	2.647090 	0.000000 	-3.235412 		
	1	4.666335 	0.000000 	-0.189724 		
	1	2.888367 	2.584475 	2.034412 		
	1	0.847581 	4.042008 	-0.903793 		
	1	0.799738 	2.050825 	-2.848948 		
						
Cs_Str.17	E	=	EUMP2	=	-0.32817116185662D+04	a.u.
	14	3.221787 	-0.060525 	0.000000 		
	14	1.970702 	0.957225 	1.679469 		
	14	1.814711 	-1.929019 	0.000000 		
	14	1.970702 	0.957225 	-1.679469 		
	6	0.811492 	-0.399539 	2.371079 		
	6	0.754659 	-1.767321 	1.599178 		
	6	0.754659 	-1.767321 	-1.599178 		
	6	0.811492 	-0.399539 	-2.371079 		
	6	0.801434 	2.220164 	-0.792564 		
	6	0.801434 	2.220165 	0.792563 		
	14	-0.880818 	0.476624 	2.412323 		
	14	-1.059218 	-2.258673 	1.172706 		
	14	-1.059218 	-2.258674 	-1.172706 		
	14	-0.880818 	0.476624 	-2.412323 		
	6	-0.630244 	2.097573 	-1.428251 		
	6	-0.630244 	2.097573 	1.428251 		
	6	-2.093571 	-0.712963 	-1.567837 		
	14	-1.882348 	2.205179 	0.000000 		
	6	-2.093571 	-0.712962 	1.567837 		
	14	-2.856290 	0.065480 	0.000000 		
	1	-2.903101 	-0.965958 	2.266077 		
	1	-1.332698 	0.789572 	3.804766 		
	1	-0.793442 	2.929649 	2.126766 		
	1	-2.725219 	3.439661 	0.000000 		
	1	-4.341470 	-0.095660 	0.000000 		
	1	-1.515594 	-3.464346 	1.929838 		
	1	1.159705 	-2.546907 	2.260260 		
	1	1.123786 	-0.593347 	3.406229 		
	1	2.665274 	1.655924 	2.805844 		
	1	1.192144 	3.204382 	1.084163 		
	1	1.192144 	3.204381 	-1.084164 		
	1	-0.793442 	2.929649 	-2.126766 		
	1	-1.332698 	0.789571 	-3.804766 		
	1	-2.903101 	-0.965958 	-2.266077 		
	1	-1.515594 	-3.464346 	-1.929837 		
	1	2.415427 	-3.300473 	0.000000 		
	1	4.705171 	-0.156981 	0.000000 		
	1	2.665274 	1.655923 	-2.805844 		
	1	1.123786 	-0.593348 	-3.406229 		
	1	1.159705 	-2.546907 	-2.260260 		
						
Cs_Str.18	E	=	EUMP2	=	-0.32816736663319D+04	a.u.
	14	-1.494631 	2.814336 	0.000000 		
	14	0.003115 	2.186420 	1.673709 		
	14	0.003115 	2.186420 	-1.673709 		
	14	-2.476323 	0.699691 	0.000000 		
	6	1.677952 	1.905890 	0.786203 		
	6	1.677952 	1.905890 	-0.786203 		
	6	-0.560789 	0.434288 	-2.307084 		
	6	-1.840651 	-0.154854 	-1.591459 		
	6	-1.840651 	-0.154854 	1.591459 		
	6	-0.560789 	0.434288 	2.307084 		
	14	2.235567 	0.227525 	1.495285 		
	14	2.235567 	0.227525 	-1.495285 		
	6	0.720972 	-0.481451 	-2.402964 		
	14	-1.752681 	-2.035754 	-1.175172 		
	14	-1.752681 	-2.035754 	1.175172 		
	6	0.720972 	-0.481451 	2.402964 		
	14	0.521593 	-2.208925 	-1.624531 		
	14	0.521593 	-2.208925 	1.624531 		
	6	2.526130 	-0.919415 	0.000000 		
	6	1.556043 	-2.164494 	0.000000 		
	1	3.569848 	-1.260003 	0.000000 		
	1	3.435607 	0.334475 	2.383402 		
	1	0.975385 	-0.621790 	3.462153 		
	1	1.025265 	-3.291070 	2.525824 		
	1	2.158933 	-3.083682 	0.000000 		
	1	3.435607 	0.334475 	-2.383402 		
	1	2.354622 	2.695267 	-1.138982 		
	1	2.354622 	2.695267 	1.138982 		
	1	0.206700 	3.078487 	2.858314 		
	1	-0.872815 	0.608289 	3.345020 		
	1	-2.683796 	-0.030936 	2.288023 		
	1	-2.737642 	-2.871536 	1.922311 		
	1	-2.737642 	-2.871536 	-1.922311 		
	1	1.025265 	-3.291070 	-2.525824 		
	1	0.975385 	-0.621790 	-3.462153 		
	1	0.206700 	3.078487 	-2.858314 		
	1	-2.250591 	4.094339 	0.000000 		
	1	-3.966969 	0.568131 	0.000000 		
	1	-2.683796 	-0.030936 	-2.288023 		
	1	-0.872815 	0.608289 	-3.345020 		
						
Cs_Str.19	E	=	EUMP2	=	-0.32817333488074D+04	a.u.
	14	1.348101 	2.433291 	0.000000 		
	14	0.015963 	2.062706 	1.913573 		
	14	0.015963 	2.062706 	-1.913573 		
	6	2.488530 	0.898147 	0.000000 		
	14	-2.132262 	1.446368 	1.163508 		
	14	-2.132262 	1.446368 	-1.163508 		
	6	0.711304 	0.399707 	-2.544245 		
	14	2.171707 	-0.216388 	-1.501401 		
	14	2.171707 	-0.216388 	1.501401 		
	6	0.711304 	0.399707 	2.544245 		
	6	-2.092251 	-0.466882 	1.357125 		
	6	-2.092251 	-0.466882 	-1.357125 		
	14	-0.576860 	-0.983331 	-2.413165 		
	6	1.626092 	-1.925712 	-0.793018 		
	6	1.626092 	-1.925712 	0.793018 		
	14	-0.576860 	-0.983331 	2.413165 		
	6	0.263302 	-2.374422 	-1.430144 		
	6	0.263302 	-2.374422 	1.430144 		
	6	-2.212251 	-1.270264 	0.000000 		
	14	-0.920095 	-2.707981 	0.000000 		
	1	-3.217807 	-1.708718 	0.000000 		
	1	-2.969976 	-0.724145 	1.968388 		
	1	-1.037796 	-1.416748 	3.769477 		
	1	0.402153 	-3.262401 	2.058387 		
	1	-1.579163 	-4.050988 	0.000000 		
	1	-2.969976 	-0.724145 	-1.968388 		
	1	-3.286879 	2.079672 	-1.870611 		
	1	-3.286879 	2.079672 	1.870611 		
	1	0.069823 	3.135984 	2.952465 		
	1	1.028719 	0.508214 	3.590165 		
	1	3.402929 	-0.344443 	2.342636 		
	1	2.383324 	-2.655514 	1.107724 		
	1	2.383324 	-2.655514 	-1.107724 		
	1	0.402153 	-3.262401 	-2.058387 		
	1	-1.037796 	-1.416748 	-3.769477 		
	1	0.069823 	3.135984 	-2.952465 		
	1	2.127367 	3.709732 	0.000000 		
	1	3.534577 	1.232854 	0.000000 		
	1	3.402929 	-0.344443 	-2.342636 		
	1	1.028719 	0.508214 	-3.590165 		
						
Cs_Str.20	E	=	EUMP2	=	-0.32817141862741D+04	a.u.
	14	1.902232 	-1.665833 	1.173014 		
	14	1.902232 	-1.665833 	-1.173014 		
	14	-0.304745 	-2.314719 	1.627358 		
	6	1.930534 	0.218751 	1.604885 		
	14	-0.304745 	-2.314719 	-1.627358 		
	6	-1.325627 	-2.269428 	0.000000 		
	14	-0.853826 	-0.273725 	2.627100 		
	6	0.700393 	0.820569 	2.388901 		
	14	2.306289 	1.202845 	0.000000 		
	6	1.930534 	0.218751 	-1.604885 		
	14	-0.853826 	-0.273725 	-2.627100 		
	14	-2.489045 	-0.745881 	0.000000 		
	6	-2.156966 	0.456703 	1.429005 		
	14	-0.006011 	2.355988 	1.494856 		
	6	1.100043 	2.653367 	0.000000 		
	6	0.700393 	0.820569 	-2.388901 		
	6	-1.717625 	1.821706 	0.793935 		
	14	-0.006011 	2.355988 	-1.494856 		
	6	-2.156966 	0.456703 	-1.429005 		
	6	-1.717625 	1.821706 	-0.793935 		
	1	-3.098728 	0.584301 	-1.980315 		
	1	-1.314979 	-0.239598 	-4.049636 		
	1	1.036153 	1.114395 	-3.392487 		
	1	-0.129220 	3.536280 	-2.406128 		
	1	-2.445515 	2.580353 	-1.110271 		
	1	-3.897317 	-1.254485 	0.000000 		
	1	-1.968916 	-3.161641 	0.000000 		
	1	-0.491248 	-3.594441 	-2.372998 		
	1	2.972355 	-2.425728 	-1.888772 		
	1	2.821537 	0.352457 	-2.235373 		
	1	3.746571 	1.610857 	0.000000 		
	1	1.600833 	3.627438 	0.000000 		
	1	-0.129220 	3.536280 	2.406128 		
	1	-2.445515 	2.580353 	1.110271 		
	1	-3.098728 	0.584301 	1.980315 		
	1	-0.491248 	-3.594441 	2.372998 		
	1	2.972355 	-2.425728 	1.888772 		
	1	2.821537 	0.352457 	2.235373 		
	1	1.036153 	1.114395 	3.392487 		
	1	-1.314979 	-0.239598 	4.049636 		
						
Cs_Str.21	E	=	EUMP2	=	-0.32816115326903D+04	a.u.
	14	2.258847 	-1.125522 	1.167291 		
	14	2.258847 	-1.125522 	-1.167291 		
	14	0.259543 	-2.241592 	1.611982 		
	6	1.825756 	0.711392 	1.579935 		
	14	0.259543 	-2.241592 	-1.611982 		
	6	-0.837778 	-2.298338 	0.000000 		
	14	-0.600168 	-0.480579 	2.856996 		
	6	0.417046 	1.060956 	2.219770 		
	14	2.226060 	1.717783 	0.000000 		
	6	1.825756 	0.711392 	-1.579935 		
	14	-0.600168 	-0.480579 	-2.856996 		
	6	-2.142032 	-1.395973 	0.000000 		
	14	-2.401052 	-0.176557 	1.462208 		
	6	-0.542029 	2.060750 	1.444936 		
	14	0.321859 	2.977408 	0.000000 		
	6	0.417046 	1.060956 	-2.219770 		
	6	-1.868919 	1.541327 	0.788363 		
	6	-0.542029 	2.060750 	-1.444936 		
	14	-2.401052 	-0.176557 	-1.462208 		
	6	-1.868919 	1.541327 	-0.788363 		
	1	-3.831131 	-0.191890 	-1.895646 		
	1	-0.685603 	-0.567210 	-4.342183 		
	1	0.673643 	1.604917 	-3.138781 		
	1	-0.851975 	2.788195 	-2.206030 		
	1	-2.648874 	2.250723 	-1.097128 		
	1	-3.007808 	-2.072755 	0.000000 		
	1	-1.195421 	-3.339139 	0.000000 		
	1	0.357341 	-3.600902 	-2.222441 		
	1	3.470077 	-1.586574 	-1.911770 		
	1	2.589366 	1.010234 	-2.313713 		
	1	3.651406 	2.157855 	0.000000 		
	1	0.151082 	4.458164 	0.000000 		
	1	-0.851975 	2.788195 	2.206030 		
	1	-2.648874 	2.250723 	1.097128 		
	1	-3.831131 	-0.191890 	1.895646 		
	1	0.357341 	-3.600902 	2.222441 		
	1	3.470077 	-1.586574 	1.911770 		
	1	2.589366 	1.010234 	2.313713 		
	1	0.673643 	1.604917 	3.138781 		
	1	-0.685603 	-0.567210 	4.342183 		
						
Cs_Str.22	E	=	EUMP2	=	-0.32817390657271D+04	a.u.
	14	-0.045765 	-2.663292 	1.175452 		
	14	-0.045765 	-2.663292 	-1.175452 		
	14	1.773599 	-1.235007 	1.628921 		
	6	-1.534980 	-1.532318 	1.574019 		
	14	1.773599 	-1.235007 	-1.628921 		
	6	2.550527 	-0.630319 	0.000000 		
	6	0.908332 	0.315018 	2.366253 		
	14	-0.991577 	0.076389 	2.416221 		
	14	-2.424652 	-0.956247 	0.000000 		
	6	-1.534980 	-1.532318 	-1.574019 		
	6	0.908332 	0.315018 	-2.366253 		
	14	2.289503 	1.243294 	0.000000 		
	6	1.308916 	1.630049 	1.599561 		
	6	-1.702477 	1.489648 	1.354931 		
	6	-2.330364 	0.975220 	0.000000 		
	14	-0.991577 	0.076389 	-2.416221 		
	14	-0.232966 	2.689262 	1.159552 		
	6	-1.702477 	1.489648 	-1.354931 		
	6	1.308916 	1.630049 	-1.599561 		
	14	-0.232966 	2.689262 	-1.159552 		
	1	1.979453 	2.229568 	-2.231112 		
	1	1.232369 	0.398507 	-3.413805 		
	1	-1.476529 	0.135986 	-3.831415 		
	1	-2.483230 	2.001689 	-1.933608 		
	1	-0.363572 	3.914268 	-2.003883 		
	1	3.567575 	2.024545 	0.000000 		
	1	3.619931 	-0.879069 	0.000000 		
	1	2.833795 	-1.768073 	-2.540416 		
	1	-0.100144 	-3.970517 	-1.895725 		
	1	-2.246735 	-2.070120 	-2.214645 		
	1	-3.847941 	-1.420624 	0.000000 		
	1	-3.368903 	1.329827 	0.000000 		
	1	-2.483230 	2.001689 	1.933608 		
	1	-0.363572 	3.914268 	2.003883 		
	1	1.979453 	2.229568 	2.231112 		
	1	2.833795 	-1.768073 	2.540416 		
	1	-0.100144 	-3.970517 	1.895725 		
	1	-2.246735 	-2.070120 	2.214645 		
	1	-1.476529 	0.135986 	3.831415 		
	1	1.232369 	0.398507 	3.413805 		
						
Cs_Str.23	E	=	EUMP2	=	-0.32816564758764D+04	a.u.
	14	-2.261861 	-1.151121 	1.171931 		
	14	-1.607986 	1.015138 	1.852498 		
	14	-2.261861 	-1.151121 	-1.171931 		
	14	-0.280154 	-2.325555 	1.617307 		
	14	-1.713770 	2.448563 	0.000000 		
	14	-1.607986 	1.015138 	-1.852498 		
	14	-0.280154 	-2.325555 	-1.617307 		
	6	0.768375 	-2.423152 	0.000000 		
	14	1.042928 	-0.704578 	2.617583 		
	6	0.261499 	1.021018 	2.358334 		
	14	0.578880 	2.824622 	0.000000 		
	6	0.261499 	1.021018 	-2.358334 		
	14	1.042928 	-0.704578 	-2.617583 		
	6	2.085978 	-1.527848 	0.000000 		
	6	2.346339 	-0.603601 	1.238018 		
	6	1.288132 	1.790658 	1.450227 		
	6	2.346339 	-0.603601 	-1.238018 		
	6	2.386507 	0.881696 	0.783970 		
	6	1.288132 	1.790658 	-1.450227 		
	6	2.386507 	0.881696 	-0.783970 		
	1	1.816554 	2.483935 	-2.116932 		
	1	1.104163 	4.225276 	0.000000 		
	1	1.816554 	2.483935 	2.116932 		
	1	3.348785 	1.301728 	1.101054 		
	1	3.348785 	1.301728 	-1.101054 		
	1	0.235168 	1.526871 	-3.334167 		
	1	-2.415033 	1.467811 	-3.029454 		
	1	-2.692997 	3.571135 	0.000000 		
	1	-2.415033 	1.467811 	3.029454 		
	1	0.235168 	1.526871 	3.334167 		
	1	1.603488 	-0.885636 	3.990640 		
	1	3.332133 	-0.869994 	1.639187 		
	1	2.890784 	-2.271879 	0.000000 		
	1	3.332133 	-0.869994 	-1.639187 		
	1	1.603488 	-0.885636 	-3.990640 		
	1	-3.503378 	-1.649488 	-1.837185 		
	1	-3.503378 	-1.649488 	1.837185 		
	1	-0.441276 	-3.675967 	2.234613 		
	1	1.115801 	-3.467675 	0.000000 		
	1	-0.441276 	-3.675967 	-2.234613 		
						
Cs_Str.24	E	=	EUMP2	=	-0.32817502993755D+04	a.u.
	14	-0.910732 	2.418557 	1.171894 		
	14	-0.910732 	2.418557 	-1.171894 		
	14	-2.118273 	0.451349 	1.638524 		
	6	0.876593 	1.854671 	1.570223 		
	14	-2.118273 	0.451349 	-1.638524 		
	6	-2.517351 	-0.490335 	0.000000 		
	6	-0.821606 	-0.620769 	2.510177 		
	14	0.909688 	0.143618 	2.421355 		
	14	1.965274 	1.877335 	0.000000 		
	6	0.876593 	1.854671 	-1.570223 		
	6	-0.821606 	-0.620769 	-2.510177 		
	6	-1.870925 	-1.930709 	0.000000 		
	14	-0.720206 	-2.203005 	1.494455 		
	6	1.941430 	-1.126371 	1.426729 		
	14	2.875012 	-0.286120 	0.000000 		
	14	0.909688 	0.143618 	-2.421355 		
	6	1.073188 	-2.270708 	0.791707 		
	6	1.941430 	-1.126371 	-1.426729 		
	14	-0.720206 	-2.203005 	-1.494455 		
	6	1.073188 	-2.270708 	-0.791707 		
	1	-1.059787 	-3.438951 	-2.267087 		
	1	-1.105133 	-0.806963 	-3.553441 		
	1	1.492364 	0.310943 	-3.789583 		
	1	2.660468 	-1.563733 	-2.133177 		
	1	1.517600 	-3.224254 	-1.105172 		
	1	-2.662547 	-2.690884 	0.000000 		
	1	-3.611053 	-0.606691 	0.000000 		
	1	-3.362283 	0.602254 	-2.456240 		
	1	-1.302646 	3.662957 	-1.899327 		
	1	1.315237 	2.573704 	-2.278073 		
	1	2.845637 	3.085447 	0.000000 		
	1	4.353388 	-0.506917 	0.000000 		
	1	2.660468 	-1.563733 	2.133177 		
	1	1.517600 	-3.224254 	1.105172 		
	1	-1.059787 	-3.438951 	2.267087 		
	1	-3.362283 	0.602254 	2.456240 		
	1	-1.302646 	3.662957 	1.899327 		
	1	1.315237 	2.573704 	2.278073 		
	1	1.492364 	0.310943 	3.789583 		
	1	-1.105133 	-0.806963 	3.553441 		
						
Cs_Str.25	E	=	EUMP2	=	-0.32817154020941D+04	a.u.
	14	-1.523342 	-2.186808 	1.155602 		
	14	-1.523342 	-2.186808 	-1.155602 		
	14	-2.045981 	0.059742 	1.639751 		
	6	0.391249 	-2.177545 	1.358620 		
	14	-2.045981 	0.059742 	-1.639751 		
	6	-2.306547 	1.027214 	0.000000 		
	6	-0.461173 	0.636003 	2.523307 		
	14	0.911814 	-0.659251 	2.408112 		
	6	1.194011 	-2.293812 	0.000000 		
	6	0.391249 	-2.177545 	-1.358620 		
	6	-0.461173 	0.636003 	-2.523307 		
	14	-1.256733 	2.640331 	0.000000 		
	14	0.273045 	2.176526 	1.699012 		
	6	2.304242 	0.183246 	1.427185 		
	14	2.633312 	-1.002818 	0.000000 		
	14	0.911814 	-0.659251 	-2.408112 		
	6	1.878569 	1.558404 	0.795993 		
	6	2.304242 	0.183246 	-1.427185 		
	14	0.273045 	2.176526 	-1.699012 		
	6	1.878569 	1.558404 	-0.795993 		
	1	0.634731 	3.232718 	-2.694119 		
	1	-0.704964 	0.840861 	-3.574417 		
	1	1.351647 	-1.108171 	-3.766695 		
	1	3.188385 	0.310864 	-2.063509 		
	1	2.648263 	2.285923 	-1.086499 		
	1	-2.068856 	3.890794 	0.000000 		
	1	-3.370035 	1.312619 	0.000000 		
	1	-3.234938 	0.302574 	-2.514622 		
	1	-2.200665 	-3.249577 	-1.956001 		
	1	0.639313 	-3.060995 	-1.964948 		
	1	1.634529 	-3.298570 	0.000000 		
	1	3.974243 	-1.665948 	0.000000 		
	1	3.188385 	0.310864 	2.063509 		
	1	2.648263 	2.285923 	1.086499 		
	1	0.634731 	3.232718 	2.694119 		
	1	-3.234938 	0.302574 	2.514622 		
	1	-2.200665 	-3.249577 	1.956001 		
	1	0.639313 	-3.060995 	1.964948 		
	1	1.351647 	-1.108171 	3.766695 		
	1	-0.704964 	0.840861 	3.574417 		
						
Cs_Str.26	E	=	EUMP2	=	-0.32817402466751D+04	a.u.
	14	0.796317 	2.605398 	1.159350 		
	14	0.796317 	2.605398 	-1.159350 		
	14	-1.346889 	1.748743 	1.634056 		
	6	1.888291 	1.033881 	1.358319 		
	14	-1.346889 	1.748743 	-1.634056 		
	6	-2.253380 	1.381279 	0.000000 		
	6	-0.950745 	0.016790 	2.366728 		
	14	0.942959 	-0.250814 	2.411503 		
	6	2.423017 	0.430134 	0.000000 		
	6	1.888291 	1.033881 	-1.358319 		
	6	-0.950745 	0.016790 	-2.366728 		
	14	-2.527916 	-0.490230 	0.000000 		
	6	-1.691230 	-1.136596 	1.595382 		
	6	1.230093 	-1.913384 	1.568777 		
	14	2.208832 	-1.495875 	0.000000 		
	14	0.942959 	-0.250814 	-2.411503 		
	14	-0.500637 	-2.588973 	1.175214 		
	6	1.230093 	-1.913384 	-1.568777 		
	6	-1.691230 	-1.136596 	-1.595382 		
	14	-0.500637 	-2.588973 	-1.175214 		
	1	-2.499186 	-1.531183 	-2.227684 		
	1	-1.281607 	0.017286 	-3.415310 		
	1	1.429138 	-0.190173 	-3.826355 		
	1	1.792816 	-2.610456 	-2.202019 		
	1	-0.814960 	-3.832827 	-1.941800 		
	1	-3.974675 	-0.878373 	0.000000 		
	1	-3.210334 	1.919970 	0.000000 		
	1	-2.220410 	2.559044 	-2.538522 		
	1	1.287440 	3.778202 	-1.941664 		
	1	2.760065 	1.333668 	-1.957666 		
	1	3.504075 	0.620937 	0.000000 		
	1	3.537800 	-2.182860 	0.000000 		
	1	1.792816 	-2.610456 	2.202019 		
	1	-0.814960 	-3.832827 	1.941800 		
	1	-2.499186 	-1.531183 	2.227684 		
	1	-2.220410 	2.559044 	2.538522 		
	1	1.287440 	3.778202 	1.941664 		
	1	2.760065 	1.333668 	1.957666 		
	1	1.429138 	-0.190173 	3.826355 		
	1	-1.281607 	0.017286 	3.415310 		
						
Cs_Str.27	E	=	EUMP2	=	-0.32816241385887D+04	a.u.
	14	0.378813 	2.285660 	1.698081 		
	14	-0.749234 	0.454762 	2.586437 		
	14	-1.173280 	2.578881 	0.000000 		
	6	1.873219 	1.438140 	0.792471 		
	6	-2.180175 	0.123462 	1.357348 		
	6	-2.263001 	0.942641 	0.000000 		
	14	0.378813 	2.285660 	-1.698081 		
	6	1.873219 	1.438140 	-0.792471 		
	14	2.118003 	-0.263433 	1.676838 		
	6	0.469040 	-0.990677 	2.298156 		
	14	-2.003451 	-1.767856 	1.138850 		
	6	-2.180175 	0.123462 	-1.357348 		
	14	-0.749234 	0.454762 	-2.586437 		
	14	2.118003 	-0.263433 	-1.676838 		
	14	2.443805 	-1.814597 	0.000000 		
	6	-0.120739 	-2.120782 	1.374261 		
	6	0.469040 	-0.990677 	-2.298156 		
	6	0.602984 	-2.453077 	0.000000 		
	14	-2.003451 	-1.767856 	-1.138850 		
	6	-0.120739 	-2.120782 	-1.374261 		
	1	-2.857349 	-2.540002 	-2.086755 		
	1	-2.857349 	-2.540002 	2.086755 		
	1	-0.041168 	-3.048048 	1.957094 		
	1	0.666466 	-3.549819 	0.000000 		
	1	-0.041168 	-3.048048 	-1.957094 		
	1	-3.108695 	0.313060 	-1.914165 		
	1	-3.281279 	1.353157 	0.000000 		
	1	-3.108695 	0.313060 	1.914165 		
	1	-1.277585 	0.485982 	3.985759 		
	1	0.696279 	-1.431284 	3.279855 		
	1	3.050620 	-0.048706 	2.825038 		
	1	3.487991 	-2.874996 	0.000000 		
	1	3.050620 	-0.048706 	-2.825038 		
	1	0.696279 	-1.431284 	-3.279855 		
	1	-1.277585 	0.485982 	-3.985759 		
	1	-2.038715 	3.795360 	0.000000 		
	1	0.789366 	3.437541 	2.552243 		
	1	2.751772 	2.022198 	1.105287 		
	1	2.751772 	2.022198 	-1.105287 		
	1	0.789366 	3.437541 	-2.552243 		
						
Cs_Str.28	E	=	EUMP2	=	-0.32816893449763D+04	a.u.
	14	0.010554 	2.373157 	1.705199 		
	14	-0.750657 	0.369021 	2.609252 		
	14	-1.562574 	2.372853 	0.000000 		
	6	1.618510 	1.800947 	0.791945 		
	6	-2.077799 	-0.227027 	1.358282 		
	6	-2.315417 	0.559566 	0.000000 		
	14	0.010554 	2.373157 	-1.705199 		
	6	1.618510 	1.800947 	-0.791945 		
	14	2.148126 	0.088749 	1.497447 		
	6	0.715769 	-0.834790 	2.372560 		
	14	-1.593766 	-2.066537 	1.154875 		
	6	-2.077799 	-0.227027 	-1.358282 		
	14	-0.750657 	0.369021 	-2.609252 		
	14	2.148126 	0.088749 	-1.497447 		
	6	2.568374 	-0.972055 	0.000000 		
	6	0.273747 	-2.130995 	1.594499 		
	6	0.715769 	-0.834790 	-2.372560 		
	14	1.313038 	-2.380035 	0.000000 		
	14	-1.593766 	-2.066537 	-1.154875 		
	6	0.273747 	-2.130995 	-1.594499 		
	1	-2.424382 	-2.971426 	-2.004183 		
	1	-2.424382 	-2.971426 	2.004183 		
	1	0.446255 	-3.011612 	2.229145 		
	1	1.935082 	-3.741548 	0.000000 		
	1	0.446255 	-3.011612 	-2.229145 		
	1	-3.025641 	-0.201417 	-1.915063 		
	1	-3.393517 	0.766365 	0.000000 		
	1	-3.025641 	-0.201417 	1.915063 		
	1	-1.315358 	0.309842 	3.993155 		
	1	1.083527 	-1.116218 	3.369519 		
	1	3.288952 	0.281991 	2.447206 		
	1	3.606440 	-1.322946 	0.000000 		
	1	3.288952 	0.281991 	-2.447206 		
	1	1.083527 	-1.116218 	-3.369519 		
	1	-1.315358 	0.309842 	-3.993155 		
	1	-2.646588 	3.399677 	0.000000 		
	1	0.206227 	3.589790 	2.545692 		
	1	2.396631 	2.505750 	1.120055 		
	1	2.396631 	2.505750 	-1.120055 		
	1	0.206227 	3.589790 	-2.545692 		
						
Cs_Str.29	E	=	EUMP2	=	-0.32816593899109D+04	a.u.
	14	-2.348765 	-0.425570 	1.175951 		
	14	-2.348765 	-0.425570 	-1.175951 		
	14	-0.846090 	-2.062772 	1.920357 		
	6	-1.512427 	1.268656 	1.574120 		
	14	-0.846090 	-2.062772 	-1.920357 		
	14	0.211629 	-2.919476 	0.000000 		
	14	0.704026 	-0.446471 	2.615535 		
	6	-0.061134 	1.267577 	2.194902 		
	14	-1.654556 	2.348436 	0.000000 		
	6	-1.512427 	1.268656 	-1.574120 		
	14	0.704026 	-0.446471 	-2.615535 		
	14	2.193219 	-1.627173 	0.000000 		
	6	2.185608 	-0.374657 	1.428206 		
	6	1.108557 	1.995613 	1.433602 		
	14	0.508077 	3.107997 	0.000000 		
	6	-0.061134 	1.267577 	-2.194902 		
	6	2.192807 	1.055703 	0.795662 		
	6	1.108557 	1.995613 	-1.433602 		
	6	2.185608 	-0.374657 	-1.428206 		
	6	2.192807 	1.055703 	-0.795662 		
	1	3.101188 	-0.526626 	-2.015182 		
	1	1.137588 	-0.517453 	-4.046373 		
	1	-0.164768 	1.800362 	-3.148836 		
	1	1.626973 	2.595569 	-2.192462 		
	1	3.154590 	1.508634 	-1.066123 		
	1	3.424943 	-2.477812 	0.000000 		
	1	0.424314 	-4.398174 	0.000000 		
	1	-1.352250 	-3.048924 	-2.918863 		
	1	-3.711714 	-0.490279 	-1.791059 		
	1	-2.179439 	1.734536 	-2.314293 		
	1	-2.921198 	3.136965 	0.000000 		
	1	1.012716 	4.510476 	0.000000 		
	1	1.626973 	2.595569 	2.192462 		
	1	3.154590 	1.508634 	1.066123 		
	1	3.101188 	-0.526626 	2.015182 		
	1	-1.352250 	-3.048924 	2.918863 		
	1	-3.711714 	-0.490279 	1.791059 		
	1	-2.179439 	1.734536 	2.314293 		
	1	-0.164768 	1.800362 	3.148836 		
	1	1.137588 	-0.517453 	4.046373 		
						
Cs_Str.30	E	=	EUMP2	=	-0.32817057111559D+04	a.u.
	14	2.416320 	0.377853 	1.176630 		
	14	2.416320 	0.377853 	-1.176630 		
	14	0.765629 	1.916541 	1.859527 		
	6	1.605624 	-1.310944 	1.571163 		
	14	0.765629 	1.916541 	-1.859527 		
	14	-0.026222 	3.103509 	0.000000 		
	6	-0.687075 	0.739148 	2.324513 		
	14	-0.088748 	-1.061190 	2.405903 		
	14	1.437747 	-2.386963 	0.000000 		
	6	1.605624 	-1.310944 	-1.571163 		
	6	-0.687075 	0.739148 	-2.324513 		
	14	-2.066105 	1.976005 	0.000000 		
	6	-1.990946 	0.726835 	1.449379 		
	6	-1.507327 	-1.837379 	1.421735 		
	14	-0.857053 	-2.910130 	0.000000 		
	14	-0.088748 	-1.061190 	-2.405903 		
	6	-2.336072 	-0.669307 	0.798019 		
	6	-1.507327 	-1.837379 	-1.421735 		
	6	-1.990946 	0.726835 	-1.449379 		
	6	-2.336072 	-0.669307 	-0.798019 		
	1	-2.816165 	0.963619 	-2.132466 		
	1	-0.964959 	1.039671 	-3.344622 		
	1	-0.007818 	-1.577130 	-3.808405 		
	1	-2.133414 	-2.423328 	-2.106671 		
	1	-3.382748 	-0.858753 	-1.064801 		
	1	-3.337680 	2.764890 	0.000000 		
	1	0.035401 	4.591775 	0.000000 		
	1	1.147657 	2.763414 	-3.032124 		
	1	3.757179 	0.533162 	-1.820527 		
	1	2.251105 	-1.853803 	-2.276709 		
	1	2.471768 	-3.466700 	0.000000 		
	1	-1.328394 	-4.327508 	0.000000 		
	1	-2.133414 	-2.423328 	2.106671 		
	1	-3.382748 	-0.858753 	1.064801 		
	1	-2.816165 	0.963619 	2.132466 		
	1	1.147657 	2.763414 	3.032124 		
	1	3.757179 	0.533162 	1.820527 		
	1	2.251105 	-1.853803 	2.276709 		
	1	-0.007818 	-1.577130 	3.808405 		
	1	-0.964959 	1.039671 	3.344622 		
						
Cs_Str.31	E	=	EUMP2	=	-0.32816430607506D+04	a.u.
	14	-2.356335 	1.054647 	1.177865 		
	14	-2.356335 	1.054647 	-1.177865 		
	14	-1.660658 	-1.052014 	1.870010 		
	6	-0.693698 	1.936697 	1.560893 		
	14	-1.660658 	-1.052014 	-1.870010 		
	14	-1.524602 	-2.481047 	0.000000 		
	6	0.103211 	-0.498811 	2.392963 		
	6	0.469139 	1.019179 	2.133135 		
	14	-0.239239 	2.931450 	0.000000 		
	6	-0.693698 	1.936697 	-1.560893 		
	6	0.103211 	-0.498811 	-2.392963 		
	14	0.754641 	-3.011071 	0.000000 		
	14	1.516148 	-1.562762 	1.681233 		
	6	1.892647 	1.144344 	1.427849 		
	14	1.978733 	2.411821 	0.000000 		
	6	0.469139 	1.019179 	-2.133135 		
	6	2.456223 	-0.161155 	0.788022 		
	6	1.892647 	1.144344 	-1.427849 		
	14	1.516148 	-1.562762 	-1.681233 		
	6	2.456223 	-0.161155 	-0.788022 		
	1	2.343777 	-2.180210 	-2.765120 		
	1	0.110051 	-0.658237 	-3.480932 		
	1	0.639922 	1.434605 	-3.132573 		
	1	2.588631 	1.433932 	-2.225853 		
	1	3.508702 	-0.238109 	-1.091106 		
	1	1.193798 	-4.435169 	0.000000 		
	1	-2.510307 	-3.603183 	0.000000 		
	1	-2.371089 	-1.686895 	-3.022610 		
	1	-3.520034 	1.698956 	-1.857997 		
	1	-0.921945 	2.687733 	-2.331423 		
	1	-0.911588 	4.262520 	0.000000 		
	1	3.191982 	3.276734 	0.000000 		
	1	2.588631 	1.433932 	2.225853 		
	1	3.508702 	-0.238109 	1.091106 		
	1	2.343777 	-2.180210 	2.765120 		
	1	-2.371089 	-1.686895 	3.022610 		
	1	-3.520034 	1.698956 	1.857997 		
	1	-0.921945 	2.687733 	2.331423 		
	1	0.639922 	1.434605 	3.132573 		
	1	0.110051 	-0.658237 	3.480932 		
						
Cs_Str.32	E	=	EUMP2	=	-0.32816352814874D+04	a.u.
	14	2.302185 	1.086846 	1.178836 		
	14	2.302185 	1.086846 	-1.178836 		
	14	0.340967 	2.144388 	1.846941 		
	6	1.696721 	-0.695310 	1.583382 		
	14	0.340967 	2.144388 	-1.846941 		
	14	-0.728318 	3.112047 	0.000000 		
	6	-0.651610 	0.515504 	2.236711 		
	6	0.287921 	-0.748152 	2.281886 		
	14	1.973132 	-1.728591 	0.000000 		
	6	1.696721 	-0.695310 	-1.583382 		
	6	-0.651610 	0.515504 	-2.236711 		
	14	-2.393807 	1.494911 	0.000000 		
	6	-2.003038 	0.303061 	1.439366 		
	14	-0.854299 	-2.177986 	1.680887 		
	14	0.276194 	-3.331963 	0.000000 		
	6	0.287921 	-0.748152 	-2.281886 		
	6	-2.166258 	-1.109573 	0.790868 		
	14	-0.854299 	-2.177986 	-1.680887 		
	6	-2.003038 	0.303061 	-1.439366 		
	6	-2.166258 	-1.109573 	-0.790868 		
	1	-2.807403 	0.415885 	-2.178016 		
	1	-0.965204 	0.670514 	-3.278277 		
	1	0.502632 	-0.920071 	-3.344418 		
	1	-1.450299 	-2.926627 	-2.830681 		
	1	-3.149357 	-1.494613 	-1.091304 		
	1	-3.837662 	1.885760 	0.000000 		
	1	-1.028201 	4.570364 	0.000000 		
	1	0.418267 	3.017686 	-3.058592 		
	1	3.585157 	1.448808 	-1.853443 		
	1	2.420969 	-1.123811 	-2.292325 		
	1	3.406437 	-2.159778 	0.000000 		
	1	0.516361 	-4.798847 	0.000000 		
	1	-1.450299 	-2.926627 	2.830681 		
	1	-3.149357 	-1.494613 	1.091304 		
	1	-2.807403 	0.415885 	2.178016 		
	1	0.418267 	3.017686 	3.058592 		
	1	3.585157 	1.448808 	1.853443 		
	1	2.420969 	-1.123811 	2.292325 		
	1	0.502632 	-0.920071 	3.344418 		
	1	-0.965204 	0.670514 	3.278277 		
						
Cs_Str.33	E	=	EUMP2	=	-0.32816631170278D+04	a.u.
	14	2.012673 	1.485248 	-1.168943 		
	14	2.012673 	1.485248 	1.168943 		
	6	1.980740 	-0.371040 	-1.583477 		
	6	0.241289 	2.111932 	-1.568851 		
	6	1.980740 	-0.371040 	1.583477 		
	14	2.102526 	-1.444293 	0.000000 		
	14	0.409152 	-0.542177 	-2.639620 		
	6	-0.675981 	0.984515 	-2.189948 		
	14	-0.498234 	2.919256 	0.000000 		
	6	0.241289 	2.111932 	1.568851 		
	14	0.409152 	-0.542177 	2.639620 		
	14	0.351660 	-3.046243 	0.000000 		
	14	-0.958898 	-2.161649 	-1.704965 		
	6	-1.997324 	0.548152 	-1.438071 		
	14	-2.452265 	1.725870 	0.000000 		
	6	-0.675981 	0.984515 	2.189948 		
	6	-2.108037 	-0.883735 	-0.793720 		
	6	-1.997324 	0.548152 	1.438071 		
	14	-0.958898 	-2.161649 	1.704965 		
	6	-2.108037 	-0.883735 	0.793720 		
	1	-1.752042 	-3.083919 	2.570897 		
	1	0.762619 	-0.553184 	4.092370 		
	1	-1.026789 	1.396488 	3.145343 		
	1	-2.782952 	0.586003 	2.203604 		
	1	-3.114937 	-1.230467 	1.065768 		
	1	0.740865 	-4.484785 	0.000000 		
	1	3.450860 	-2.094361 	0.000000 		
	1	2.850618 	-0.636805 	2.200571 		
	1	3.058834 	2.231380 	1.933287 		
	1	0.342329 	2.913579 	2.314467 		
	1	-0.307067 	4.398909 	0.000000 		
	1	-3.861837 	2.212112 	0.000000 		
	1	-2.782952 	0.586003 	-2.203604 		
	1	-3.114937 	-1.230467 	-1.065768 		
	1	-1.752042 	-3.083919 	-2.570897 		
	1	2.850618 	-0.636805 	-2.200571 		
	1	3.058834 	2.231380 	-1.933287 		
	1	0.342329 	2.913579 	-2.314467 		
	1	-1.026789 	1.396488 	-3.145343 		
	1	0.762619 	-0.553184 	-4.092370 		
						
Cs_Str.34	E	=	EUMP2	=	-0.32816661971700D+04	a.u.
	14	-2.050201 	0.589850 	1.922208 		
	14	-0.656088 	2.334075 	1.161876 		
	14	-2.756263 	-0.564263 	0.000000 		
	14	-0.400871 	-0.848772 	2.782438 		
	14	-0.656088 	2.334075 	-1.161876 		
	14	-2.050201 	0.589850 	-1.922208 		
	14	-1.178596 	-2.317331 	0.000000 		
	6	0.059788 	-2.143414 	1.434217 		
	14	1.543399 	0.392585 	2.512909 		
	6	1.200044 	1.864894 	1.349293 		
	6	1.200044 	1.864894 	-1.349293 		
	14	-0.400871 	-0.848772 	-2.782438 		
	6	0.059788 	-2.143414 	-1.434217 		
	6	1.487371 	-1.971066 	0.790764 		
	6	2.358052 	-0.749701 	1.234654 		
	6	1.962362 	1.563883 	0.000000 		
	6	1.487371 	-1.971066 	-0.790764 		
	6	2.662417 	0.133227 	0.000000 		
	14	1.543399 	0.392585 	-2.512909 		
	6	2.358052 	-0.749701 	-1.234654 		
	1	2.404815 	0.753938 	-3.678912 		
	1	1.649392 	2.761969 	-1.798409 		
	1	2.800183 	2.271155 	0.000000 		
	1	3.737385 	0.352412 	0.000000 		
	1	3.306524 	-1.141147 	-1.622324 		
	1	-0.713512 	-1.506438 	-4.086283 		
	1	-3.124148 	1.027630 	-2.863515 		
	1	-0.936645 	3.626445 	-1.860793 		
	1	-0.936645 	3.626445 	1.860793 		
	1	1.649392 	2.761969 	1.798409 		
	1	2.404815 	0.753938 	3.678912 		
	1	3.306524 	-1.141147 	1.622324 		
	1	2.041193 	-2.866259 	1.097359 		
	1	2.041193 	-2.866259 	-1.097359 		
	1	0.044619 	-3.105326 	-1.966358 		
	1	-4.182949 	-1.007739 	0.000000 		
	1	-3.124148 	1.027630 	2.863515 		
	1	-0.713512 	-1.506438 	4.086283 		
	1	0.044619 	-3.105326 	1.966358 		
	1	-1.837519 	-3.663061 	0.000000 		
						
Cs_Str.35	E	=	EUMP2	=	-0.32816672459902D+04	a.u.
	6	-2.198651 	-0.051944 	0.788043 		
	6	-2.198651 	-0.051944 	-0.788043 		
	14	-1.516268 	-1.619646 	1.705430 		
	14	-1.396013 	1.468764 	1.660500 		
	14	-1.516268 	-1.619646 	-1.705430 		
	14	-0.720045 	-3.000616 	0.000000 		
	14	0.474396 	-0.787503 	2.633872 		
	6	0.357466 	1.081845 	2.317507 		
	14	-1.032516 	3.066556 	0.000000 		
	14	-1.396013 	1.468764 	-1.660500 		
	14	0.474396 	-0.787503 	-2.633872 		
	14	1.552579 	-2.347404 	0.000000 		
	6	1.903327 	-1.139537 	1.426706 		
	6	1.600579 	1.455424 	1.444957 		
	14	1.269536 	2.675455 	0.000000 		
	6	0.357466 	1.081845 	-2.317507 		
	6	2.340037 	0.225452 	0.796652 		
	6	1.600579 	1.455424 	-1.444957 		
	6	1.903327 	-1.139537 	-1.426706 		
	6	2.340037 	0.225452 	-0.796652 		
	1	2.733090 	-1.555044 	-2.014668 		
	1	0.803824 	-1.179630 	-4.038972 		
	1	0.415330 	1.636272 	-3.264601 		
	1	2.319383 	1.925238 	-2.128261 		
	1	3.395571 	0.357570 	-1.063367 		
	1	2.495459 	-3.509674 	0.000000 		
	1	-1.055514 	-4.452773 	0.000000 		
	1	-2.536431 	-2.178880 	-2.643772 		
	1	-3.251721 	-0.000748 	-1.103085 		
	1	-2.250706 	1.801539 	-2.843074 		
	1	-1.654690 	4.416796 	0.000000 		
	1	2.211944 	3.837048 	0.000000 		
	1	2.319383 	1.925238 	2.128261 		
	1	3.395571 	0.357570 	1.063367 		
	1	2.733090 	-1.555044 	2.014668 		
	1	-2.536431 	-2.178880 	2.643772 		
	1	-3.251721 	-0.000748 	1.103085 		
	1	-2.250706 	1.801539 	2.843074 		
	1	0.415330 	1.636272 	3.264601 		
	1	0.803824 	-1.179630 	4.038972 		
						
Cs_Str.36	E	=	EUMP2	=	-0.32816589522385D+04	a.u.
	6	-2.240916 	0.632237 	0.785451 		
	6	-2.240916 	0.632237 	-0.785451 		
	14	-1.737998 	-0.989861 	1.676168 		
	14	-1.092379 	1.894461 	1.652718 		
	14	-1.737998 	-0.989861 	-1.676168 		
	14	-1.603781 	-2.624433 	0.000000 		
	6	0.005901 	-0.633563 	2.402583 		
	6	0.436657 	0.871944 	2.241870 		
	14	-0.305615 	3.339538 	0.000000 		
	14	-1.092379 	1.894461 	-1.652718 		
	6	0.005901 	-0.633563 	-2.402583 		
	14	0.682159 	-3.118758 	0.000000 		
	14	1.433920 	-1.663611 	1.679700 		
	6	1.788258 	1.059127 	1.442189 		
	14	1.787029 	2.320396 	0.000000 		
	6	0.436657 	0.871944 	-2.241870 		
	6	2.356403 	-0.242371 	0.789583 		
	6	1.788258 	1.059127 	-1.442189 		
	14	1.433920 	-1.663611 	-1.679700 		
	6	2.356403 	-0.242371 	-0.789583 		
	1	2.278404 	-2.269128 	-2.757188 		
	1	-0.066151 	-0.876957 	-3.472248 		
	1	0.638398 	1.257537 	-3.250691 		
	1	2.529602 	1.399422 	-2.177079 		
	1	3.409900 	-0.317830 	-1.089666 		
	1	1.135320 	-4.538083 	0.000000 		
	1	-2.608857 	-3.725461 	0.000000 		
	1	-2.693519 	-1.271576 	-2.793773 		
	1	-3.262334 	0.861217 	-1.120156 		
	1	-1.786646 	2.453827 	-2.854863 		
	1	-0.542705 	4.806838 	0.000000 		
	1	3.028997 	3.153097 	0.000000 		
	1	2.529602 	1.399422 	2.177079 		
	1	3.409900 	-0.317830 	1.089666 		
	1	2.278404 	-2.269128 	2.757188 		
	1	-2.693519 	-1.271576 	2.793773 		
	1	-3.262334 	0.861217 	1.120156 		
	1	-1.786646 	2.453827 	2.854863 		
	1	0.638398 	1.257537 	3.250691 		
	1	-0.066151 	-0.876957 	3.472248 		
						
Cs_Str.37	E	=	EUMP2	=	-0.32816438070942D+04	a.u.
	6	-2.144501 	-0.242365 	0.797567 		
	6	-2.144501 	-0.242365 	-0.797567 		
	14	-1.334582 	-1.782089 	1.704839 		
	6	-1.751859 	1.145430 	1.430439 		
	14	-1.334582 	-1.782089 	-1.704839 		
	14	-0.387375 	-3.041376 	0.000000 		
	14	0.533036 	-0.880969 	2.765235 		
	14	-0.151010 	1.291875 	2.474647 		
	14	-1.608338 	2.397800 	0.000000 		
	6	-1.751859 	1.145430 	-1.430439 		
	14	0.533036 	-0.880969 	-2.765235 		
	14	1.748534 	-2.019743 	0.000000 		
	6	1.926402 	-0.778614 	1.437008 		
	6	1.334237 	1.828380 	1.416904 		
	14	0.697317 	2.914178 	0.000000 		
	14	-0.151010 	1.291875 	-2.474647 		
	6	2.168352 	0.649716 	0.802119 		
	6	1.334237 	1.828380 	-1.416904 		
	6	1.926402 	-0.778614 	-1.437008 		
	6	2.168352 	0.649716 	-0.802119 		
	1	2.841563 	-1.064918 	-1.975284 		
	1	1.000333 	-1.474356 	-4.049854 		
	1	-0.385913 	2.292575 	-3.559025 		
	1	1.978458 	2.411431 	-2.089376 		
	1	3.207630 	0.886515 	-1.058408 		
	1	2.859040 	-3.025880 	0.000000 		
	1	-0.456900 	-4.529676 	0.000000 		
	1	-2.355572 	-2.423344 	-2.588840 		
	1	-3.201176 	-0.383319 	-1.064334 		
	1	-2.559575 	1.459839 	-2.106744 		
	1	-2.651514 	3.468261 	0.000000 		
	1	1.175925 	4.328982 	0.000000 		
	1	1.978458 	2.411431 	2.089376 		
	1	3.207630 	0.886515 	1.058408 		
	1	2.841563 	-1.064918 	1.975284 		
	1	-2.355572 	-2.423344 	2.588840 		
	1	-3.201176 	-0.383319 	1.064334 		
	1	-2.559575 	1.459839 	2.106744 		
	1	-0.385913 	2.292575 	3.559025 		
	1	1.000333 	-1.474356 	4.049854 		
						
Cs_Str.38	E	=	EUMP2	=	-0.32816782136296D+04	a.u.
	14	1.999098 	-1.653743 	1.178231 		
	14	1.999098 	-1.653743 	-1.178231 		
	14	1.854011 	0.583618 	1.869198 		
	14	-0.193693 	-2.135009 	1.858889 		
	14	1.854011 	0.583618 	-1.869198 		
	14	1.981253 	2.006105 	0.000000 		
	6	0.014735 	0.797058 	2.403235 		
	6	-0.987779 	-0.401934 	2.228462 		
	14	-1.496910 	-2.635628 	0.000000 		
	14	-0.193693 	-2.135009 	-1.858889 		
	6	0.014735 	0.797058 	-2.403235 		
	6	0.258964 	2.838574 	0.000000 		
	14	-0.766043 	2.270611 	1.492013 		
	6	-2.225963 	-0.099433 	1.278124 		
	6	-2.455407 	-0.968747 	0.000000 		
	6	-0.987779 	-0.401934 	-2.228462 		
	6	-2.286486 	1.376404 	0.781065 		
	6	-2.225963 	-0.099433 	-1.278124 		
	14	-0.766043 	2.270611 	-1.492013 		
	6	-2.286486 	1.376404 	-0.781065 		
	1	-1.076125 	3.417539 	-2.401078 		
	1	0.069452 	1.044251 	-3.472734 		
	1	-1.433033 	-0.545859 	-3.222170 		
	1	-3.098687 	-0.278741 	-1.917994 		
	1	-3.213161 	1.840075 	-1.140294 		
	1	0.371153 	3.930518 	0.000000 		
	1	3.101952 	2.995093 	0.000000 		
	1	2.765822 	0.941399 	-3.000619 		
	1	3.077906 	-2.475737 	-1.802234 		
	1	-0.274754 	-3.028955 	-3.054953 		
	1	-2.372671 	-3.843981 	0.000000 		
	1	-3.525937 	-1.213737 	0.000000 		
	1	-3.098687 	-0.278741 	1.917994 		
	1	-3.213161 	1.840075 	1.140294 		
	1	-1.076125 	3.417539 	2.401078 		
	1	2.765822 	0.941399 	3.000619 		
	1	3.077906 	-2.475737 	1.802234 		
	1	-0.274754 	-3.028955 	3.054953 		
	1	-1.433033 	-0.545859 	3.222170 		
	1	0.069452 	1.044251 	3.472734 		
						
Cs_Str.39	E	=	EUMP2	=	-0.32816842168272D+04	a.u.
	14	0.690008 	-2.241193 	1.184230 		
	14	0.690008 	-2.241193 	-1.184230 		
	14	2.162432 	-0.552235 	1.927216 		
	6	-1.119770 	-1.758492 	1.589783 		
	14	2.162432 	-0.552235 	-1.927216 		
	14	2.605936 	0.688319 	0.000000 		
	14	0.627828 	0.996876 	2.748598 		
	14	-1.391609 	-0.125097 	2.537224 		
	14	-2.135357 	-1.528890 	0.000000 		
	6	-1.119770 	-1.758492 	-1.589783 		
	14	0.627828 	0.996876 	-2.748598 		
	6	1.237407 	2.079168 	0.000000 		
	6	0.310865 	2.203409 	1.260185 		
	6	-2.161593 	1.078332 	1.256162 		
	6	-2.673902 	0.312590 	0.000000 		
	14	-1.391609 	-0.125097 	-2.537224 		
	6	-1.182082 	2.201395 	0.777946 		
	6	-2.161593 	1.078332 	-1.256162 		
	6	0.310865 	2.203409 	-1.260185 		
	6	-1.182082 	2.201395 	-0.777946 		
	1	0.496611 	3.200184 	-1.682910 		
	1	0.954774 	1.734294 	-4.005035 		
	1	-2.279685 	-0.342946 	-3.719347 		
	1	-3.015549 	1.572252 	-1.738022 		
	1	-1.612011 	3.148910 	-1.124205 		
	1	1.880840 	2.970527 	0.000000 		
	1	3.949052 	1.349146 	0.000000 		
	1	3.310441 	-0.986469 	-2.774050 		
	1	1.011825 	-3.577880 	-1.775485 		
	1	-1.544840 	-2.583024 	-2.178886 		
	1	-3.321197 	-2.443126 	0.000000 		
	1	-3.772451 	0.320696 	0.000000 		
	1	-3.015549 	1.572252 	1.738022 		
	1	-1.612011 	3.148910 	1.124205 		
	1	0.496611 	3.200184 	1.682910 		
	1	3.310441 	-0.986469 	2.774050 		
	1	1.011825 	-3.577880 	1.775485 		
	1	-1.544840 	-2.583024 	2.178886 		
	1	-2.279685 	-0.342946 	3.719347 		
	1	0.954774 	1.734294 	4.005035 		
						
Cs_Str.40	E	=	EUMP2	=	-0.32816913455761D+04	a.u.
	14	-1.967230 	-1.440888 	1.180997 		
	14	-1.967230 	-1.440888 	-1.180997 		
	14	0.070086 	-2.344677 	1.911315 		
	6	-1.855317 	0.445593 	1.600978 		
	14	0.070086 	-2.344677 	-1.911315 		
	14	1.421612 	-2.388944 	0.000000 		
	14	0.867861 	-0.272464 	2.595503 		
	6	-0.585852 	0.948781 	2.386513 		
	14	-2.149013 	1.462023 	0.000000 		
	6	-1.855317 	0.445593 	-1.600978 		
	14	0.867861 	-0.272464 	-2.595503 		
	6	2.348430 	-0.665078 	0.000000 		
	6	2.171939 	0.242950 	1.267340 		
	14	0.254403 	2.413387 	1.495301 		
	6	-0.821073 	2.802898 	0.000000 		
	6	-0.585852 	0.948781 	-2.386513 		
	6	1.898474 	1.706657 	0.782566 		
	14	0.254403 	2.413387 	-1.495301 		
	6	2.171939 	0.242950 	-1.267340 		
	6	1.898474 	1.706657 	-0.782566 		
	1	3.132185 	0.235284 	-1.800845 		
	1	1.467075 	-0.113931 	-3.957604 		
	1	-0.892376 	1.255972 	-3.395067 		
	1	0.491438 	3.583664 	-2.396052 		
	1	2.720162 	2.346792 	-1.129894 		
	1	3.397519 	-0.992212 	0.000000 		
	1	2.435940 	-3.488844 	0.000000 		
	1	0.051510 	-3.519249 	-2.827428 		
	1	-3.180385 	-2.060373 	-1.800697 		
	1	-2.732429 	0.641264 	-2.234736 		
	1	-3.546681 	1.997793 	0.000000 		
	1	-1.235974 	3.816601 	0.000000 		
	1	0.491438 	3.583664 	2.396052 		
	1	2.720162 	2.346792 	1.129894 		
	1	3.132185 	0.235284 	1.800845 		
	1	0.051510 	-3.519249 	2.827428 		
	1	-3.180385 	-2.060373 	1.800697 		
	1	-2.732429 	0.641264 	2.234736 		
	1	-0.892376 	1.255972 	3.395067 		
	1	1.467075 	-0.113931 	3.957604 		
						
Cs_Str.41	E	=	EUMP2	=	-0.32816442000704D+04	a.u.
	14	1.120227 	2.275369 	1.180299 		
	14	1.120227 	2.275369 	-1.180299 		
	14	-1.094784 	2.038988 	1.904214 		
	6	1.967768 	0.588544 	1.584358 		
	14	-1.094784 	2.038988 	-1.904214 		
	14	-2.293171 	1.379126 	0.000000 		
	14	-0.765692 	-0.162448 	2.556743 		
	6	1.087541 	-0.569580 	2.182839 		
	14	2.740348 	-0.113032 	0.000000 		
	6	1.967768 	0.588544 	-1.584358 		
	14	-0.765692 	-0.162448 	-2.556743 		
	6	-2.286128 	-0.596462 	0.000000 		
	6	-1.778708 	-1.239766 	1.354639 		
	6	1.178507 	-1.929453 	1.369927 		
	6	1.943220 	-1.825434 	0.000000 		
	6	1.087541 	-0.569580 	-2.182839 		
	14	-0.573259 	-2.705577 	1.142121 		
	6	1.178507 	-1.929453 	-1.369927 		
	6	-1.778708 	-1.239766 	-1.354639 		
	14	-0.573259 	-2.705577 	-1.142121 		
	1	-2.656521 	-1.592385 	-1.913420 		
	1	-1.081006 	-0.582124 	-3.958810 		
	1	1.504301 	-0.784423 	-3.176468 		
	1	1.769799 	-2.619443 	-1.986407 		
	1	-0.854282 	-3.835998 	-2.073415 		
	1	-3.365843 	-0.796454 	0.000000 		
	1	-3.716304 	1.843815 	0.000000 		
	1	-1.691728 	3.045314 	-2.825904 		
	1	1.875544 	3.410427 	-1.796565 		
	1	2.770688 	0.825125 	-2.296010 		
	1	4.234276 	-0.039336 	0.000000 		
	1	2.688197 	-2.629228 	0.000000 		
	1	1.769799 	-2.619443 	1.986407 		
	1	-0.854282 	-3.835998 	2.073415 		
	1	-2.656521 	-1.592385 	1.913420 		
	1	-1.691728 	3.045314 	2.825904 		
	1	1.875544 	3.410427 	1.796565 		
	1	2.770688 	0.825125 	2.296010 		
	1	1.504301 	-0.784423 	3.176468 		
	1	-1.081006 	-0.582124 	3.958810 		
						
Cs_Str.42	E	=	EUMP2	=	-0.32816961026345D+04	a.u.
	14	1.899932 	1.609819 	1.178160 		
	14	1.899932 	1.609819 	-1.178160 		
	14	-0.277947 	2.184465 	1.882637 		
	6	1.957011 	-0.261781 	1.572799 		
	14	-0.277947 	2.184465 	-1.882637 		
	14	-1.593585 	2.533274 	0.000000 		
	6	-1.000046 	0.458060 	2.304787 		
	14	0.452621 	-0.731150 	2.642216 		
	14	2.068749 	-1.341441 	0.000000 		
	6	1.957011 	-0.261781 	-1.572799 		
	6	-1.000046 	0.458060 	-2.304787 		
	6	-2.384463 	0.775076 	0.000000 		
	6	-2.093644 	-0.070898 	1.289114 		
	14	-0.443387 	-2.518266 	1.485147 		
	6	0.719634 	-2.698914 	0.000000 		
	14	0.452621 	-0.731150 	-2.642216 		
	6	-1.957045 	-1.553708 	0.782126 		
	14	-0.443387 	-2.518266 	-1.485147 		
	6	-2.093644 	-0.070898 	-1.289114 		
	6	-1.957045 	-1.553708 	-0.782126 		
	1	-3.018161 	-0.033725 	-1.876912 		
	1	-1.495466 	0.571070 	-3.280519 		
	1	0.802897 	-0.722420 	-4.093597 		
	1	-0.834231 	-3.827211 	-2.087750 		
	1	-2.852915 	-2.091639 	-1.120435 		
	1	-3.470354 	0.940620 	0.000000 		
	1	-2.601261 	3.634509 	0.000000 		
	1	-0.362234 	3.138518 	-3.029563 		
	1	3.011469 	2.367789 	-1.830533 		
	1	2.865601 	-0.471111 	-2.156593 		
	1	3.401513 	-2.022091 	0.000000 		
	1	1.223431 	-3.674575 	0.000000 		
	1	-0.834231 	-3.827211 	2.087750 		
	1	-2.852915 	-2.091639 	1.120435 		
	1	-3.018161 	-0.033725 	1.876912 		
	1	-0.362234 	3.138518 	3.029563 		
	1	3.011469 	2.367789 	1.830533 		
	1	2.865601 	-0.471111 	2.156593 		
	1	0.802897 	-0.722420 	4.093597 		
	1	-1.495466 	0.571070 	3.280519 		
						
Cs_Str.43	E	=	EUMP2	=	-0.32816917188356D+04	a.u.
	14	-0.989530 	2.376028 	-1.180584 		
	14	-0.989530 	2.376028 	1.180584 		
	14	1.185842 	1.801196 	-1.888136 		
	6	-1.981759 	0.788912 	-1.567480 		
	14	1.185842 	1.801196 	1.888136 		
	14	2.495970 	1.441104 	0.000000 		
	6	0.963951 	-0.060953 	-2.309812 		
	14	-0.891336 	-0.514711 	-2.399880 		
	14	-2.608604 	-0.071685 	0.000000 		
	6	-1.981759 	0.788912 	1.567480 		
	6	0.963951 	-0.060953 	2.309812 		
	6	2.356917 	-0.493780 	0.000000 		
	6	1.789555 	-1.028881 	-1.379696 		
	6	-1.051410 	-2.098207 	-1.356375 		
	6	-1.821906 	-1.841623 	0.000000 		
	14	-0.891336 	-0.514711 	2.399880 		
	14	0.762462 	-2.647513 	-1.143429 		
	6	-1.051410 	-2.098207 	1.356375 		
	6	1.789555 	-1.028881 	1.379696 		
	14	0.762462 	-2.647513 	1.143429 		
	1	2.686562 	-1.289822 	1.956341 		
	1	1.343161 	-0.196787 	3.333729 		
	1	-1.289923 	-0.718169 	3.828622 		
	1	-1.585865 	-2.865058 	1.932500 		
	1	1.164855 	-3.732941 	2.084076 		
	1	3.394845 	-0.853274 	0.000000 		
	1	3.909699 	1.923052 	0.000000 		
	1	1.746740 	2.600371 	3.019451 		
	1	-1.587054 	3.588974 	1.818268 		
	1	-2.830265 	1.035535 	2.219598 		
	1	-4.102972 	-0.157813 	0.000000 		
	1	-2.663493 	-2.546060 	0.000000 		
	1	-1.585865 	-2.865058 	-1.932500 		
	1	1.164855 	-3.732941 	-2.084076 		
	1	2.686562 	-1.289822 	-1.956341 		
	1	1.746740 	2.600371 	-3.019451 		
	1	-1.587054 	3.588974 	-1.818268 		
	1	-2.830265 	1.035535 	-2.219598 		
	1	-1.289923 	-0.718169 	-3.828622 		
	1	1.343161 	-0.196787 	-3.333729 		
						
Cs_Str.44	E	=	EUMP2	=	-0.32817216760412D+04	a.u.
	14	-1.896997 	-1.793111 	1.179535 		
	14	-1.896997 	-1.793111 	-1.179535 		
	14	0.300798 	-2.088056 	1.889969 		
	6	-1.970210 	0.083589 	1.588588 		
	14	0.300798 	-2.088056 	-1.889969 		
	14	1.696090 	-2.292407 	0.000000 		
	6	0.589344 	-0.260603 	2.418657 		
	6	-0.688341 	0.662747 	2.307770 		
	14	-2.430595 	1.039626 	0.000000 		
	6	-1.970210 	0.083589 	-1.588588 		
	6	0.589344 	-0.260603 	-2.418657 		
	6	2.597286 	-0.608909 	0.000000 		
	14	2.114776 	0.444964 	1.498797 		
	14	-0.205553 	2.353384 	1.497106 		
	6	-1.331370 	2.568973 	0.000000 		
	6	-0.688341 	0.662747 	-2.307770 		
	6	1.548248 	2.119643 	0.787622 		
	14	-0.205553 	2.353384 	-1.497106 		
	14	2.114776 	0.444964 	-1.498797 		
	6	1.548248 	2.119643 	-0.787622 		
	1	3.262536 	0.567257 	-2.452019 		
	1	0.878008 	-0.299771 	-3.479266 		
	1	-0.996092 	0.870608 	-3.340367 		
	1	-0.292879 	3.476160 	-2.482133 		
	1	2.204349 	2.917883 	-1.157283 		
	1	3.684264 	-0.766978 	0.000000 		
	1	2.637491 	-3.452847 	0.000000 		
	1	0.553248 	-3.058321 	-2.999164 		
	1	-2.967690 	-2.588326 	-1.853393 		
	1	-2.823290 	0.220411 	-2.269259 		
	1	-3.899279 	1.326624 	0.000000 		
	1	-1.884438 	3.514397 	0.000000 		
	1	-0.292879 	3.476160 	2.482133 		
	1	2.204349 	2.917883 	1.157283 		
	1	3.262536 	0.567257 	2.452019 		
	1	0.553248 	-3.058321 	2.999164 		
	1	-2.967690 	-2.588326 	1.853393 		
	1	-2.823290 	0.220411 	2.269259 		
	1	-0.996092 	0.870608 	3.340367 		
	1	0.878008 	-0.299771 	3.479266 		
						
Cs_Str.45	E	=	EUMP2	=	-0.32816901892129D+04	a.u.
	14	-2.111234 	1.398920 	1.174208 		
	14	0.036099 	2.087744 	1.878487 		
	14	-2.111234 	1.398920 	-1.174208 		
	14	-1.993932 	-0.906801 	1.633586 		
	14	1.273717 	2.668913 	0.000000 		
	14	0.036099 	2.087744 	-1.878487 		
	14	-1.993932 	-0.906801 	-1.633586 		
	6	-1.735418 	-1.886501 	0.000000 		
	14	0.131647 	-1.065713 	2.627796 		
	6	1.096177 	0.546174 	2.314523 		
	6	2.385335 	1.095161 	0.000000 		
	6	1.096177 	0.546174 	-2.314523 		
	14	0.131647 	-1.065713 	-2.627796 		
	14	-0.021773 	-2.742489 	0.000000 		
	6	1.088756 	-2.158329 	1.415551 		
	6	2.236077 	0.204666 	1.280416 		
	6	1.088756 	-2.158329 	-1.415551 		
	6	2.219260 	-1.287387 	0.785923 		
	6	2.236077 	0.204666 	-1.280416 		
	6	2.219260 	-1.287387 	-0.785923 		
	1	3.164496 	0.334309 	-1.848961 		
	1	3.419766 	1.463985 	0.000000 		
	1	3.164496 	0.334309 	1.848961 		
	1	3.170825 	-1.730769 	1.102530 		
	1	3.170825 	-1.730769 	-1.102530 		
	1	1.577896 	0.814212 	-3.265740 		
	1	-0.015396 	3.040621 	-3.029143 		
	1	2.050833 	3.943977 	0.000000 		
	1	-0.015396 	3.040621 	3.029143 		
	1	1.577896 	0.814212 	3.265740 		
	1	0.187089 	-1.503257 	4.056760 		
	1	1.513475 	-3.033724 	1.922550 		
	1	-0.239081 	-4.222730 	0.000000 		
	1	1.513475 	-3.033724 	-1.922550 		
	1	0.187089 	-1.503257 	-4.056760 		
	1	-3.242958 	2.139671 	-1.809351 		
	1	-3.242958 	2.139671 	1.809351 		
	1	-3.155657 	-1.451346 	2.401163 		
	1	-2.493276 	-2.684249 	0.000000 		
	1	-3.155657 	-1.451346 	-2.401163 		
						
Cs_Str.46	E	=	EUMP2	=	-0.32816589660642D+04	a.u.
	14	0.472125 	2.675022 	1.179154 		
	14	0.472125 	2.675022 	-1.179154 		
	14	-1.423462 	1.522804 	1.876982 		
	6	1.702859 	1.257366 	1.575858 		
	14	-1.423462 	1.522804 	-1.876982 		
	14	-2.653765 	0.807875 	0.000000 		
	6	-0.492995 	-0.081803 	2.362731 		
	6	1.072909 	-0.082313 	2.130517 		
	14	2.658761 	0.827215 	0.000000 		
	6	1.702859 	1.257366 	-1.575858 		
	6	-0.492995 	-0.081803 	-2.362731 		
	6	-2.317745 	-1.083430 	0.000000 		
	14	-1.427810 	-1.567192 	1.618319 		
	6	1.684322 	-1.338662 	1.363096 		
	6	2.390535 	-1.035530 	0.000000 		
	6	1.072909 	-0.082313 	-2.130517 		
	14	0.468835 	-2.830972 	1.160494 		
	6	1.684322 	-1.338662 	-1.363096 		
	14	-1.427810 	-1.567192 	-1.618319 		
	14	0.468835 	-2.830972 	-1.160494 		
	1	-2.451277 	-2.051625 	-2.594614 		
	1	-0.651764 	-0.185889 	-3.446648 		
	1	1.474752 	-0.178686 	-3.145634 		
	1	2.495654 	-1.685382 	-2.018128 		
	1	0.819192 	-4.027029 	-1.979513 		
	1	-3.280589 	-1.616292 	0.000000 		
	1	-4.112021 	1.135469 	0.000000 		
	1	-2.224134 	2.078355 	-3.010383 		
	1	0.825704 	3.958933 	-1.856056 		
	1	2.409541 	1.644819 	-2.322571 		
	1	4.053704 	1.365892 	0.000000 		
	1	3.320471 	-1.615146 	0.000000 		
	1	2.495654 	-1.685382 	2.018128 		
	1	0.819192 	-4.027029 	1.979513 		
	1	-2.451277 	-2.051625 	2.594614 		
	1	-2.224134 	2.078355 	3.010383 		
	1	0.825704 	3.958933 	1.856056 		
	1	2.409541 	1.644819 	2.322571 		
	1	1.474752 	-0.178686 	3.145634 		
	1	-0.651764 	-0.185889 	3.446648 		
						
Cs_Str.47	E	=	EUMP2	=	-0.32816482471367D+04	a.u.
	14	1.230610 	2.390145 	1.180309 		
	14	1.230610 	2.390145 	-1.180309 		
	14	-0.959696 	2.034415 	1.883650 		
	6	1.836285 	0.608108 	1.576385 		
	14	-0.959696 	2.034415 	-1.883650 		
	14	-2.313007 	1.827861 	0.000000 		
	6	-0.761893 	0.134056 	2.222108 		
	6	0.751156 	-0.302366 	2.259188 		
	14	2.554882 	-0.175153 	0.000000 		
	6	1.836285 	0.608108 	-1.576385 		
	6	-0.761893 	0.134056 	-2.222108 		
	6	-2.338165 	-0.111530 	0.000000 		
	6	-1.809460 	-0.672314 	1.367126 		
	14	0.965650 	-2.116972 	1.623452 		
	6	1.947187 	-1.965843 	0.000000 		
	6	0.751156 	-0.302366 	-2.259188 		
	14	-1.277173 	-2.528465 	1.160371 		
	14	0.965650 	-2.116972 	-1.623452 		
	6	-1.809460 	-0.672314 	-1.367126 		
	14	-1.277173 	-2.528465 	-1.160371 		
	1	-2.706067 	-0.679751 	-2.002696 		
	1	-1.106127 	-0.019655 	-3.254230 		
	1	1.008408 	-0.311885 	-3.326737 		
	1	1.710111 	-2.963709 	-2.604542 		
	1	-2.079402 	-3.486087 	-1.974646 		
	1	-3.398199 	-0.402148 	0.000000 		
	1	-3.675245 	2.438767 	0.000000 		
	1	-1.462019 	2.794670 	-3.066969 		
	1	2.035024 	3.457421 	-1.847869 		
	1	2.679765 	0.700143 	-2.276248 		
	1	4.045346 	-0.028540 	0.000000 		
	1	2.772335 	-2.689320 	0.000000 		
	1	1.710111 	-2.963709 	2.604542 		
	1	-2.079402 	-3.486087 	1.974646 		
	1	-2.706067 	-0.679751 	2.002696 		
	1	-1.462019 	2.794670 	3.066969 		
	1	2.035024 	3.457421 	1.847869 		
	1	2.679765 	0.700143 	2.276248 		
	1	1.008408 	-0.311885 	3.326737 		
	1	-1.106127 	-0.019655 	3.254230 		
						
Cs_Str.48	E	=	EUMP2	=	-0.32817348560580D+04	a.u.
	14	-1.674824 	-1.734719 	1.173256 		
	14	-1.674824 	-1.734719 	-1.173256 		
	6	0.174092 	-1.994096 	1.582804 		
	6	-2.217555 	0.049296 	1.576712 		
	6	0.174092 	-1.994096 	-1.582804 		
	14	1.253212 	-2.072007 	0.000000 		
	14	0.791012 	-0.660176 	2.816820 		
	14	-0.861670 	0.964444 	2.538732 		
	14	-2.451262 	1.071236 	0.000000 		
	6	-2.217555 	0.049296 	-1.576712 		
	14	0.791012 	-0.660176 	-2.816820 		
	6	2.555369 	-0.681853 	0.000000 		
	14	2.343698 	0.461691 	1.489862 		
	6	-0.099494 	2.218848 	1.270092 		
	6	-1.005919 	2.337394 	0.000000 		
	14	-0.861670 	0.964444 	-2.538732 		
	6	1.374935 	1.985093 	0.785271 		
	6	-0.099494 	2.218848 	-1.270092 		
	14	2.343698 	0.461691 	-1.489862 		
	6	1.374935 	1.985093 	-0.785271 		
	1	3.652677 	0.905594 	-2.060420 		
	1	1.138641 	-1.195290 	-4.164340 		
	1	-1.399834 	1.696349 	-3.726743 		
	1	-0.114599 	3.187899 	-1.786983 		
	1	1.958429 	2.855797 	-1.114700 		
	1	3.546354 	-1.155144 	0.000000 		
	1	1.976225 	-3.382671 	0.000000 		
	1	0.264387 	-2.981283 	-2.060809 		
	1	-2.518451 	-2.714323 	-1.924070 		
	1	-3.150189 	0.010719 	-2.155121 		
	1	-3.777863 	1.764404 	0.000000 		
	1	-1.464616 	3.335625 	0.000000 		
	1	-0.114599 	3.187899 	1.786983 		
	1	1.958429 	2.855797 	1.114700 		
	1	3.652677 	0.905594 	2.060420 		
	1	0.264387 	-2.981283 	2.060809 		
	1	-2.518451 	-2.714323 	1.924070 		
	1	-3.150189 	0.010719 	2.155121 		
	1	-1.399834 	1.696349 	3.726743 		
	1	1.138641 	-1.195290 	4.164340 		
						
Cs_Str.49	E	=	EUMP2	=	-0.32816950696588D+04	a.u.
	14	-0.499164 	2.596648 	1.171732 		
	14	-0.499164 	2.596648 	-1.171732 		
	6	-1.736677 	1.212269 	1.564115 		
	6	1.216136 	1.835922 	1.586058 		
	6	-1.736677 	1.212269 	-1.564115 		
	14	-2.411334 	0.358232 	0.000000 		
	14	-0.736850 	-0.000781 	2.612416 		
	6	1.112964 	0.385284 	2.190383 		
	14	2.246358 	1.680948 	0.000000 		
	6	1.216136 	1.835922 	-1.586058 		
	14	-0.736850 	-0.000781 	-2.612416 		
	6	-2.004633 	-1.526793 	0.000000 		
	14	-1.134409 	-2.071131 	1.627084 		
	6	1.942383 	-0.694585 	1.372872 		
	6	2.513404 	-0.188766 	0.000000 		
	6	1.112964 	0.385284 	-2.190383 		
	14	1.125941 	-2.445613 	1.157652 		
	6	1.942383 	-0.694585 	-1.372872 		
	14	-1.134409 	-2.071131 	-1.627084 		
	14	1.125941 	-2.445613 	-1.157652 		
	1	-1.890751 	-3.140180 	-2.341711 		
	1	-0.959590 	0.204621 	-4.077205 		
	1	1.590093 	0.419540 	-3.179868 		
	1	2.833196 	-0.887227 	-1.986167 		
	1	1.826040 	-3.499598 	-1.951349 		
	1	-2.986379 	-2.025895 	0.000000 		
	1	-3.902121 	0.488677 	0.000000 		
	1	-2.592555 	1.601674 	-2.131665 		
	1	-0.765214 	3.848532 	-1.943573 		
	1	1.727534 	2.500934 	-2.294797 		
	1	3.458680 	2.556714 	0.000000 		
	1	3.577150 	-0.453370 	0.000000 		
	1	2.833196 	-0.887227 	1.986167 		
	1	1.826040 	-3.499598 	1.951349 		
	1	-1.890751 	-3.140180 	2.341711 		
	1	-2.592555 	1.601674 	2.131665 		
	1	-0.765214 	3.848532 	1.943573 		
	1	1.727534 	2.500934 	2.294797 		
	1	1.590093 	0.419540 	3.179868 		
	1	-0.959590 	0.204621 	4.077205 		
						
Cs_Str.50	E	=	EUMP2	=	-0.32816527741473D+04	a.u.
	6	2.065346 	0.966701 	-0.791431 		
	6	2.065346 	0.966701 	0.791431 		
	14	2.023077 	-0.745229 	-1.704002 		
	14	0.733396 	2.042520 	-1.676767 		
	14	2.023077 	-0.745229 	1.704002 		
	14	1.519125 	-2.270186 	0.000000 		
	14	-0.006097 	-0.682227 	-2.881115 		
	6	-0.727437 	0.996148 	-2.295458 		
	14	-0.431631 	3.113403 	0.000000 		
	14	0.733396 	2.042520 	1.676767 		
	14	-0.006097 	-0.682227 	2.881115 		
	6	-0.361272 	-2.657850 	0.000000 		
	14	-1.343907 	-1.966006 	-1.483570 		
	6	-1.942277 	0.918906 	-1.289127 		
	6	-1.879812 	1.823844 	0.000000 		
	6	-0.727437 	0.996148 	2.295458 		
	6	-2.371210 	-0.500877 	-0.779393 		
	6	-1.942277 	0.918906 	1.289127 		
	14	-1.343907 	-1.966006 	1.483570 		
	6	-2.371210 	-0.500877 	0.779393 		
	1	-2.231236 	-3.028088 	2.050249 		
	1	-0.017918 	-0.869330 	4.361427 		
	1	-1.075577 	1.525418 	3.194718 		
	1	-2.786335 	1.298688 	1.876822 		
	1	-3.401879 	-0.666468 	1.121196 		
	1	-0.451346 	-3.753256 	0.000000 		
	1	2.309129 	-3.537787 	0.000000 		
	1	3.286069 	-1.003049 	2.460975 		
	1	3.017888 	1.417992 	1.107043 		
	1	1.382051 	2.723969 	2.838077 		
	1	-0.844445 	4.542798 	0.000000 		
	1	-2.812071 	2.404809 	0.000000 		
	1	-2.786335 	1.298688 	-1.876822 		
	1	-3.401879 	-0.666468 	-1.121196 		
	1	-2.231236 	-3.028088 	-2.050249 		
	1	3.286069 	-1.003049 	-2.460975 		
	1	3.017888 	1.417992 	-1.107043 		
	1	1.382051 	2.723969 	-2.838077 		
	1	-1.075577 	1.525418 	-3.194718 		
	1	-0.017918 	-0.869330 	-4.361427 		
						
Cs_Str.51	E	=	EUMP2	=	-0.32816952463452D+04	a.u.
	6	2.088732 	-0.802009 	-0.793774 		
	6	2.088732 	-0.802009 	0.793774 		
	14	0.989973 	-2.124157 	-1.702649 		
	14	1.793509 	0.883885 	-1.704396 		
	14	0.989973 	-2.124157 	1.702649 		
	14	-0.356768 	-2.925297 	0.000000 		
	14	-0.662808 	-0.773136 	-2.620966 		
	6	0.080530 	0.964963 	-2.533742 		
	14	1.585698 	2.467713 	0.000000 		
	14	1.793509 	0.883885 	1.704396 		
	14	-0.662808 	-0.773136 	2.620966 		
	6	-1.881610 	-1.702562 	0.000000 		
	6	-2.055127 	-0.789722 	-1.270154 		
	14	-1.141476 	1.966561 	-1.499059 		
	6	-0.304531 	2.781083 	0.000000 		
	6	0.080530 	0.964963 	2.533742 		
	6	-2.364560 	0.664942 	-0.780785 		
	14	-1.141476 	1.966561 	1.499059 		
	6	-2.055127 	-0.789722 	1.270154 		
	6	-2.364560 	0.664942 	0.780785 		
	1	-2.941789 	-1.161487 	1.802030 		
	1	-1.243513 	-1.094333 	3.960846 		
	1	0.201859 	1.406638 	3.531570 		
	1	-1.851671 	2.985710 	2.334026 		
	1	-3.370167 	0.936782 	1.128467 		
	1	-2.735784 	-2.393656 	0.000000 		
	1	-0.794338 	-4.351478 	0.000000 		
	1	1.794941 	-3.054416 	2.546542 		
	1	3.113572 	-1.062738 	1.099151 		
	1	2.858996 	1.024092 	2.744463 		
	1	2.406883 	3.711975 	0.000000 		
	1	-0.501855 	3.861377 	0.000000 		
	1	-1.851671 	2.985710 	-2.334026 		
	1	-3.370167 	0.936782 	-1.128467 		
	1	-2.941789 	-1.161487 	-1.802030 		
	1	1.794941 	-3.054416 	-2.546542 		
	1	3.113572 	-1.062738 	-1.099151 		
	1	2.858996 	1.024092 	-2.744463 		
	1	0.201859 	1.406638 	-3.531570 		
	1	-1.243513 	-1.094333 	-3.960846 		
						
Cs_Str.52	E	=	EUMP2	=	-0.32816469123246D+04	a.u.
	6	1.663339 	-1.840827 	0.788852 		
	6	1.663339 	-1.840827 	-0.788852 		
	14	2.114879 	-0.199276 	1.679032 		
	14	0.017922 	-2.279668 	1.678599 		
	14	2.114879 	-0.199276 	-1.679032 		
	14	2.607087 	1.349856 	0.000000 		
	6	0.452354 	0.453988 	2.371025 		
	6	-0.716951 	-0.589866 	2.232886 		
	14	-1.497849 	-2.740344 	0.000000 		
	14	0.017922 	-2.279668 	-1.678599 		
	6	0.452354 	0.453988 	-2.371025 		
	6	1.034832 	2.454979 	0.000000 		
	14	0.056910 	2.164501 	1.619088 		
	6	-1.987773 	-0.221563 	1.372468 		
	6	-2.262679 	-0.949101 	0.000000 		
	6	-0.716951 	-0.589866 	-2.232886 		
	14	-2.179474 	1.698135 	1.157600 		
	6	-1.987773 	-0.221563 	-1.372468 		
	14	0.056910 	2.164501 	-1.619088 		
	14	-2.179474 	1.698135 	-1.157600 		
	1	0.415053 	3.250316 	-2.582938 		
	1	0.611962 	0.643700 	-3.442626 		
	1	-1.104006 	-0.735743 	-3.250120 		
	1	-2.831417 	-0.542394 	-1.999158 		
	1	-3.270583 	2.294227 	-1.981345 		
	1	1.333409 	3.513767 	0.000000 		
	1	3.892871 	2.104339 	0.000000 		
	1	3.105399 	-0.456551 	-2.770581 		
	1	2.401334 	-2.585356 	-1.118144 		
	1	0.285905 	-3.173868 	-2.845652 		
	1	-2.480532 	-3.857760 	0.000000 		
	1	-3.353578 	-1.081642 	0.000000 		
	1	-2.831417 	-0.542394 	1.999158 		
	1	-3.270583 	2.294227 	1.981345 		
	1	0.415053 	3.250316 	2.582938 		
	1	3.105399 	-0.456551 	2.770581 		
	1	2.401334 	-2.585356 	1.118144 		
	1	0.285905 	-3.173868 	2.845652 		
	1	-1.104006 	-0.735743 	3.250120 		
	1	0.611962 	0.643700 	3.442626 		
						
Cs_Str.53	E	=	EUMP2	=	-0.32816606533339D+04	a.u.
	6	0.401774 	2.186121 	0.802353 		
	6	0.401774 	2.186121 	-0.802353 		
	14	-1.287194 	1.746050 	1.698694 		
	6	1.655997 	1.476498 	1.432728 		
	14	-1.287194 	1.746050 	-1.698694 		
	14	-2.588499 	0.827325 	0.000000 		
	14	-0.834666 	-0.093984 	3.062089 		
	14	1.415248 	-0.092343 	2.490602 		
	14	2.689076 	0.822582 	0.000000 		
	6	1.655997 	1.476498 	-1.432728 		
	14	-0.834666 	-0.093984 	-3.062089 		
	6	-2.299532 	-1.068089 	0.000000 		
	14	-1.336054 	-1.764603 	1.493605 		
	6	1.661979 	-1.564917 	1.266775 		
	6	2.450697 	-1.088001 	0.000000 		
	14	1.415248 	-0.092343 	-2.490602 		
	6	0.378070 	-2.319697 	0.782154 		
	6	1.661979 	-1.564917 	-1.266775 		
	14	-1.336054 	-1.764603 	-1.493605 		
	6	0.378070 	-2.319697 	-0.782154 		
	1	-2.052492 	-2.965398 	-2.028740 		
	1	-1.327262 	-0.172124 	-4.464195 		
	1	2.468804 	-0.135062 	-3.551988 		
	1	2.285466 	-2.292654 	-1.803556 		
	1	0.474541 	-3.361583 	-1.117572 		
	1	-3.298813 	-1.527038 	0.000000 		
	1	-4.048063 	1.139983 	0.000000 		
	1	-1.837123 	2.971160 	-2.356538 		
	1	0.511062 	3.245568 	-1.070915 		
	1	2.218632 	2.198210 	-2.038248 		
	1	4.131475 	1.217264 	0.000000 		
	1	3.437876 	-1.568013 	0.000000 		
	1	2.285466 	-2.292654 	1.803556 		
	1	0.474541 	-3.361583 	1.117572 		
	1	-2.052492 	-2.965398 	2.028740 		
	1	-1.837123 	2.971160 	2.356538 		
	1	0.511062 	3.245568 	1.070915 		
	1	2.218632 	2.198210 	2.038248 		
	1	2.468804 	-0.135062 	3.551988 		
	1	-1.327262 	-0.172124 	4.464195 		
						
Cs_Str.54	E	=	EUMP2	=	-0.32816260765939D+04	a.u.
	6	-0.913631 	1.985797 	0.804698 		
	6	-0.913631 	1.985797 	-0.804698 		
	14	-2.211924 	0.816077 	1.691893 		
	6	0.533982 	1.944534 	1.438383 		
	14	-2.211924 	0.816077 	-1.691893 		
	14	-2.868701 	-0.592365 	0.000000 		
	14	-0.877221 	-0.746182 	2.730597 		
	14	0.987871 	0.611258 	2.771241 		
	14	1.772363 	1.838554 	0.000000 		
	6	0.533982 	1.944534 	-1.438383 		
	14	-0.877221 	-0.746182 	-2.730597 		
	6	-1.437396 	-1.929549 	0.000000 		
	6	-0.509715 	-2.002799 	1.276039 		
	14	2.281146 	-0.823724 	1.488497 		
	6	2.777646 	0.224930 	0.000000 		
	14	0.987871 	0.611258 	-2.771241 		
	6	0.981503 	-2.085562 	0.783808 		
	14	2.281146 	-0.823724 	-1.488497 		
	6	-0.509715 	-2.002799 	-1.276039 		
	6	0.981503 	-2.085562 	-0.783808 		
	1	-0.729763 	-2.969241 	-1.750841 		
	1	-1.349066 	-1.451801 	-3.957153 		
	1	1.492118 	1.215738 	-4.037416 		
	1	3.434035 	-1.565133 	-2.086254 		
	1	1.363182 	-3.061956 	-1.114022 		
	1	-2.018378 	-2.862956 	0.000000 		
	1	-4.213892 	-1.235632 	0.000000 		
	1	-3.205436 	1.607723 	-2.474053 		
	1	-1.309617 	2.975936 	-1.070150 		
	1	0.712525 	2.908884 	-1.936145 		
	1	2.732205 	2.987245 	0.000000 		
	1	3.849238 	0.460450 	0.000000 		
	1	3.434035 	-1.565133 	2.086254 		
	1	1.363182 	-3.061956 	1.114022 		
	1	-0.729763 	-2.969241 	1.750841 		
	1	-3.205436 	1.607723 	2.474053 		
	1	-1.309617 	2.975936 	1.070150 		
	1	0.712525 	2.908884 	1.936145 		
	1	1.492118 	1.215738 	4.037416 		
	1	-1.349066 	-1.451801 	3.957153 		
						
Cs_Str.55	E	=	EUMP2	=	-0.32816265728483D+04	a.u.
	6	-1.167413 	1.975611 	0.803979 		
	6	-1.167413 	1.975611 	-0.803979 		
	14	-2.248510 	0.604774 	1.692889 		
	6	0.265651 	2.158546 	1.435391 		
	14	-2.248510 	0.604774 	-1.692889 		
	14	-2.679121 	-0.897486 	0.000000 		
	14	-0.699049 	-0.754980 	2.742862 		
	14	1.041214 	0.775379 	2.510392 		
	14	1.480169 	2.275416 	0.000000 		
	6	0.265651 	2.158546 	-1.435391 		
	14	-0.699049 	-0.754980 	-2.742862 		
	6	-1.097543 	-2.060018 	0.000000 		
	6	-0.266166 	-2.043851 	1.362023 		
	6	2.277476 	-0.127595 	1.353561 		
	6	2.517267 	0.652551 	0.000000 		
	14	1.041214 	0.775379 	-2.510392 		
	14	1.636294 	-1.918306 	1.140252 		
	6	2.277476 	-0.127595 	-1.353561 		
	6	-0.266166 	-2.043851 	-1.362023 		
	14	1.636294 	-1.918306 	-1.140252 		
	1	-0.423412 	-3.022881 	-1.839328 		
	1	-1.000302 	-1.401729 	-4.052840 		
	1	1.708404 	1.369169 	-3.710298 		
	1	3.236261 	-0.219012 	-1.884143 		
	1	2.323963 	-2.847087 	-2.083868 		
	1	-1.573418 	-3.050098 	0.000000 		
	1	-3.935561 	-1.702165 	0.000000 		
	1	-3.366556 	1.218445 	-2.467170 		
	1	-1.712455 	2.891533 	-1.070101 		
	1	0.277849 	3.076494 	-2.036911 		
	1	2.360258 	3.485743 	0.000000 		
	1	3.575070 	0.945638 	0.000000 		
	1	3.236261 	-0.219012 	1.884143 		
	1	2.323963 	-2.847087 	2.083868 		
	1	-0.423412 	-3.022881 	1.839328 		
	1	-3.366556 	1.218445 	2.467170 		
	1	-1.712455 	2.891533 	1.070101 		
	1	0.277849 	3.076494 	2.036911 		
	1	1.708404 	1.369169 	3.710298 		
	1	-1.000302 	-1.401729 	4.052840 		
						
Cs_Str.56	E	=	EUMP2	=	-0.32816732658238D+04	a.u.
	14	1.348944 	-2.554851 	0.000000 		
	14	0.005902 	-2.249257 	1.903964 		
	14	0.005902 	-2.249257 	-1.903964 		
	14	2.563321 	-0.522232 	0.000000 		
	14	-2.072597 	-1.452172 	1.159987 		
	14	-2.072597 	-1.452172 	-1.159987 		
	14	0.684299 	-0.116959 	-2.603672 		
	6	2.025886 	0.606130 	-1.434836 		
	6	2.025886 	0.606130 	1.434836 		
	14	0.684299 	-0.116959 	2.603672 		
	6	-1.993289 	0.476052 	1.379526 		
	6	-1.993289 	0.476052 	-1.379526 		
	6	-0.843660 	0.983159 	-2.320879 		
	6	1.590665 	1.976194 	-0.794226 		
	6	1.590665 	1.976194 	0.794226 		
	6	-0.843660 	0.983159 	2.320879 		
	14	-0.131983 	2.509714 	-1.478179 		
	14	-0.131983 	2.509714 	1.478179 		
	6	-2.138792 	1.266675 	0.000000 		
	6	-1.291973 	2.588602 	0.000000 		
	1	-3.190045 	1.577558 	0.000000 		
	1	-2.919927 	0.712841 	1.919080 		
	1	-1.262816 	1.218271 	3.307346 		
	1	-0.047370 	3.748118 	2.311670 		
	1	-1.935137 	3.474879 	0.000000 		
	1	-2.919927 	0.712841 	-1.919080 		
	1	-3.252296 	-2.029648 	-1.874646 		
	1	-3.252296 	-2.029648 	1.874646 		
	1	-0.013656 	-3.353557 	2.907128 		
	1	1.133981 	0.001315 	4.026568 		
	1	2.915267 	0.766645 	2.060736 		
	1	2.327212 	2.727732 	1.107079 		
	1	2.327212 	2.727732 	-1.107079 		
	1	-0.047370 	3.748118 	-2.311670 		
	1	-1.262816 	1.218271 	-3.307346 		
	1	-0.013656 	-3.353557 	-2.907128 		
	1	2.180423 	-3.795687 	0.000000 		
	1	4.044259 	-0.748224 	0.000000 		
	1	2.915267 	0.766645 	-2.060736 		
	1	1.133981 	0.001315 	-4.026568 		
						
Cs_Str.57	E	=	EUMP2	=	-0.32816913380139D+04	a.u.
	6	0.531422 	2.212091 	-0.797700 		
	6	0.531422 	2.212091 	0.797700 		
	14	1.963758 	1.241132 	-1.687578 		
	6	-0.867566 	1.909822 	-1.455437 		
	14	1.963758 	1.241132 	1.687578 		
	14	2.809422 	-0.129029 	0.000000 		
	14	0.601156 	-0.180314 	-2.896985 		
	6	-1.055767 	0.616752 	-2.340451 		
	14	-2.106043 	1.882672 	0.000000 		
	6	-0.867566 	1.909822 	1.455437 		
	14	0.601156 	-0.180314 	2.896985 		
	6	1.814411 	-1.773608 	0.000000 		
	14	0.675882 	-2.083776 	-1.508521 		
	14	-2.145495 	-0.704058 	-1.494186 		
	6	-2.894264 	0.170702 	0.000000 		
	6	-1.055767 	0.616752 	2.340451 		
	6	-1.101013 	-2.145354 	-0.786190 		
	14	-2.145495 	-0.704058 	1.494186 		
	14	0.675882 	-2.083776 	1.508521 		
	6	-1.101013 	-2.145354 	0.786190 		
	1	1.050762 	-3.378908 	2.159158 		
	1	0.729323 	-0.371164 	4.371514 		
	1	-1.599309 	0.916998 	3.247900 		
	1	-3.155500 	-1.225542 	2.467978 		
	1	-1.559338 	-3.077412 	1.146417 		
	1	2.569867 	-2.573436 	0.000000 		
	1	4.277138 	-0.399932 	0.000000 		
	1	2.923496 	2.170643 	2.355560 		
	1	0.749305 	3.254520 	1.067730 		
	1	-1.081866 	2.757919 	2.117124 		
	1	-3.092804 	3.005787 	0.000000 		
	1	-3.989492 	0.176646 	0.000000 		
	1	-3.155500 	-1.225542 	-2.467978 		
	1	-1.559338 	-3.077412 	-1.146417 		
	1	1.050762 	-3.378908 	-2.159158 		
	1	2.923496 	2.170643 	-2.355560 		
	1	0.749305 	3.254520 	-1.067730 		
	1	-1.081866 	2.757919 	-2.117124 		
	1	-1.599309 	0.916998 	-3.247900 		
	1	0.729323 	-0.371164 	-4.371514 		
						
Cs_Str.58	E	=	EUMP2	=	-0.32816460363767D+04	a.u.
	6	-1.776152 	-1.567302 	0.799420 		
	6	-1.776152 	-1.567302 	-0.799420 		
	14	-0.294044 	-2.469532 	1.690132 		
	6	-2.069144 	-0.156675 	1.450436 		
	14	-0.294044 	-2.469532 	-1.690132 		
	14	1.275563 	-2.640477 	0.000000 		
	14	0.580291 	-0.542203 	2.578486 		
	6	-0.957949 	0.545206 	2.318019 		
	14	-2.563397 	0.972476 	0.000000 		
	6	-2.069144 	-0.156675 	-1.450436 		
	14	0.580291 	-0.542203 	-2.578486 		
	6	2.169108 	-0.881193 	0.000000 		
	6	1.995251 	-0.084998 	1.361608 		
	14	-0.387652 	2.237583 	1.620220 		
	6	-1.366401 	2.437216 	0.000000 		
	6	-0.957949 	0.545206 	-2.318019 		
	14	1.891696 	1.831209 	1.155817 		
	14	-0.387652 	2.237583 	-1.620220 		
	6	1.995251 	-0.084998 	-1.361608 		
	14	1.891696 	1.831209 	-1.155817 		
	1	2.903925 	-0.279247 	-1.951338 		
	1	1.111070 	-0.381881 	-3.966424 		
	1	-1.368557 	0.731539 	-3.320818 		
	1	-0.686904 	3.363430 	-2.558799 		
	1	2.919223 	2.567379 	-1.949873 		
	1	3.229819 	-1.166011 	0.000000 		
	1	2.271489 	-3.751328 	0.000000 		
	1	-0.725219 	-3.656695 	-2.480964 		
	1	-2.641397 	-2.188323 	-1.069978 		
	1	-2.929214 	-0.299775 	-2.115954 		
	1	-4.002207 	1.383025 	0.000000 		
	1	-1.883770 	3.404955 	0.000000 		
	1	-0.686904 	3.363430 	2.558799 		
	1	2.919223 	2.567379 	1.949873 		
	1	2.903925 	-0.279247 	1.951338 		
	1	-0.725219 	-3.656695 	2.480964 		
	1	-2.641397 	-2.188323 	1.069978 		
	1	-2.929214 	-0.299775 	2.115954 		
	1	-1.368557 	0.731539 	3.320818 		
	1	1.111070 	-0.381881 	3.966424 		
						
Cs_Str.59	E	=	EUMP2	=	-0.32817415294585D+04	a.u.
	6	-2.181629 	-0.771239 	0.796521 		
	6	-2.181629 	-0.771239 	-0.796521 		
	14	-0.966571 	-1.984002 	1.701552 		
	6	-2.033287 	0.659643 	1.430772 		
	14	-0.966571 	-1.984002 	-1.701552 		
	14	0.257912 	-3.004703 	0.000000 		
	6	0.303362 	-0.862852 	2.547788 		
	14	-0.569767 	0.814089 	2.665377 		
	14	-1.848410 	1.893543 	0.000000 		
	6	-2.033287 	0.659643 	-1.430772 		
	6	0.303362 	-0.862852 	-2.547788 		
	6	1.821941 	-1.899352 	0.000000 		
	14	1.898716 	-0.751755 	1.513720 		
	14	0.871863 	2.247668 	1.502379 		
	6	-0.160278 	2.776909 	0.000000 		
	14	-0.569767 	0.814089 	-2.665377 		
	6	2.156607 	1.007349 	0.787573 		
	14	0.871863 	2.247668 	-1.502379 		
	14	1.898716 	-0.751755 	-1.513720 		
	6	2.156607 	1.007349 	-0.787573 		
	1	3.053788 	-1.113337 	-2.394493 		
	1	0.558382 	-1.253922 	-3.541674 		
	1	-1.031902 	1.140679 	-4.048590 		
	1	1.527006 	3.405279 	-2.185150 		
	1	3.143796 	1.337753 	-1.142016 		
	1	2.717587 	-2.536636 	0.000000 		
	1	0.544408 	-4.467284 	0.000000 		
	1	-1.731279 	-2.806433 	-2.689709 		
	1	-3.175983 	-1.138391 	-1.085033 		
	1	-2.953069 	0.915923 	-1.974930 		
	1	-2.924063 	2.934010 	0.000000 		
	1	-0.321807 	3.862891 	0.000000 		
	1	1.527006 	3.405279 	2.185150 		
	1	3.143796 	1.337753 	1.142016 		
	1	3.053788 	-1.113337 	2.394493 		
	1	-1.731279 	-2.806433 	2.689709 		
	1	-3.175983 	-1.138391 	1.085033 		
	1	-2.953069 	0.915923 	1.974930 		
	1	-1.031902 	1.140679 	4.048590 		
	1	0.558382 	-1.253922 	3.541674 		
						
Cs_Str.60	E	=	EUMP2	=	-0.32816496563804D+04	a.u.
	6	1.769287 	1.672783 	0.795621 		
	6	1.769287 	1.672783 	-0.795621 		
	14	0.177002 	2.332023 	1.682473 		
	6	2.130760 	0.278065 	1.424690 		
	14	0.177002 	2.332023 	-1.682473 		
	14	-1.310252 	2.839105 	0.000000 		
	6	-0.697696 	0.771036 	2.320510 		
	14	0.785905 	-0.393218 	2.607448 		
	14	2.393752 	-0.943354 	0.000000 		
	6	2.130760 	0.278065 	-1.424690 		
	6	-0.697696 	0.771036 	-2.320510 		
	6	-2.121659 	1.063795 	0.000000 		
	6	-1.886312 	0.321739 	1.385997 		
	14	0.125304 	-2.404274 	1.626309 		
	6	1.148899 	-2.404090 	0.000000 		
	14	0.785905 	-0.393218 	-2.607448 		
	14	-2.029114 	-1.607392 	1.154778 		
	14	0.125304 	-2.404274 	-1.626309 		
	6	-1.886312 	0.321739 	-1.385997 		
	14	-2.029114 	-1.607392 	-1.154778 		
	1	-2.784060 	0.581054 	-1.962977 		
	1	-1.117653 	0.989054 	-3.312356 		
	1	1.211430 	-0.345896 	-4.040466 		
	1	0.233062 	-3.697792 	-2.362387 		
	1	-3.149288 	-2.182746 	-1.958171 		
	1	-3.206261 	1.240290 	0.000000 		
	1	-2.273082 	3.973617 	0.000000 		
	1	0.559416 	3.262585 	-2.787118 		
	1	2.563354 	2.371531 	-1.091693 		
	1	3.074580 	0.353203 	-1.982088 		
	1	3.771080 	-1.530503 	0.000000 		
	1	1.746977 	-3.327486 	0.000000 		
	1	0.233062 	-3.697792 	2.362387 		
	1	-3.149288 	-2.182746 	1.958171 		
	1	-2.784060 	0.581054 	1.962977 		
	1	0.559416 	3.262585 	2.787118 		
	1	2.563354 	2.371531 	1.091693 		
	1	3.074580 	0.353203 	1.982088 		
	1	1.211430 	-0.345896 	4.040466 		
	1	-1.117653 	0.989054 	3.312356 		
						
Cs_Str.61	E	=	EUMP2	=	-0.32816889983991D+04	a.u.
	6	-1.814457 	-1.752822 	0.791974 		
	6	-1.814457 	-1.752822 	-0.791974 		
	14	-0.219730 	-2.317890 	1.694555 		
	6	-2.154862 	-0.371308 	1.442285 		
	14	-0.219730 	-2.317890 	-1.694555 		
	14	1.342266 	-2.709954 	0.000000 		
	6	0.280845 	-0.628188 	2.408013 		
	6	-0.974172 	0.300063 	2.255255 		
	14	-2.735560 	0.726848 	0.000000 		
	6	-2.154862 	-0.371308 	-1.442285 		
	6	0.280845 	-0.628188 	-2.408013 		
	6	2.292837 	-1.040219 	0.000000 		
	14	1.949208 	-0.098627 	1.625491 		
	14	-0.635861 	2.101065 	1.610601 		
	6	-1.632098 	2.254707 	0.000000 		
	6	-0.974172 	0.300063 	-2.255255 		
	14	1.669689 	2.189359 	1.168920 		
	14	-0.635861 	2.101065 	-1.610601 		
	14	1.949208 	-0.098627 	-1.625491 		
	14	1.669689 	2.189359 	-1.168920 		
	1	3.032350 	-0.457504 	-2.594073 		
	1	0.512056 	-0.735629 	-3.477333 		
	1	-1.360792 	0.456120 	-3.271530 		
	1	-1.144170 	3.089648 	-2.613243 		
	1	2.501361 	3.179667 	-1.910811 		
	1	3.374844 	-1.243499 	0.000000 		
	1	2.220260 	-3.914389 	0.000000 		
	1	-0.499407 	-3.363303 	-2.726736 		
	1	-2.606057 	-2.452650 	-1.090201 		
	1	-2.977472 	-0.532660 	-2.150139 		
	1	-4.200853 	1.025062 	0.000000 		
	1	-2.189133 	3.199696 	0.000000 		
	1	-1.144170 	3.089648 	2.613243 		
	1	2.501361 	3.179667 	1.910811 		
	1	3.032350 	-0.457504 	2.594073 		
	1	-0.499407 	-3.363303 	2.726736 		
	1	-2.606057 	-2.452650 	1.090201 		
	1	-2.977472 	-0.532660 	2.150139 		
	1	-1.360792 	0.456120 	3.271530 		
	1	0.512056 	-0.735629 	3.477333 		
						
Cs_Str.62	E	=	EUMP2	=	-0.32816751094176D+04	a.u.
	6	-1.473257 	-1.885581 	0.807452 		
	6	-1.473257 	-1.885581 	-0.807452 		
	6	-0.050253 	-2.176012 	1.423011 		
	6	-2.255558 	-0.669610 	1.424009 		
	6	-0.050253 	-2.176012 	-1.423011 		
	14	1.192063 	-2.250786 	0.000000 		
	14	0.569701 	-0.954176 	2.769639 		
	14	-1.226751 	0.492133 	2.513027 		
	14	-2.779726 	0.431958 	0.000000 		
	6	-2.255558 	-0.669610 	-1.424009 		
	14	0.569701 	-0.954176 	-2.769639 		
	6	2.430882 	-0.795219 	0.000000 		
	14	2.267569 	0.198733 	1.633659 		
	6	-0.760477 	1.972761 	1.366620 		
	6	-1.567161 	1.936252 	0.000000 		
	14	-1.226751 	0.492133 	-2.513027 		
	14	1.140433 	2.215447 	1.156392 		
	6	-0.760477 	1.972761 	-1.366620 		
	14	2.267569 	0.198733 	-1.633659 		
	14	1.140433 	2.215447 	-1.156392 		
	1	3.593304 	0.383128 	-2.298466 		
	1	0.844471 	-1.606294 	-4.083707 		
	1	-1.995556 	0.974477 	-3.701522 		
	1	-1.079604 	2.873778 	-1.911111 		
	1	1.626827 	3.390809 	-1.940883 		
	1	3.436270 	-1.242333 	0.000000 		
	1	1.984126 	-3.521163 	0.000000 		
	1	-0.071264 	-3.171530 	-1.888032 		
	1	-2.076341 	-2.762223 	-1.069209 		
	1	-3.111625 	-1.033383 	-2.004733 		
	1	-4.206750 	0.878598 	0.000000 		
	1	-2.181213 	2.846259 	0.000000 		
	1	-1.079604 	2.873778 	1.911111 		
	1	1.626827 	3.390809 	1.940883 		
	1	3.593304 	0.383128 	2.298466 		
	1	-0.071264 	-3.171530 	1.888032 		
	1	-2.076341 	-2.762223 	1.069209 		
	1	-3.111625 	-1.033383 	2.004733 		
	1	-1.995556 	0.974477 	3.701522 		
	1	0.844471 	-1.606294 	4.083707 		
						
Cs_Str.63	E	=	EUMP2	=	-0.32816728849234D+04	a.u.
	14	-1.499901 	2.261279 	1.174458 		
	14	-1.499901 	2.261279 	-1.174458 		
	14	-1.805290 	0.032340 	1.856174 		
	14	0.802878 	2.199945 	1.612073 		
	14	-1.805290 	0.032340 	-1.856174 		
	14	-2.488628 	-1.239755 	0.000000 		
	6	-0.050963 	-0.550582 	2.414327 		
	6	1.169407 	0.420187 	2.228648 		
	6	1.808884 	2.132704 	0.000000 		
	14	0.802878 	2.199945 	-1.612073 		
	6	-0.050963 	-0.550582 	-2.414327 		
	14	-0.914382 	-2.972834 	0.000000 		
	14	0.533893 	-2.214960 	1.681380 		
	6	2.302462 	-0.109331 	1.271680 		
	6	2.564920 	0.768138 	0.000000 		
	6	1.169407 	0.420187 	-2.228648 		
	6	2.095745 	-1.570636 	0.780953 		
	6	2.302462 	-0.109331 	-1.271680 		
	14	0.533893 	-2.214960 	-1.681380 		
	6	2.095745 	-1.570636 	-0.780953 		
	1	0.879553 	-3.198153 	-2.756059 		
	1	-0.189369 	-0.709806 	-3.493398 		
	1	1.626087 	0.519769 	-3.221769 		
	1	3.222751 	-0.077245 	-1.867736 		
	1	2.942096 	-2.182049 	-1.119089 		
	1	-1.363976 	-4.393706 	0.000000 		
	1	-3.937553 	-1.604407 	0.000000 		
	1	-2.749083 	-0.127285 	-3.007303 		
	1	-2.323737 	3.299418 	-1.859227 		
	1	1.319602 	3.241634 	-2.554147 		
	1	2.522849 	2.966537 	0.000000 		
	1	3.638138 	0.993638 	0.000000 		
	1	3.222751 	-0.077245 	1.867736 		
	1	2.942096 	-2.182049 	1.119089 		
	1	0.879553 	-3.198153 	2.756059 		
	1	-2.749083 	-0.127285 	3.007303 		
	1	-2.323737 	3.299418 	1.859227 		
	1	1.319602 	3.241634 	2.554147 		
	1	1.626087 	0.519769 	3.221769 		
	1	-0.189369 	-0.709806 	3.493398 		
						
Cs_Str.64	E	=	EUMP2	=	-0.32816652957754D+04	a.u.
	14	1.981437 	1.791881 	1.171835 		
	14	1.981437 	1.791881 	-1.171835 		
	14	-0.266505 	1.970940 	1.831678 		
	14	2.033100 	-0.504685 	1.628677 		
	14	-0.266505 	1.970940 	-1.831678 		
	14	-1.572870 	2.617617 	0.000000 		
	6	-0.838982 	0.146147 	2.264895 		
	6	0.333437 	-0.891519 	2.407002 		
	6	2.089946 	-1.524773 	0.000000 		
	14	2.033100 	-0.504685 	-1.628677 		
	6	-0.838982 	0.146147 	-2.264895 		
	14	-2.762295 	0.626916 	0.000000 		
	6	-2.076015 	-0.420100 	1.446368 		
	14	-0.199440 	-2.454639 	1.488541 		
	6	0.979291 	-2.648684 	0.000000 		
	6	0.333437 	-0.891519 	-2.407002 		
	6	-1.852136 	-1.821743 	0.790326 		
	14	-0.199440 	-2.454639 	-1.488541 		
	6	-2.076015 	-0.420100 	-1.446368 		
	6	-1.852136 	-1.821743 	-0.790326 		
	1	-2.887802 	-0.532262 	-2.176830 		
	1	-1.222450 	0.293600 	-3.283471 		
	1	0.513021 	-1.095257 	-3.470576 		
	1	-0.306950 	-3.693908 	-2.319418 		
	1	-2.671633 	-2.475762 	-1.112770 		
	1	-4.257713 	0.626808 	0.000000 		
	1	-2.234272 	3.951959 	0.000000 		
	1	-0.449724 	2.827193 	-3.046234 		
	1	2.958362 	2.678056 	-1.868733 		
	1	3.111656 	-0.982902 	-2.550458 		
	1	3.077597 	-2.009004 	0.000000 		
	1	1.446076 	-3.641325 	0.000000 		
	1	-0.306950 	-3.693908 	2.319418 		
	1	-2.671633 	-2.475762 	1.112770 		
	1	-2.887802 	-0.532262 	2.176830 		
	1	-0.449724 	2.827193 	3.046234 		
	1	2.958362 	2.678056 	1.868733 		
	1	3.111656 	-0.982902 	2.550458 		
	1	0.513021 	-1.095257 	3.470576 		
	1	-1.222450 	0.293600 	3.283471 		
						
Cs_Str.65	E	=	EUMP2	=	-0.32816877599299D+04	a.u.
	14	-1.249743 	2.334421 	-1.162633 		
	14	-1.249743 	2.334421 	1.162633 		
	14	0.949681 	2.028907 	-1.912384 		
	6	-2.100545 	0.604892 	-1.360536 		
	14	0.949681 	2.028907 	1.912384 		
	14	2.250716 	1.612603 	0.000000 		
	14	0.534553 	-0.171668 	-2.602542 		
	6	-1.314011 	-0.494033 	-2.145046 		
	6	-2.575094 	-0.009687 	0.000000 		
	6	-2.100545 	0.604892 	1.360536 		
	14	0.534553 	-0.171668 	2.602542 		
	14	2.359967 	-0.762455 	0.000000 		
	6	1.514533 	-1.433063 	-1.578433 		
	6	-1.477776 	-1.833342 	-1.356550 		
	6	-2.196201 	-1.519428 	0.000000 		
	6	-1.314011 	-0.494033 	2.145046 		
	14	0.204750 	-2.747064 	-1.156263 		
	6	-1.477776 	-1.833342 	1.356550 		
	6	1.514533 	-1.433063 	1.578433 		
	14	0.204750 	-2.747064 	1.156263 		
	1	2.309411 	-1.863407 	2.203276 		
	1	0.728817 	-0.449959 	4.060858 		
	1	-1.801082 	-0.609128 	3.123659 		
	1	-2.140412 	-2.493267 	1.932053 		
	1	0.306684 	-3.966074 	2.011691 		
	1	3.778346 	-1.240929 	0.000000 		
	1	3.593584 	2.269514 	0.000000 		
	1	1.488207 	3.006718 	2.901671 		
	1	-2.015546 	3.408203 	1.866775 		
	1	-3.010468 	0.815851 	1.938412 		
	1	-3.668756 	0.071942 	0.000000 		
	1	-3.121362 	-2.107914 	0.000000 		
	1	-2.140412 	-2.493267 	-1.932053 		
	1	0.306684 	-3.966074 	-2.011691 		
	1	2.309411 	-1.863407 	-2.203276 		
	1	1.488207 	3.006718 	-2.901671 		
	1	-2.015546 	3.408203 	-1.866775 		
	1	-3.010468 	0.815851 	-1.938412 		
	1	-1.801082 	-0.609128 	-3.123659 		
	1	0.728817 	-0.449959 	-4.060858 		
						
Cs_Str.66	E	=	EUMP2	=	-0.32816767414147D+04	a.u.
	14	-1.138478 	2.388104 	-1.161340 		
	14	-1.138478 	2.388104 	1.161340 		
	14	1.019593 	1.775530 	-1.887587 		
	6	-2.117784 	0.749983 	-1.338104 		
	14	1.019593 	1.775530 	1.887587 		
	14	2.410222 	1.682308 	0.000000 		
	6	0.754928 	-0.075504 	-2.402140 		
	14	-1.125332 	-0.455413 	-2.394326 		
	6	-2.486197 	0.006648 	0.000000 		
	6	-2.117784 	0.749983 	1.338104 		
	6	0.754928 	-0.075504 	2.402140 		
	14	2.469150 	-0.647011 	0.000000 		
	6	1.557073 	-1.172909 	-1.608514 		
	6	-1.339218 	-1.993415 	-1.333505 		
	6	-2.048879 	-1.549159 	0.000000 		
	14	-1.125332 	-0.455413 	2.394326 		
	14	0.430729 	-2.668269 	-1.158573 		
	6	-1.339218 	-1.993415 	1.333505 		
	6	1.557073 	-1.172909 	1.608514 		
	14	0.430729 	-2.668269 	1.158573 		
	1	2.372117 	-1.536128 	2.251265 		
	1	1.071652 	-0.124833 	3.454291 		
	1	-1.629927 	-0.546586 	3.800107 		
	1	-1.951738 	-2.749483 	1.840278 		
	1	0.672090 	-3.867725 	2.014489 		
	1	3.786331 	-1.358859 	0.000000 		
	1	3.676123 	2.468892 	0.000000 		
	1	1.565706 	2.584215 	3.021523 		
	1	-1.783585 	3.525914 	1.884149 		
	1	-3.046934 	0.991932 	1.871513 		
	1	-3.581351 	-0.032484 	0.000000 		
	1	-3.002950 	-2.087764 	0.000000 		
	1	-1.951738 	-2.749483 	-1.840278 		
	1	0.672090 	-3.867725 	-2.014489 		
	1	2.372117 	-1.536128 	-2.251265 		
	1	1.565706 	2.584215 	-3.021523 		
	1	-1.783585 	3.525914 	-1.884149 		
	1	-3.046934 	0.991932 	-1.871513 		
	1	-1.629927 	-0.546586 	-3.800107 		
	1	1.071652 	-0.124833 	-3.454291 		
						
Cs_Str.67	E	=	EUMP2	=	-0.32816508600425D+04	a.u.
	14	-0.160634 	2.758440 	1.174175 		
	14	1.508762 	1.244967 	1.838278 		
	14	-0.160634 	2.758440 	-1.174175 		
	14	-1.879592 	1.229557 	1.609662 		
	14	2.854205 	0.717624 	0.000000 		
	14	1.508762 	1.244967 	-1.838278 		
	14	-1.879592 	1.229557 	-1.609662 		
	6	-2.611097 	0.526256 	0.000000 		
	6	-1.014548 	-0.366143 	2.220432 		
	6	0.563948 	-0.417072 	2.275546 		
	14	2.192454 	-1.512237 	0.000000 		
	6	0.563948 	-0.417072 	-2.275546 		
	6	-1.014548 	-0.366143 	-2.220432 		
	6	-2.339657 	-1.019089 	0.000000 		
	6	-1.681584 	-1.482997 	1.360398 		
	6	1.145112 	-1.705427 	1.591095 		
	6	-1.681584 	-1.482997 	-1.360398 		
	14	-0.338900 	-2.823728 	1.161457 		
	6	1.145112 	-1.705427 	-1.591095 		
	14	-0.338900 	-2.823728 	-1.161457 		
	1	1.817588 	-2.212412 	-2.297687 		
	1	3.207004 	-2.611866 	0.000000 		
	1	1.817588 	-2.212412 	2.297687 		
	1	-0.514023 	-4.025109 	2.028742 		
	1	-0.514023 	-4.025109 	-2.028742 		
	1	0.805489 	-0.516274 	-3.342855 		
	1	2.273606 	1.692210 	-3.044943 		
	1	4.287438 	1.123410 	0.000000 		
	1	2.273606 	1.692210 	3.044943 		
	1	0.805489 	-0.516274 	3.342855 		
	1	-1.350017 	-0.528067 	3.253463 		
	1	-2.510099 	-1.882688 	1.959840 		
	1	-3.316861 	-1.516872 	0.000000 		
	1	-2.510099 	-1.882688 	-1.959840 		
	1	-1.350017 	-0.528067 	-3.253463 		
	1	-0.185972 	4.084704 	-1.856602 		
	1	-0.185972 	4.084704 	1.856602 		
	1	-2.945919 	1.672882 	2.561114 		
	1	-3.692548 	0.717512 	0.000000 		
	1	-2.945919 	1.672882 	-2.561114 		
						
Cs_Str.68	E	=	EUMP2	=	-0.32816667551459D+04	a.u.
	14	-1.928099 	1.921513 	1.162131 		
	14	-1.928101 	1.921515 	-1.162125 		
	14	-1.990440 	-0.300642 	1.868255 		
	6	-0.019415 	2.121017 	1.369558 		
	14	-1.990443 	-0.300639 	-1.868253 		
	14	-2.330125 	-1.697391 	0.000000 		
	6	-0.142462 	-0.394586 	2.398085 		
	6	0.610582 	0.981587 	2.246920 		
	6	0.711381 	2.439457 	0.000001 		
	6	-0.019417 	2.121019 	-1.369555 		
	6	-0.142466 	-0.394583 	-2.398085 		
	14	-0.351197 	-2.948058 	-0.000001 		
	14	0.876720 	-1.858038 	1.670666 		
	14	2.343144 	0.737605 	1.485279 		
	6	2.178676 	1.886505 	0.000000 		
	6	0.610578 	0.981590 	-2.246919 		
	6	2.368883 	-1.039554 	0.787995 		
	14	2.343142 	0.737607 	-1.485282 		
	14	0.876716 	-1.858035 	-1.670670 		
	6	2.368881 	-1.039553 	-0.788000 		
	1	1.363595 	-2.718294 	-2.795967 		
	1	-0.189626 	-0.617484 	-3.474608 		
	1	0.697395 	1.394294 	-3.259465 		
	1	3.484388 	1.021137 	-2.409117 		
	1	3.269317 	-1.561102 	-1.138133 		
	1	-0.395438 	-4.438040 	-0.000004 		
	1	-3.626926 	-2.437886 	0.000002 		
	1	-2.896444 	-0.646094 	-3.007352 		
	1	-2.718812 	2.938943 	-1.916016 		
	1	0.128566 	3.033779 	-1.962922 		
	1	0.781409 	3.533830 	0.000002 		
	1	2.914392 	2.698258 	0.000000 		
	1	3.484392 	1.021133 	2.409113 		
	1	3.269319 	-1.561104 	1.138125 		
	1	1.363600 	-2.718298 	2.795961 		
	1	-2.896439 	-0.646099 	3.007354 		
	1	-2.718809 	2.938940 	1.916025 		
	1	0.128569 	3.033776 	1.962926 		
	1	0.697400 	1.394289 	3.259466 		
	1	-0.189620 	-0.617489 	3.474607 		
						
Cs_Str.69	E	=	EUMP2	=	-0.32816746474402D+04	a.u.
	14	-1.237710 	2.096122 	-1.173327 		
	14	-1.237710 	2.096122 	1.173327 		
	6	0.622676 	1.873917 	-1.586932 		
	14	-2.356359 	0.067414 	-1.605983 		
	6	0.622676 	1.873917 	1.586932 		
	14	1.686347 	2.041843 	0.000000 		
	14	1.098002 	0.274678 	-2.530806 		
	14	-0.739850 	-1.132377 	-2.739657 		
	6	-2.299093 	-0.987241 	0.000000 		
	14	-2.356359 	0.067414 	1.605983 		
	14	1.098002 	0.274678 	2.530806 		
	14	2.902584 	0.034108 	0.000000 		
	6	2.089191 	-0.918007 	-1.423458 		
	6	-0.245034 	-2.248845 	-1.243850 		
	6	-1.196418 	-2.129486 	0.000000 		
	14	-0.739850 	-1.132377 	2.739657 		
	6	1.246929 	-2.079376 	-0.787626 		
	6	-0.245034 	-2.248845 	1.243850 		
	6	2.089191 	-0.918007 	1.423458 		
	6	1.246929 	-2.079376 	0.787626 		
	1	2.858666 	-1.352344 	2.076369 		
	1	1.911790 	0.649593 	3.727540 		
	1	-0.999890 	-1.885208 	4.000201 		
	1	-0.341559 	-3.285086 	1.595055 		
	1	1.762467 	-2.997364 	1.094012 		
	1	4.396609 	0.042438 	0.000000 		
	1	2.389971 	3.361645 	0.000000 		
	1	0.896708 	2.712817 	2.244398 		
	1	-1.805768 	3.285420 	1.879105 		
	1	-3.755835 	0.214554 	2.106368 		
	1	-3.271452 	-1.502726 	0.000000 		
	1	-1.799712 	-3.044789 	0.000000 		
	1	-0.341559 	-3.285086 	-1.595055 		
	1	1.762467 	-2.997364 	-1.094012 		
	1	2.858666 	-1.352344 	-2.076369 		
	1	0.896708 	2.712817 	-2.244398 		
	1	-1.805768 	3.285420 	-1.879105 		
	1	-3.755835 	0.214554 	-2.106368 		
	1	-0.999890 	-1.885208 	-4.000201 		
	1	1.911790 	0.649593 	-3.727540 		
						
Cs_Str.70	E	=	EUMP2	=	-0.32816876283312D+04	a.u.
	14	1.602914 	2.046918 	-1.173839 		
	14	1.602914 	2.046918 	1.173839 		
	6	1.869908 	0.190141 	-1.582884 		
	14	-0.701312 	2.287258 	-1.616670 		
	6	1.869908 	0.190141 	1.582884 		
	14	2.299931 	-0.798283 	0.000000 		
	14	0.400407 	-0.437408 	-2.629969 		
	6	-1.170846 	0.579718 	-2.291582 		
	6	-1.698093 	2.187288 	0.000000 		
	14	-0.701312 	2.287258 	1.616670 		
	14	0.400407 	-0.437408 	2.629969 		
	14	1.106049 	-2.851077 	0.000000 		
	14	-0.414068 	-2.395602 	-1.697813 		
	6	-2.178978 	-0.067561 	-1.279305 		
	6	-2.435994 	0.808438 	0.000000 		
	6	-1.170846 	0.579718 	2.291582 		
	6	-1.899137 	-1.534235 	-0.784155 		
	6	-2.178978 	-0.067561 	1.279305 		
	14	-0.414068 	-2.395602 	1.697813 		
	6	-1.899137 	-1.534235 	0.784155 		
	1	-0.884218 	-3.510918 	2.572252 		
	1	0.766548 	-0.343259 	4.075967 		
	1	-1.665468 	0.690832 	3.266373 		
	1	-3.131676 	-0.106932 	1.820661 		
	1	-2.762333 	-2.138448 	1.095697 		
	1	1.897732 	-4.113866 	0.000000 		
	1	3.782618 	-1.010291 	0.000000 		
	1	2.763128 	0.100862 	2.220037 		
	1	2.555419 	2.942994 	1.895506 		
	1	-1.107496 	3.441175 	2.477106 		
	1	-2.432137 	3.003841 	0.000000 		
	1	-3.508961 	1.035022 	0.000000 		
	1	-3.131676 	-0.106932 	-1.820661 		
	1	-2.762333 	-2.138448 	-1.095697 		
	1	-0.884218 	-3.510918 	-2.572252 		
	1	2.763128 	0.100862 	-2.220037 		
	1	2.555419 	2.942994 	-1.895506 		
	1	-1.107496 	3.441175 	-2.477106 		
	1	-1.665468 	0.690832 	-3.266373 		
	1	0.766548 	-0.343259 	-4.075967 		
						
Cs_Str.71	E	=	EUMP2	=	-0.32817324334896D+04	a.u.
	14	0.629842 	2.586456 	-1.174790 		
	14	0.629842 	2.586456 	1.174790 		
	6	1.728627 	1.066867 	-1.571986 		
	14	-1.523382 	1.740835 	-1.617375 		
	6	1.728627 	1.066867 	1.571986 		
	14	2.597712 	0.422878 	0.000000 		
	14	0.720266 	-0.313835 	-2.419334 		
	6	-1.156023 	0.010461 	-2.297555 		
	6	-2.364470 	1.184819 	0.000000 		
	14	-1.523382 	1.740835 	1.617375 		
	14	0.720266 	-0.313835 	2.419334 		
	14	2.021298 	-1.854865 	0.000000 		
	6	0.948147 	-1.999266 	-1.572598 		
	6	-1.905530 	-1.001022 	-1.368820 		
	6	-2.433031 	-0.386112 	0.000000 		
	6	-1.156023 	0.010461 	2.297555 		
	14	-0.815158 	-2.576044 	-1.156078 		
	6	-1.905530 	-1.001022 	1.368820 		
	6	0.948147 	-1.999266 	1.572598 		
	14	-0.815158 	-2.576044 	1.156078 		
	1	1.434624 	-2.700825 	2.263902 		
	1	1.127481 	-0.375904 	3.858655 		
	1	-1.546799 	-0.081846 	3.320569 		
	1	-2.810075 	-1.309196 	1.909715 		
	1	-1.277463 	-3.707015 	2.014192 		
	1	3.092393 	-2.897310 	0.000000 		
	1	4.036120 	0.832325 	0.000000 		
	1	2.515347 	1.376271 	2.275709 		
	1	1.067964 	3.822601 	1.889552 		
	1	-2.427570 	2.574461 	2.468865 		
	1	-3.384134 	1.593625 	0.000000 		
	1	-3.499101 	-0.642195 	0.000000 		
	1	-2.810075 	-1.309196 	-1.909715 		
	1	-1.277463 	-3.707015 	-2.014192 		
	1	1.434624 	-2.700825 	-2.263902 		
	1	2.515347 	1.376271 	-2.275709 		
	1	1.067964 	3.822601 	-1.889552 		
	1	-2.427570 	2.574461 	-2.468865 		
	1	-1.546799 	-0.081846 	-3.320569 		
	1	1.127481 	-0.375904 	-3.858655 		
						
Cs_Str.72	E	=	EUMP2	=	-0.32816430381331D+04	a.u.
	14	-1.867276 	-1.699416 	-1.173511 		
	14	-1.867276 	-1.699416 	1.173511 		
	6	-1.761819 	0.186416 	-1.611191 		
	14	0.300767 	-2.470703 	-1.599582 		
	6	-1.761819 	0.186416 	1.611191 		
	14	-2.241561 	1.125377 	0.000000 		
	6	-0.500818 	0.689451 	-2.410223 		
	14	0.975402 	-0.514878 	-2.605146 		
	6	1.350442 	-2.231953 	0.000000 		
	14	0.300767 	-2.470703 	1.599582 		
	6	-0.500818 	0.689451 	2.410223 		
	14	-0.949142 	3.071792 	0.000000 		
	14	0.408757 	2.213636 	-1.684668 		
	6	2.227297 	0.014186 	-1.252151 		
	6	2.280417 	-0.935180 	0.000000 		
	14	0.975402 	-0.514878 	2.605146 		
	6	1.954104 	1.479302 	-0.781340 		
	6	2.227297 	0.014186 	1.252151 		
	14	0.408757 	2.213636 	1.684668 		
	6	1.954104 	1.479302 	0.781340 		
	1	0.860813 	3.106867 	2.796965 		
	1	-0.828067 	0.959248 	3.423830 		
	1	1.560913 	-0.414500 	3.975774 		
	1	3.223912 	-0.013943 	1.712646 		
	1	2.792242 	2.107622 	1.112891 		
	1	-1.530061 	4.440080 	0.000000 		
	1	-3.735212 	1.228107 	0.000000 		
	1	-2.634623 	0.368685 	2.256223 		
	1	-2.982535 	-2.383040 	1.896275 		
	1	0.463485 	-3.829676 	2.190883 		
	1	2.029365 	-3.098001 	0.000000 		
	1	3.288969 	-1.364425 	0.000000 		
	1	3.223912 	-0.013943 	-1.712646 		
	1	2.792242 	2.107622 	-1.112891 		
	1	0.860813 	3.106867 	-2.796965 		
	1	-2.634623 	0.368685 	-2.256223 		
	1	-2.982535 	-2.383040 	-1.896275 		
	1	0.463485 	-3.829676 	-2.190883 		
	1	1.560913 	-0.414500 	-3.975774 		
	1	-0.828067 	0.959248 	-3.423830 		
						
Cs_Str.73	E	=	EUMP2	=	-0.32816286810991D+04	a.u.
	14	-0.966794 	-2.407844 	-1.172584 		
	14	-0.966794 	-2.407844 	1.172584 		
	6	-1.789534 	-0.706242 	-1.592304 		
	14	1.303232 	-2.045256 	-1.595108 		
	6	-1.789534 	-0.706242 	1.592304 		
	14	-2.708601 	-0.172901 	0.000000 		
	6	-0.907527 	0.433989 	-2.253925 		
	14	0.952187 	-0.002772 	-2.578643 		
	6	2.119615 	-1.318206 	0.000000 		
	14	1.303232 	-2.045256 	1.595108 		
	6	-0.907527 	0.433989 	2.253925 		
	14	-2.007259 	1.998752 	0.000000 		
	6	-0.945685 	1.876659 	-1.592391 		
	6	1.947153 	1.023407 	-1.335554 		
	6	2.360474 	0.273939 	0.000000 		
	14	0.952187 	-0.002772 	2.578643 		
	14	0.807087 	2.536803 	-1.154375 		
	6	1.947153 	1.023407 	1.335554 		
	6	-0.945685 	1.876659 	1.592391 		
	14	0.807087 	2.536803 	1.154375 		
	1	-1.405140 	2.574170 	2.307639 		
	1	-1.329015 	0.563925 	3.259808 		
	1	1.314216 	0.349837 	3.985016 		
	1	2.866146 	1.352682 	1.839425 		
	1	1.234853 	3.683661 	2.009849 		
	1	-2.816115 	3.252412 	0.000000 		
	1	-4.099425 	-0.713710 	0.000000 		
	1	-2.591814 	-0.951629 	2.304399 		
	1	-1.627628 	-3.535128 	1.898053 		
	1	2.111981 	-3.144341 	2.195039 		
	1	3.124012 	-1.768902 	0.000000 		
	1	3.453029 	0.347719 	0.000000 		
	1	2.866146 	1.352682 	-1.839425 		
	1	1.234853 	3.683661 	-2.009849 		
	1	-1.405140 	2.574170 	-2.307639 		
	1	-2.591814 	-0.951629 	-2.304399 		
	1	-1.627628 	-3.535128 	-1.898053 		
	1	2.111981 	-3.144341 	-2.195039 		
	1	1.314216 	0.349837 	-3.985016 		
	1	-1.329015 	0.563925 	-3.259808 		
						
Cs_Str.74	E	=	EUMP2	=	-0.32816739779005D+04	a.u.
	14	1.948822 	-1.559714 	-1.156167 		
	14	1.948822 	-1.559714 	1.156167 		
	6	0.127766 	-1.940605 	-1.592523 		
	6	2.335707 	0.303477 	-1.334353 		
	6	0.127766 	-1.940605 	1.592523 		
	14	-0.905308 	-2.259923 	0.000000 		
	14	-0.508443 	-0.602407 	-2.813488 		
	14	1.072234 	1.087545 	-2.511883 		
	6	2.307462 	1.132977 	0.000000 		
	6	2.335707 	0.303477 	1.334353 		
	14	-0.508443 	-0.602407 	2.813488 		
	14	-2.817096 	-0.867665 	0.000000 		
	14	-2.191157 	0.575321 	-1.706310 		
	6	0.249629 	2.271279 	-1.249058 		
	6	1.176339 	2.254903 	0.000000 		
	14	1.072234 	1.087545 	2.511883 		
	6	-1.225869 	2.003300 	-0.787398 		
	6	0.249629 	2.271279 	1.249058 		
	14	-2.191157 	0.575321 	1.706310 		
	6	-1.225869 	2.003300 	0.787398 		
	1	-3.262747 	1.169264 	2.562629 		
	1	-0.796500 	-1.158959 	4.167357 		
	1	1.658573 	1.806425 	3.684208 		
	1	0.274988 	3.282475 	1.675173 		
	1	-1.810227 	2.881863 	1.094961 		
	1	-4.148135 	-1.537885 	0.000000 		
	1	-1.270218 	-3.712745 	0.000000 		
	1	0.115614 	-2.899885 	2.132095 		
	1	2.873695 	-2.361183 	2.011970 		
	1	3.345982 	0.351618 	1.763794 		
	1	3.247500 	1.697232 	0.000000 		
	1	1.735392 	3.198841 	0.000000 		
	1	0.274988 	3.282475 	-1.675173 		
	1	-1.810227 	2.881863 	-1.094961 		
	1	-3.262747 	1.169264 	-2.562629 		
	1	0.115614 	-2.899885 	-2.132095 		
	1	2.873695 	-2.361183 	-2.011970 		
	1	3.345982 	0.351618 	-1.763794 		
	1	1.658573 	1.806425 	-3.684208 		
	1	-0.796500 	-1.158959 	-4.167357 		
						
Cs_Str.75	E	=	EUMP2	=	-0.32816699997947D+04	a.u.
	14	1.152336 	-1.377237 	2.022886 		
	14	-1.152337 	-1.377238 	2.022885 		
	6	1.571661 	-2.107194 	0.311247 		
	6	1.347306 	0.529913 	2.054044 		
	6	-1.571660 	-2.107195 	0.311246 		
	14	0.000001 	-2.679445 	-0.612557 		
	14	2.528435 	-0.804712 	-0.700959 		
	14	2.754879 	0.963951 	0.807198 		
	6	-0.000001 	1.382664 	1.924671 		
	6	-1.347308 	0.529912 	2.054044 		
	14	-2.528434 	-0.804714 	-0.700961 		
	14	0.000001 	-1.255681 	-2.477475 		
	6	1.436893 	-0.062171 	-2.105040 		
	14	1.455535 	2.399562 	-0.429387 		
	6	-0.000001 	2.474856 	0.779254 		
	14	-2.754880 	0.963950 	0.807197 		
	6	0.796189 	1.365133 	-1.932384 		
	14	-1.455536 	2.399561 	-0.429388 		
	6	-1.436892 	-0.062172 	-2.105041 		
	6	-0.796188 	1.365132 	-1.932384 		
	1	-2.109949 	-0.032419 	-2.973790 		
	1	-3.735747 	-1.420185 	-1.333789 		
	1	-4.054624 	1.319120 	1.442319 		
	1	-1.880030 	3.762812 	-0.870074 		
	1	-1.093288 	1.933677 	-2.823941 		
	1	0.000001 	-1.807927 	-3.867129 		
	1	0.000002 	-4.163218 	-0.792320 		
	1	-2.228368 	-2.976746 	0.458697 		
	1	-2.008848 	-1.986210 	3.084202 		
	1	-1.752585 	0.737050 	3.056077 		
	1	-0.000001 	1.984841 	2.839464 		
	1	-0.000001 	3.466852 	1.250454 		
	1	1.880028 	3.762813 	-0.870073 		
	1	1.093288 	1.933678 	-2.823940 		
	1	2.109950 	-0.032418 	-2.973789 		
	1	2.228370 	-2.976744 	0.458699 		
	1	2.008847 	-1.986209 	3.084203 		
	1	1.752583 	0.737051 	3.056077 		
	1	4.054622 	1.319123 	1.442321 		
	1	3.735748 	-1.420182 	-1.333788 		
						
Cs_Str.76	E	=	EUMP2	=	-0.32816472751680D+04	a.u.
	6	-0.193160 	2.223723 	-0.792867 		
	6	-0.193160 	2.223723 	0.792867 		
	14	1.392467 	1.576723 	-1.706940 		
	14	-1.826165 	1.443010 	-1.477634 		
	14	1.392467 	1.576723 	1.706940 		
	14	2.822242 	0.887874 	0.000000 		
	14	0.899573 	-0.467107 	-2.757790 		
	14	-1.408920 	-0.456661 	-2.745329 		
	6	-2.564494 	0.522061 	0.000000 		
	14	-1.826165 	1.443010 	1.477634 		
	14	0.899573 	-0.467107 	2.757790 		
	14	2.287071 	-1.413123 	0.000000 		
	6	1.098397 	-1.832889 	-1.427830 		
	6	-1.594137 	-1.658390 	-1.243451 		
	6	-2.321919 	-1.035275 	0.000000 		
	14	-1.408920 	-0.456661 	2.745329 		
	6	-0.250529 	-2.329092 	-0.788632 		
	6	-1.594137 	-1.658390 	1.243451 		
	6	1.098397 	-1.832889 	1.427830 		
	6	-0.250529 	-2.329092 	0.788632 		
	1	1.549124 	-2.679528 	1.965333 		
	1	1.714509 	-0.759952 	3.974150 		
	1	-2.264708 	-0.806104 	3.914649 		
	1	-2.239185 	-2.477017 	1.590693 		
	1	-0.326812 	-3.379389 	1.093826 		
	1	3.496545 	-2.296309 	0.000000 		
	1	4.255601 	1.295452 	0.000000 		
	1	1.882681 	2.633401 	2.645880 		
	1	-0.230956 	3.276106 	1.112105 		
	1	-2.735528 	2.520207 	1.976494 		
	1	-3.648002 	0.703077 	0.000000 		
	1	-3.335887 	-1.452127 	0.000000 		
	1	-2.239185 	-2.477017 	-1.590693 		
	1	-0.326812 	-3.379389 	-1.093826 		
	1	1.549124 	-2.679528 	-1.965333 		
	1	1.882681 	2.633401 	-2.645880 		
	1	-0.230956 	3.276106 	-1.112105 		
	1	-2.735528 	2.520207 	-1.976494 		
	1	-2.264708 	-0.806104 	-3.914649 		
	1	1.714509 	-0.759952 	-3.974150 		
						
Cs_Str.77	E	=	EUMP2	=	-0.32816877661413D+04	a.u.
	6	-2.042202 	1.129835 	0.788598 		
	6	-2.042202 	1.129835 	-0.788598 		
	14	-1.822025 	-0.556667 	1.700273 		
	14	-0.748616 	2.380580 	1.474261 		
	14	-1.822025 	-0.556667 	-1.700273 		
	14	-1.966458 	-2.172072 	0.000000 		
	6	-0.119591 	-0.690828 	2.558840 		
	14	0.703906 	1.017442 	2.640438 		
	6	0.402910 	2.709125 	0.000000 		
	14	-0.748616 	2.380580 	-1.474261 		
	6	-0.119591 	-0.690828 	-2.558840 		
	14	0.199286 	-3.057049 	0.000000 		
	14	1.183026 	-1.759533 	1.689311 		
	6	2.046083 	0.971249 	1.256283 		
	6	1.746930 	1.873199 	0.000000 		
	14	0.703906 	1.017442 	-2.640438 		
	6	2.328558 	-0.491641 	0.781760 		
	6	2.046083 	0.971249 	-1.256283 		
	14	1.183026 	-1.759533 	-1.689311 		
	6	2.328558 	-0.491641 	-0.781760 		
	1	1.985186 	-2.507968 	-2.708288 		
	1	-0.302717 	-1.096852 	-3.563158 		
	1	1.279636 	1.335469 	-3.980370 		
	1	2.968418 	1.360818 	-1.708052 		
	1	3.341413 	-0.762852 	-1.110210 		
	1	0.398070 	-4.534109 	0.000000 		
	1	-3.140689 	-3.091470 	0.000000 		
	1	-2.868540 	-0.630478 	-2.767878 		
	1	-3.031227 	1.473793 	-1.125597 		
	1	-1.377215 	3.628927 	-2.000130 		
	1	0.659726 	3.777105 	0.000000 		
	1	2.523999 	2.646064 	0.000000 		
	1	2.968418 	1.360818 	1.708052 		
	1	3.341413 	-0.762852 	1.110210 		
	1	1.985186 	-2.507968 	2.708288 		
	1	-2.868540 	-0.630478 	2.767878 		
	1	-3.031227 	1.473793 	1.125597 		
	1	-1.377215 	3.628927 	2.000130 		
	1	1.279636 	1.335469 	3.980370 		
	1	-0.302717 	-1.096852 	3.563158 		
						
Cs_Str.78	E	=	EUMP2	=	-0.32816675485833D+04	a.u.
	14	-1.870751 	1.906372 	1.173552 		
	14	0.356788 	2.161080 	1.866197 		
	14	-1.870751 	1.906372 	-1.173552 		
	14	-1.882738 	-0.403796 	1.615836 		
	14	1.698539 	2.509435 	0.000000 		
	14	0.356788 	2.161080 	-1.866197 		
	14	-1.882738 	-0.403796 	-1.615836 		
	6	-2.114793 	-1.390348 	0.000000 		
	6	-0.162480 	-0.717303 	2.393647 		
	6	0.968847 	0.351907 	2.231975 		
	6	2.478075 	0.750384 	0.000000 		
	6	0.968847 	0.351907 	-2.231975 		
	6	-0.162480 	-0.717303 	-2.393647 		
	14	-0.951779 	-2.920918 	0.000000 		
	14	0.550358 	-2.335592 	1.694759 		
	6	2.155218 	-0.088708 	1.276368 		
	14	0.550358 	-2.335592 	-1.694759 		
	6	2.049960 	-1.567231 	0.782898 		
	6	2.155218 	-0.088708 	-1.276368 		
	6	2.049960 	-1.567231 	-0.782898 		
	1	3.045551 	-0.012404 	-1.912759 		
	1	3.568177 	0.882873 	0.000000 		
	1	3.045551 	-0.012404 	1.912759 		
	1	2.947624 	-2.105460 	1.113464 		
	1	2.947624 	-2.105460 	-1.113464 		
	1	1.429793 	0.435017 	-3.225697 		
	1	0.544967 	3.045821 	-3.056653 		
	1	2.699561 	3.616788 	0.000000 		
	1	0.544967 	3.045821 	3.056653 		
	1	1.429793 	0.435017 	3.225697 		
	1	-0.380612 	-0.833037 	3.464885 		
	1	0.957253 	-3.337610 	2.727131 		
	1	-1.665731 	-4.229316 	0.000000 		
	1	0.957253 	-3.337610 	-2.727131 		
	1	-0.380612 	-0.833037 	-3.464885 		
	1	-2.893470 	2.758324 	-1.847702 		
	1	-2.893470 	2.758324 	1.847702 		
	1	-2.909398 	-0.883999 	2.593774 		
	1	-3.160680 	-1.732870 	0.000000 		
	1	-2.909398 	-0.883999 	-2.593774 		
						
Cs_Str.79	E	=	EUMP2	=	-0.32816474859355D+04	a.u.
	6	2.208001 	0.705189 	0.785135 		
	6	2.208001 	0.705189 	-0.785135 		
	14	0.927741 	1.832688 	1.667018 		
	14	1.991991 	-1.066819 	1.492035 		
	14	0.927741 	1.832688 	-1.667018 		
	14	0.018951 	3.190898 	0.000000 		
	6	-0.561752 	0.830408 	2.340616 		
	14	0.127721 	-0.884450 	2.893831 		
	6	1.395590 	-2.127119 	0.000000 		
	14	1.991991 	-1.066819 	-1.492035 		
	6	-0.561752 	0.830408 	-2.340616 		
	14	-1.976176 	1.987639 	0.000000 		
	6	-1.866615 	0.737583 	1.460040 		
	14	-1.205843 	-2.108299 	1.464042 		
	6	-0.093846 	-2.647826 	0.000000 		
	14	0.127721 	-0.884450 	-2.893831 		
	6	-2.244004 	-0.632784 	0.791133 		
	14	-1.205843 	-2.108299 	-1.464042 		
	6	-1.866615 	0.737583 	-1.460040 		
	6	-2.244004 	-0.632784 	-0.791133 		
	1	-2.688797 	0.972536 	-2.148054 		
	1	-0.833221 	1.382171 	-3.253292 		
	1	0.219806 	-1.099212 	-4.364771 		
	1	-2.079611 	-3.239626 	-1.901205 		
	1	-3.280247 	-0.835978 	-1.093490 		
	1	-3.284846 	2.712612 	0.000000 		
	1	0.105814 	4.675177 	0.000000 		
	1	1.599607 	2.453917 	-2.851712 		
	1	3.183699 	1.075660 	-1.131722 		
	1	3.279506 	-1.613556 	-2.022832 		
	1	2.043119 	-3.015739 	0.000000 		
	1	-0.067537 	-3.745857 	0.000000 		
	1	-2.079611 	-3.239626 	1.901205 		
	1	-3.280247 	-0.835978 	1.093490 		
	1	-2.688797 	0.972536 	2.148054 		
	1	1.599607 	2.453917 	2.851712 		
	1	3.183699 	1.075660 	1.131722 		
	1	3.279506 	-1.613556 	2.022832 		
	1	0.219806 	-1.099212 	4.364771 		
	1	-0.833221 	1.382171 	3.253292 		
						
Cs_Str.80	E	=	EUMP2	=	-0.32816171461048D+04	a.u.
	6	0.747891 	2.094017 	-0.786160 		
	6	0.747891 	2.094017 	0.786160 		
	14	2.053548 	0.956910 	-1.694944 		
	6	-0.748762 	1.996531 	-1.261682 		
	14	2.053548 	0.956910 	1.694944 		
	14	3.044910 	-0.276585 	0.000000 		
	14	0.701010 	-0.592420 	-2.762029 		
	14	-1.150532 	0.789858 	-2.740937 		
	6	-1.677276 	1.790112 	0.000000 		
	6	-0.748762 	1.996531 	1.261682 		
	14	0.701010 	-0.592420 	2.762029 		
	14	1.510365 	-2.076399 	0.000000 		
	6	0.265777 	-1.950102 	-1.448723 		
	14	-2.417545 	-0.620765 	-1.455106 		
	6	-2.657055 	0.554889 	0.000000 		
	14	-1.150532 	0.789858 	2.740937 		
	6	-1.171706 	-1.959577 	-0.798218 		
	14	-2.417545 	-0.620765 	1.455106 		
	6	0.265777 	-1.950102 	1.448723 		
	6	-1.171706 	-1.959577 	0.798218 		
	1	0.381181 	-2.887792 	2.012534 		
	1	1.184828 	-1.208606 	4.031602 		
	1	-1.640786 	1.490385 	3.960477 		
	1	-3.696999 	-1.261200 	1.885717 		
	1	-1.620659 	-2.918091 	1.092597 		
	1	2.190245 	-3.412245 	0.000000 		
	1	4.503249 	-0.580874 	0.000000 		
	1	2.923387 	1.799928 	2.571249 		
	1	1.099103 	3.089488 	1.093239 		
	1	-1.004607 	2.989008 	1.658186 		
	1	-2.360011 	2.648012 	0.000000 		
	1	-3.692117 	0.919933 	0.000000 		
	1	-3.696999 	-1.261200 	-1.885717 		
	1	-1.620659 	-2.918091 	-1.092597 		
	1	0.381181 	-2.887792 	-2.012534 		
	1	2.923387 	1.799928 	-2.571249 		
	1	1.099103 	3.089488 	-1.093239 		
	1	-1.004607 	2.989008 	-1.658186 		
	1	-1.640786 	1.490385 	-3.960477 		
	1	1.184828 	-1.208606 	-4.031602 		
						
Cs_Str.81	E	=	EUMP2	=	-0.32816917907952D+04	a.u.
	14	2.036988 	-1.505893 	-1.177522 		
	14	2.036988 	-1.505893 	1.177522 		
	14	-0.068060 	-2.231572 	-1.920905 		
	14	1.891176 	0.814500 	-1.617535 		
	14	-0.068060 	-2.231572 	1.920905 		
	14	-1.406960 	-2.333395 	0.000000 		
	14	-1.030988 	-0.211757 	-2.611044 		
	6	0.160902 	1.244160 	-2.336882 		
	6	1.998362 	1.808530 	0.000000 		
	14	1.891176 	0.814500 	1.617535 		
	14	-1.030988 	-0.211757 	2.611044 		
	6	-2.441537 	-0.676997 	0.000000 		
	6	-2.305434 	0.245941 	-1.256593 		
	6	-0.629832 	2.265011 	-1.445755 		
	14	0.443713 	2.880379 	0.000000 		
	6	0.160902 	1.244160 	2.336882 		
	6	-1.935991 	1.684615 	-0.785922 		
	6	-0.629832 	2.265011 	1.445755 		
	6	-2.305434 	0.245941 	1.256593 		
	6	-1.935991 	1.684615 	0.785922 		
	1	-3.288576 	0.284734 	1.743588 		
	1	-1.643482 	-0.189712 	3.976125 		
	1	0.365666 	1.705199 	3.313332 		
	1	-0.930439 	3.101250 	2.088260 		
	1	-2.747929 	2.352529 	1.097428 		
	1	-3.468279 	-1.067687 	0.000000 		
	1	-2.355001 	-3.492299 	0.000000 		
	1	-0.104706 	-3.410536 	2.833974 		
	1	3.211010 	-2.185660 	1.804266 		
	1	2.951664 	1.270986 	2.570936 		
	1	2.921269 	2.402318 	0.000000 		
	1	0.729124 	4.348589 	0.000000 		
	1	-0.930439 	3.101250 	-2.088260 		
	1	-2.747929 	2.352529 	-1.097428 		
	1	-3.288576 	0.284734 	-1.743588 		
	1	-0.104706 	-3.410536 	-2.833974 		
	1	3.211010 	-2.185660 	-1.804266 		
	1	2.951664 	1.270986 	-2.570936 		
	1	0.365666 	1.705199 	-3.313332 		
	1	-1.643482 	-0.189712 	-3.976125 		
						
Cs_Str.82	E	=	EUMP2	=	-0.32816504840487D+04	a.u.
	14	-1.165499 	1.181949 	2.100791 		
	14	1.165494 	1.181951 	2.100792 		
	14	-1.920121 	2.282587 	0.155490 		
	6	-1.368183 	-0.727949 	1.926060 		
	14	1.920119 	2.282590 	0.155493 		
	14	-0.000001 	2.440797 	-1.160779 		
	14	-2.744997 	0.461725 	-1.032987 		
	14	-2.516631 	-1.275746 	0.473351 		
	6	0.000001 	-1.533547 	1.933411 		
	6	1.368183 	-0.727947 	1.926060 		
	14	2.744997 	0.461728 	-1.032986 		
	6	0.000001 	0.806110 	-2.230589 		
	6	-1.263026 	-0.120781 	-2.151259 		
	6	-1.421512 	-2.349623 	-0.633777 		
	14	0.000001 	-2.820811 	0.493506 		
	14	2.516633 	-1.275743 	0.473352 		
	6	-0.791053 	-1.593611 	-1.857682 		
	6	1.421515 	-2.349622 	-0.633776 		
	6	1.263028 	-0.120780 	-2.151258 		
	6	0.791056 	-1.593610 	-1.857681 		
	1	1.698024 	-0.136311 	-3.160142 		
	1	4.004953 	0.607702 	-1.820456 		
	1	3.704217 	-2.015874 	0.998793 		
	1	1.986615 	-3.223125 	-0.979151 		
	1	1.092625 	-2.182137 	-2.731936 		
	1	0.000001 	1.244039 	-3.238804 		
	1	0.000000 	3.613255 	-2.091809 		
	1	2.753914 	3.504158 	0.344065 		
	1	1.839644 	1.674337 	3.342443 		
	1	1.914687 	-1.008635 	2.838921 		
	1	0.000001 	-2.099402 	2.874068 		
	1	0.000000 	-4.224320 	1.010118 		
	1	-1.986611 	-3.223127 	-0.979151 		
	1	-1.092620 	-2.182138 	-2.731938 		
	1	-1.698022 	-0.136312 	-3.160142 		
	1	-2.753914 	3.504158 	0.344055 		
	1	-1.839656 	1.674335 	3.342437 		
	1	-1.914685 	-1.008636 	2.838922 		
	1	-3.704216 	-2.015880 	0.998788 		
	1	-4.004955 	0.607694 	-1.820454 		
						
Cs_Str.83	E	=	EUMP2	=	-0.32816234765373D+04	a.u.
	14	1.933656 	1.660185 	1.161189 		
	14	1.933656 	1.660185 	-1.161189 		
	14	-0.238759 	2.249425 	1.883074 		
	6	1.941953 	-0.260097 	1.358434 		
	14	-0.238759 	2.249425 	-1.883074 		
	14	-1.556461 	2.581136 	0.000000 		
	6	-0.964401 	0.525703 	2.294331 		
	14	0.503421 	-0.640473 	2.567612 		
	6	2.073407 	-1.066859 	0.000000 		
	6	1.941953 	-0.260097 	-1.358434 		
	6	-0.964401 	0.525703 	-2.294331 		
	6	-2.347200 	0.819229 	0.000000 		
	6	-2.048058 	-0.022913 	1.287562 		
	14	-0.483320 	-2.512184 	1.687576 		
	14	1.076833 	-2.771890 	0.000000 		
	14	0.503421 	-0.640473 	-2.567612 		
	6	-1.893391 	-1.513820 	0.786673 		
	14	-0.483320 	-2.512184 	-1.687576 		
	6	-2.048058 	-0.022913 	-1.287562 		
	6	-1.893391 	-1.513820 	-0.786673 		
	1	-2.973071 	-0.001065 	-1.875894 		
	1	-1.442508 	0.613927 	-3.281011 		
	1	1.022519 	-0.485178 	-3.960233 		
	1	-0.991754 	-3.674410 	-2.468609 		
	1	-2.812102 	-2.033220 	-1.093291 		
	1	-3.433382 	0.983397 	0.000000 		
	1	-2.567938 	3.679453 	0.000000 		
	1	-0.320823 	3.207818 	-3.025617 		
	1	3.070949 	2.323166 	-1.868585 		
	1	2.838260 	-0.499005 	-1.951028 		
	1	3.115634 	-1.413382 	0.000000 		
	1	2.007104 	-3.938328 	0.000000 		
	1	-0.991754 	-3.674410 	2.468609 		
	1	-2.812102 	-2.033220 	1.093291 		
	1	-2.973071 	-0.001065 	1.875894 		
	1	-0.320823 	3.207818 	3.025617 		
	1	3.070949 	2.323166 	1.868585 		
	1	2.838260 	-0.499005 	1.951028 		
	1	1.022519 	-0.485178 	3.960233 		
	1	-1.442508 	0.613927 	3.281011 		
						
Cs_Str.84	E	=	EUMP2	=	-0.32816945419066D+04	a.u.
	14	-1.399056 	-2.235242 	1.164522 		
	14	-1.399056 	-2.235242 	-1.164522 		
	14	0.835935 	-2.034873 	1.894560 		
	6	-2.068697 	-0.442146 	1.354105 		
	14	0.835935 	-2.034873 	-1.894560 		
	14	2.179019 	-1.890521 	0.000000 		
	6	0.934725 	-0.162542 	2.313532 		
	14	-0.826034 	0.560249 	2.396352 		
	6	-2.439104 	0.277998 	0.000000 		
	6	-2.068697 	-0.442146 	-1.354105 		
	6	0.934725 	-0.162542 	-2.313532 		
	6	2.368417 	0.039997 	0.000000 		
	6	1.896860 	0.661251 	1.378306 		
	6	-0.688733 	2.248344 	1.568731 		
	14	-1.743413 	2.090108 	0.000000 		
	14	-0.826034 	0.560249 	-2.396352 		
	14	1.156379 	2.436195 	1.158083 		
	6	-0.688733 	2.248344 	-1.568731 		
	6	1.896860 	0.661251 	-1.378306 		
	14	1.156379 	2.436195 	-1.158083 		
	1	2.825837 	0.776553 	-1.952300 		
	1	1.328118 	-0.081222 	-3.337798 		
	1	-1.280980 	0.595905 	-3.822360 		
	1	-1.051737 	3.069005 	-2.199365 		
	1	1.839800 	3.448954 	-2.015893 		
	1	3.452500 	0.216866 	0.000000 		
	1	3.493009 	-2.601780 	0.000000 		
	1	1.261235 	-2.924541 	-3.016769 		
	1	-2.240756 	-3.255426 	-1.860657 		
	1	-2.983683 	-0.514590 	-1.959838 		
	1	-3.533407 	0.365219 	0.000000 		
	1	-2.854266 	3.092160 	0.000000 		
	1	-1.051737 	3.069005 	2.199365 		
	1	1.839800 	3.448954 	2.015893 		
	1	2.825837 	0.776553 	1.952300 		
	1	1.261235 	-2.924541 	3.016769 		
	1	-2.240756 	-3.255426 	1.860657 		
	1	-2.983683 	-0.514590 	1.959838 		
	1	-1.280980 	0.595905 	3.822360 		
	1	1.328118 	-0.081222 	3.337798 		
						
Cs_Str.85	E	=	EUMP2	=	-0.32816641614016D+04	a.u.
	14	-2.116896 	1.632707 	-1.163579 		
	14	-2.116896 	1.632707 	1.163579 		
	14	0.026279 	2.178009 	-1.890783 		
	6	-1.915345 	-0.284869 	-1.372433 		
	14	0.026279 	2.178009 	1.890783 		
	14	1.392728 	2.523684 	0.000000 		
	6	0.516925 	0.388973 	-2.396469 		
	6	-0.655175 	-0.650996 	-2.245865 		
	6	-2.187872 	-1.012505 	0.000000 		
	6	-1.915345 	-0.284869 	1.372433 		
	6	0.516925 	0.388973 	2.396469 		
	6	2.479031 	0.950266 	0.000000 		
	14	2.107163 	-0.154348 	-1.489960 		
	14	0.083863 	-2.342088 	-1.688389 		
	14	-1.424037 	-2.802517 	0.000000 		
	6	-0.655175 	-0.650996 	2.245865 		
	6	1.714679 	-1.889131 	-0.788351 		
	14	0.083863 	-2.342088 	1.688389 		
	14	2.107163 	-0.154348 	1.489960 		
	6	1.714679 	-1.889131 	0.788351 		
	1	3.257921 	-0.166817 	2.447864 		
	1	0.784397 	0.426302 	3.462897 		
	1	-1.055071 	-0.789303 	3.259012 		
	1	0.351483 	-3.241390 	2.851462 		
	1	2.481871 	-2.594116 	1.135234 		
	1	3.541783 	1.227113 	0.000000 		
	1	2.201545 	3.780290 	0.000000 		
	1	0.180099 	3.167545 	3.000273 		
	1	-3.290953 	2.184868 	1.902914 		
	1	-2.762817 	-0.604528 	1.994638 		
	1	-3.278644 	-1.146949 	0.000000 		
	1	-2.411647 	-3.916001 	0.000000 		
	1	0.351483 	-3.241390 	-2.851462 		
	1	2.481871 	-2.594116 	-1.135234 		
	1	3.257921 	-0.166817 	-2.447864 		
	1	0.180099 	3.167545 	-3.000273 		
	1	-3.290953 	2.184868 	-1.902914 		
	1	-2.762817 	-0.604528 	-1.994638 		
	1	-1.055071 	-0.789303 	-3.259012 		
	1	0.784397 	0.426302 	-3.462897 		
						
Cs_Str.86	E	=	EUMP2	=	-0.32816609044510D+04	a.u.
	14	1.171225 	2.526445 	1.165995 		
	14	1.171225 	2.526445 	-1.165995 		
	14	-0.948189 	1.909550 	1.890473 		
	6	1.949817 	0.768782 	1.359591 		
	14	-0.948189 	1.909550 	-1.890473 		
	14	-2.313681 	1.549004 	0.000000 		
	6	-0.480390 	0.109644 	2.363718 		
	6	1.033983 	-0.277462 	2.132491 		
	6	2.553845 	0.289501 	0.000000 		
	6	1.949817 	0.768782 	-1.359591 		
	6	-0.480390 	0.109644 	-2.363718 		
	6	-2.512868 	-0.361438 	0.000000 		
	14	-1.774865 	-1.067725 	1.609142 		
	6	1.290749 	-1.740006 	1.582503 		
	14	2.319342 	-1.578373 	0.000000 		
	6	1.033983 	-0.277462 	-2.132491 		
	14	-0.267681 	-2.788611 	1.174938 		
	6	1.290749 	-1.740006 	-1.582503 		
	14	-1.774865 	-1.067725 	-1.609142 		
	14	-0.267681 	-2.788611 	-1.174938 		
	1	-2.882732 	-1.268641 	-2.593535 		
	1	-0.665111 	0.022247 	-3.445153 		
	1	1.448733 	-0.278054 	-3.147100 		
	1	1.879022 	-2.296422 	-2.325121 		
	1	-0.342625 	-4.075536 	-1.926890 		
	1	-3.584827 	-0.608160 	0.000000 		
	1	-3.626489 	2.264419 	0.000000 		
	1	-1.585222 	2.655858 	-3.017323 		
	1	1.913290 	3.591012 	-1.904359 		
	1	2.822566 	0.894933 	-2.015235 		
	1	3.604551 	0.601007 	0.000000 		
	1	3.522159 	-2.467220 	0.000000 		
	1	1.879022 	-2.296422 	2.325121 		
	1	-0.342625 	-4.075536 	1.926890 		
	1	-2.882732 	-1.268641 	2.593535 		
	1	-1.585222 	2.655858 	3.017323 		
	1	1.913290 	3.591012 	1.904359 		
	1	2.822566 	0.894933 	2.015235 		
	1	1.448733 	-0.278054 	3.147100 		
	1	-0.665111 	0.022247 	3.445153 		
						
Cs_Str.87	E	=	EUMP2	=	-0.32817084374994D+04	a.u.
	14	0.718565 	-2.326456 	1.173979 		
	14	0.718565 	-2.326456 	-1.173979 		
	6	1.935134 	-0.905139 	1.588466 		
	14	-1.491665 	-1.636556 	1.635791 		
	6	1.935134 	-0.905139 	-1.588466 		
	14	2.633177 	-0.129072 	0.000000 		
	14	1.213910 	0.583233 	2.536123 		
	14	-1.087538 	0.378784 	2.774114 		
	6	-2.306729 	-1.048942 	0.000000 		
	14	-1.491665 	-1.636556 	-1.635791 		
	14	1.213910 	0.583233 	-2.536123 		
	6	2.015196 	1.688970 	0.000000 		
	6	1.158815 	2.021020 	1.259269 		
	6	-1.505108 	1.672961 	1.421825 		
	14	-2.448040 	0.856065 	0.000000 		
	14	-1.087538 	0.378784 	-2.774114 		
	6	-0.279363 	2.431406 	0.791976 		
	6	-1.505108 	1.672961 	-1.421825 		
	6	1.158815 	2.021020 	-1.259269 		
	6	-0.279363 	2.431406 	-0.791976 		
	1	1.599044 	2.894930 	-1.757894 		
	1	2.069168 	0.924016 	-3.714036 		
	1	-1.759207 	0.637784 	-4.081512 		
	1	-2.179358 	2.412303 	-1.875809 		
	1	-0.407609 	3.477239 	-1.094660 		
	1	2.909266 	2.327005 	0.000000 		
	1	4.129106 	-0.196910 	0.000000 		
	1	2.759151 	-1.340152 	-2.170714 		
	1	1.111580 	-3.586622 	-1.875956 		
	1	-2.316461 	-2.685263 	-2.310233 		
	1	-3.335574 	-1.438664 	0.000000 		
	1	-3.903491 	1.206884 	0.000000 		
	1	-2.179358 	2.412303 	1.875809 		
	1	-0.407609 	3.477239 	1.094660 		
	1	1.599044 	2.894930 	1.757894 		
	1	2.759151 	-1.340152 	2.170714 		
	1	1.111580 	-3.586622 	1.875956 		
	1	-2.316461 	-2.685263 	2.310233 		
	1	-1.759207 	0.637784 	4.081512 		
	1	2.069168 	0.924016 	3.714036 		
						
Cs_Str.88	E	=	EUMP2	=	-0.32817192379281D+04	a.u.
	14	-1.733997 	-1.906597 	-1.172514 		
	14	-1.733997 	-1.906597 	1.172514 		
	6	-2.010522 	-0.058086 	-1.578728 		
	14	0.570422 	-2.131833 	-1.618952 		
	6	-2.010522 	-0.058086 	1.578728 		
	14	-2.257017 	0.994583 	0.000000 		
	14	-0.576368 	0.595857 	-2.653630 		
	6	1.021167 	-0.403652 	-2.328960 		
	6	1.561825 	-2.272767 	0.000000 		
	14	0.570422 	-2.131833 	1.618952 		
	14	-0.576368 	0.595857 	2.653630 		
	6	-1.093819 	2.513109 	0.000000 		
	14	0.080337 	2.482260 	-1.487026 		
	6	2.095005 	0.356541 	-1.454482 		
	14	2.660920 	-0.736492 	0.000000 		
	6	1.021167 	-0.403652 	2.328960 		
	6	1.719899 	1.736595 	-0.794330 		
	6	2.095005 	0.356541 	1.454482 		
	14	0.080337 	2.482260 	1.487026 		
	6	1.719899 	1.736595 	0.794330 		
	1	0.284490 	3.829726 	2.098278 		
	1	-0.943805 	0.569933 	4.101008 		
	1	1.463166 	-0.586573 	3.319249 		
	1	2.945820 	0.549646 	2.119079 		
	1	2.512919 	2.435424 	1.092970 		
	1	-1.717947 	3.416559 	0.000000 		
	1	-3.667459 	1.495386 	0.000000 		
	1	-2.940938 	0.043781 	2.156852 		
	1	-2.666288 	-2.814480 	1.906018 		
	1	0.955025 	-3.227537 	2.563067 		
	1	2.140189 	-3.205196 	0.000000 		
	1	4.124148 	-1.049899 	0.000000 		
	1	2.945820 	0.549646 	-2.119079 		
	1	2.512919 	2.435424 	-1.092970 		
	1	0.284490 	3.829726 	-2.098278 		
	1	-2.940938 	0.043781 	-2.156852 		
	1	-2.666288 	-2.814480 	-1.906018 		
	1	0.955025 	-3.227537 	-2.563067 		
	1	1.463166 	-0.586573 	-3.319249 		
	1	-0.943805 	0.569933 	-4.101008 		
						
Cs_Str.89	E	=	EUMP2	=	-0.32817014582336D+04	a.u.
	14	-1.392739 	-2.287769 	1.174604 		
	14	-1.962801 	-0.127447 	1.885956 		
	14	-1.392739 	-2.287769 	-1.174604 		
	14	0.891870 	-1.950090 	1.603745 		
	14	-2.543843 	1.158013 	0.000000 		
	14	-1.962801 	-0.127447 	-1.885956 		
	14	0.891870 	-1.950090 	-1.603745 		
	6	1.906280 	-2.010178 	0.000000 		
	6	1.040670 	-0.127395 	2.253428 		
	6	-0.295640 	0.684618 	2.421725 		
	6	-1.201919 	2.520139 	0.000000 		
	6	-0.295640 	0.684618 	-2.421725 		
	6	1.040670 	-0.127395 	-2.253428 		
	14	2.849353 	-0.377748 	0.000000 		
	6	2.160946 	0.654181 	1.446288 		
	14	-0.048015 	2.324673 	1.491490 		
	6	2.160946 	0.654181 	-1.446288 		
	6	1.690474 	1.990687 	0.790494 		
	14	-0.048015 	2.324673 	-1.491490 		
	6	1.690474 	1.990687 	-0.790494 		
	1	-0.134920 	3.511011 	-2.399306 		
	1	-1.673921 	3.511021 	0.000000 		
	1	-0.134920 	3.511011 	2.399306 		
	1	2.375718 	2.784121 	1.113319 		
	1	2.375718 	2.784121 	-1.113319 		
	1	-0.426280 	0.922798 	-3.486785 		
	1	-2.955107 	-0.075173 	-3.004569 		
	1	-3.930779 	1.716827 	0.000000 		
	1	-2.955107 	-0.075173 	3.004569 		
	1	-0.426280 	0.922798 	3.486785 		
	1	1.440087 	-0.262091 	3.267760 		
	1	2.961840 	0.891911 	2.157260 		
	1	4.337617 	-0.525128 	0.000000 		
	1	2.961840 	0.891911 	-2.157260 		
	1	1.440087 	-0.262091 	-3.267760 		
	1	-2.062804 	-3.433814 	-1.855389 		
	1	-2.062804 	-3.433814 	1.855389 		
	1	1.490873 	-2.878197 	2.614493 		
	1	2.554722 	-2.894687 	0.000000 		
	1	1.490873 	-2.878197 	-2.614493 		
						
Cs_Str.90	E	=	EUMP2	=	-0.32817445825675D+04	a.u.
	14	1.574190 	2.071520 	1.171821 		
	14	1.574190 	2.071520 	-1.171821 		
	6	-0.289888 	2.214313 	1.576189 		
	14	1.982372 	-0.205706 	1.637214 		
	6	-0.289888 	2.214313 	-1.576189 		
	14	-1.336938 	2.368983 	0.000000 		
	14	-0.939923 	0.649569 	2.431031 		
	6	0.375371 	-0.706471 	2.531387 		
	6	2.204049 	-1.184194 	0.000000 		
	14	1.982372 	-0.205706 	-1.637214 		
	14	-0.939923 	0.649569 	-2.431031 		
	6	-2.503096 	0.837621 	0.000000 		
	6	-2.294290 	-0.057743 	1.263694 		
	14	-0.422076 	-2.214159 	1.703874 		
	14	1.081323 	-2.746697 	0.000000 		
	6	0.375371 	-0.706471 	-2.531387 		
	6	-1.979124 	-1.515482 	0.784983 		
	14	-0.422076 	-2.214159 	-1.703874 		
	6	-2.294290 	-0.057743 	-1.263694 		
	6	-1.979124 	-1.515482 	-0.784983 		
	1	-3.233435 	-0.079916 	-1.832557 		
	1	-1.491044 	0.964803 	-3.786234 		
	1	0.625355 	-0.921784 	-3.578932 		
	1	-0.829173 	-3.260197 	-2.691708 		
	1	-2.808266 	-2.161472 	-1.103994 		
	1	-3.538001 	1.204106 	0.000000 		
	1	-2.106261 	3.652870 	0.000000 		
	1	-0.456613 	3.092829 	-2.213869 		
	1	2.402812 	3.073732 	-1.906443 		
	1	3.157273 	-0.502433 	-2.514934 		
	1	3.252971 	-1.518581 	0.000000 		
	1	1.837810 	-4.031748 	0.000000 		
	1	-0.829173 	-3.260197 	2.691708 		
	1	-2.808266 	-2.161472 	1.103994 		
	1	-3.233435 	-0.079916 	1.832557 		
	1	-0.456613 	3.092829 	2.213869 		
	1	2.402812 	3.073732 	1.906443 		
	1	3.157273 	-0.502433 	2.514934 		
	1	0.625355 	-0.921784 	3.578932 		
	1	-1.491044 	0.964803 	3.786234 		
						
Cs_Str.91	E	=	EUMP2	=	-0.32816453695111D+04	a.u.
	14	2.318238 	1.167519 	1.134585 		
	14	2.318236 	-1.167524 	1.134584 		
	6	2.033519 	1.581970 	-0.728087 		
	14	0.241783 	1.624590 	2.113279 		
	6	2.033515 	-1.581974 	-0.728087 		
	14	2.262168 	-0.000003 	-1.750998 		
	6	0.646752 	2.180607 	-1.176665 		
	14	-0.480191 	2.844776 	0.253755 		
	6	-0.793979 	0.000001 	2.288891 		
	14	0.241779 	-1.624591 	2.113279 		
	6	0.646746 	-2.180608 	-1.176665 		
	6	0.613761 	-0.000001 	-2.657714 		
	6	-0.159249 	1.274604 	-2.211121 		
	14	-2.383845 	1.688780 	-0.335060 		
	14	-2.446568 	0.000003 	1.281105 		
	14	-0.480198 	-2.844775 	0.253754 		
	6	-1.608708 	0.784296 	-1.860359 		
	14	-2.383850 	-1.688773 	-0.335060 		
	6	-0.159252 	-1.274603 	-2.211121 		
	6	-1.608710 	-0.784292 	-1.860359 		
	1	-0.268440 	-1.920259 	-3.090723 		
	1	0.898942 	-3.086673 	-1.744097 		
	1	-0.417794 	-4.331442 	0.377131 		
	1	-3.681608 	-2.348392 	-0.665568 		
	1	-2.244724 	-1.093777 	-2.701152 		
	1	0.705478 	-0.000001 	-3.749358 		
	1	3.520134 	-0.000004 	-2.559626 		
	1	2.823875 	-2.297770 	-0.992930 		
	1	3.491250 	-1.903776 	1.696178 		
	1	0.265429 	-2.352446 	3.418024 		
	1	-1.120856 	0.000002 	3.340651 		
	1	-3.610753 	0.000004 	2.217219 		
	1	-3.681601 	2.348403 	-0.665569 		
	1	-2.244721 	1.093783 	-2.701152 		
	1	-0.268435 	1.920260 	-3.090723 		
	1	2.823881 	2.297764 	-0.992930 		
	1	3.491255 	1.903767 	1.696178 		
	1	0.265434 	2.352444 	3.418025 		
	1	-0.417784 	4.331443 	0.377133 		
	1	0.898950 	3.086671 	-1.744097 		
						
Cs_Str.92	E	=	EUMP2	=	-0.32816937270994D+04	a.u.
	14	-0.415489 	-2.593198 	-1.172218 		
	14	-0.415489 	-2.593198 	1.172218 		
	6	-1.695785 	-1.208691 	-1.589370 		
	14	1.657160 	-1.601631 	-1.622050 		
	6	-1.695785 	-1.208691 	1.589370 		
	14	-2.630470 	-0.758718 	0.000000 		
	6	-1.182607 	0.153281 	-2.192939 		
	14	0.707044 	0.276804 	-2.614475 		
	6	2.354957 	-0.842168 	0.000000 		
	14	1.657160 	-1.601631 	1.622050 		
	6	-1.182607 	0.153281 	2.192939 		
	6	-2.360099 	1.108296 	0.000000 		
	6	-1.656547 	1.426589 	-1.369170 		
	6	1.343455 	1.717867 	-1.568274 		
	14	2.225292 	1.081579 	0.000000 		
	14	0.707044 	0.276804 	2.614475 		
	14	-0.224587 	2.700757 	-1.157738 		
	6	1.343455 	1.717867 	1.568274 		
	6	-1.656547 	1.426589 	1.369170 		
	14	-0.224587 	2.700757 	1.157738 		
	1	-2.425282 	1.913571 	1.984061 		
	1	-1.662274 	0.243551 	3.177327 		
	1	0.882067 	0.519481 	4.080262 		
	1	2.062625 	2.326939 	2.131992 		
	1	-0.395025 	3.912486 	2.013524 		
	1	-3.305099 	1.663237 	0.000000 		
	1	-4.038013 	-1.265638 	0.000000 		
	1	-2.407670 	-1.661523 	2.293345 		
	1	-0.722262 	-3.869238 	1.887462 		
	1	2.673894 	-2.418596 	2.347196 		
	1	3.435454 	-1.054052 	0.000000 		
	1	3.621091 	1.621230 	0.000000 		
	1	2.062625 	2.326939 	-2.131992 		
	1	-0.395025 	3.912486 	-2.013524 		
	1	-2.425282 	1.913571 	-1.984061 		
	1	-2.407670 	-1.661523 	-2.293345 		
	1	-0.722262 	-3.869238 	-1.887462 		
	1	2.673894 	-2.418596 	-2.347196 		
	1	0.882067 	0.519481 	-4.080262 		
	1	-1.662274 	0.243551 	-3.177327 		
						
Cs_Str.93	E	=	EUMP2	=	-0.32817066583485D+04	a.u.
	14	0.863294 	2.560465 	1.174636 		
	14	0.863294 	2.560465 	-1.174636 		
	6	-0.867776 	1.834726 	1.592057 		
	14	2.009831 	0.579567 	1.618284 		
	6	-0.867776 	1.834726 	-1.592057 		
	14	-1.924707 	1.848940 	0.000000 		
	6	-0.850962 	0.419419 	2.299729 		
	6	0.525627 	-0.341527 	2.398107 		
	6	2.601160 	-0.249235 	0.000000 		
	14	2.009831 	0.579567 	-1.618284 		
	6	-0.850962 	0.419419 	-2.299729 		
	6	-2.851449 	0.206580 	0.000000 		
	14	-2.178366 	-0.726286 	1.490788 		
	14	0.451104 	-2.127031 	1.693586 		
	14	2.066090 	-2.092658 	0.000000 		
	6	0.525627 	-0.341527 	-2.398107 		
	6	-1.233606 	-2.231809 	0.788622 		
	14	0.451104 	-2.127031 	-1.693586 		
	14	-2.178366 	-0.726286 	-1.490788 		
	6	-1.233606 	-2.231809 	-0.788622 		
	1	-3.228757 	-1.124304 	-2.479452 		
	1	-1.172293 	0.595977 	-3.334388 		
	1	0.794644 	-0.428823 	-3.461081 		
	1	0.536706 	-3.154512 	-2.777679 		
	1	-1.727479 	-3.149380 	-1.135054 		
	1	-3.941871 	0.309170 	0.000000 		
	1	-2.805130 	3.059146 	0.000000 		
	1	-1.359661 	2.544801 	-2.273007 		
	1	1.204939 	3.804784 	-1.924964 		
	1	3.155463 	0.588267 	-2.580111 		
	1	3.699582 	-0.189483 	0.000000 		
	1	3.199094 	-3.062217 	0.000000 		
	1	0.536706 	-3.154512 	2.777679 		
	1	-1.727479 	-3.149380 	1.135054 		
	1	-3.228757 	-1.124304 	2.479452 		
	1	-1.359661 	2.544801 	2.273007 		
	1	1.204939 	3.804784 	1.924964 		
	1	3.155463 	0.588267 	2.580111 		
	1	0.794644 	-0.428823 	3.461081 		
	1	-1.172293 	0.595977 	3.334388 		
						
Cs_Str.94	E	=	EUMP2	=	-0.32817061839774D+04	a.u.
	14	-1.025466 	-2.248203 	1.156883 		
	14	-1.025466 	-2.248203 	-1.156883 		
	6	0.806159 	-1.917221 	1.579333 		
	6	-2.084288 	-0.664783 	1.357119 		
	6	0.806159 	-1.917221 	-1.579333 		
	14	1.851380 	-1.623856 	0.000000 		
	14	0.925844 	-0.454047 	2.809957 		
	14	-1.158819 	0.556706 	2.518540 		
	6	-2.533669 	0.013869 	0.000000 		
	6	-2.084288 	-0.664783 	-1.357119 		
	14	0.925844 	-0.454047 	-2.809957 		
	6	2.600894 	0.127331 	0.000000 		
	14	2.019975 	1.133350 	1.491206 		
	6	-0.807013 	2.094216 	1.437574 		
	14	-2.004076 	1.864679 	0.000000 		
	14	-1.158819 	0.556706 	-2.518540 		
	6	0.617845 	2.286184 	0.798047 		
	6	-0.807013 	2.094216 	-1.437574 		
	14	2.019975 	1.133350 	-1.491206 		
	6	0.617845 	2.286184 	-0.798047 		
	1	3.117415 	1.964257 	-2.076968 		
	1	1.431943 	-0.825177 	-4.162307 		
	1	-1.989389 	0.936133 	-3.703346 		
	1	-1.066611 	2.982763 	-2.026768 		
	1	0.937621 	3.294696 	-1.092889 		
	1	3.693893 	0.020917 	0.000000 		
	1	2.975856 	-2.611709 	0.000000 		
	1	1.209024 	-2.824121 	-2.054255 		
	1	-1.566767 	-3.352441 	-2.004818 		
	1	-2.987157 	-0.993607 	-1.892475 		
	1	-3.631003 	-0.007225 	0.000000 		
	1	-3.191917 	2.774971 	0.000000 		
	1	-1.066611 	2.982763 	2.026768 		
	1	0.937621 	3.294696 	1.092889 		
	1	3.117415 	1.964257 	2.076968 		
	1	1.209024 	-2.824121 	2.054255 		
	1	-1.566767 	-3.352441 	2.004818 		
	1	-2.987157 	-0.993607 	1.892475 		
	1	-1.989389 	0.936133 	3.703346 		
	1	1.431943 	-0.825177 	4.162307 		
						
Cs_Str.95	E	=	EUMP2	=	-0.32816544925485D+04	a.u.
	14	1.740068 	1.749689 	-1.155118 		
	14	1.740068 	1.749689 	1.155118 		
	6	2.302603 	-0.024583 	-1.569397 		
	6	-0.158959 	1.973399 	-1.365335 		
	6	2.302603 	-0.024583 	1.569397 		
	14	2.514216 	-1.058174 	0.000000 		
	14	0.926435 	-0.901760 	-2.530812 		
	14	-0.708160 	0.731179 	-2.753441 		
	6	-0.982618 	2.057198 	0.000000 		
	6	-0.158959 	1.973399 	1.365335 		
	14	0.926435 	-0.901760 	2.530812 		
	6	1.035756 	-2.291326 	0.000000 		
	6	0.133313 	-2.148273 	-1.269575 		
	14	-2.347005 	-0.499937 	-1.693542 		
	14	-2.653956 	1.030002 	0.000000 		
	14	-0.708160 	0.731179 	2.753441 		
	6	-1.347307 	-1.917518 	-0.790250 		
	14	-2.347005 	-0.499937 	1.693542 		
	6	0.133313 	-2.148273 	1.269575 		
	6	-1.347307 	-1.917518 	0.790250 		
	1	0.142891 	-3.110510 	1.800043 		
	1	1.433703 	-1.640296 	3.728276 		
	1	-0.958303 	1.416428 	4.054343 		
	1	-3.512931 	-1.045005 	2.447217 		
	1	-1.908810 	-2.814160 	1.088190 		
	1	1.468282 	-3.301217 	0.000000 		
	1	3.824909 	-1.780936 	0.000000 		
	1	3.236767 	0.017001 	2.144454 		
	1	2.464730 	2.740714 	2.005148 		
	1	-0.255052 	2.959952 	1.844372 		
	1	-1.376001 	3.082833 	0.000000 		
	1	-3.838917 	1.937150 	0.000000 		
	1	-3.512931 	-1.045005 	-2.447217 		
	1	-1.908810 	-2.814160 	-1.088190 		
	1	0.142891 	-3.110510 	-1.800043 		
	1	3.236767 	0.017001 	-2.144454 		
	1	2.464730 	2.740714 	-2.005148 		
	1	-0.255052 	2.959952 	-1.844372 		
	1	-0.958303 	1.416428 	-4.054343 		
	1	1.433703 	-1.640296 	-3.728276 		
						
Cs_Str.96	E	=	EUMP2	=	-0.32816975188358D+04	a.u.
	14	-1.699674 	-1.982103 	1.154646 		
	14	-1.699674 	-1.982103 	-1.154646 		
	6	0.139717 	-2.194182 	1.571281 		
	6	-2.035389 	-0.093191 	1.376712 		
	6	0.139717 	-2.194182 	-1.571281 		
	14	1.226078 	-2.241967 	0.000000 		
	14	0.529855 	-0.687671 	2.655315 		
	6	-0.923687 	0.515208 	2.315877 		
	6	-2.375616 	0.623515 	0.000000 		
	6	-2.035389 	-0.093191 	-1.376712 		
	14	0.529855 	-0.687671 	-2.655315 		
	6	2.485046 	-0.802367 	0.000000 		
	14	2.284322 	0.344826 	1.498157 		
	14	-0.227227 	2.176579 	1.685611 		
	14	-1.774609 	2.474512 	0.000000 		
	6	-0.923687 	0.515208 	-2.315877 		
	6	1.462203 	1.938009 	0.789371 		
	14	-0.227227 	2.176579 	-1.685611 		
	14	2.284322 	0.344826 	-1.498157 		
	6	1.462203 	1.938009 	-0.789371 		
	1	3.587182 	0.639004 	-2.170154 		
	1	0.659379 	-1.028542 	-4.105046 		
	1	-1.388798 	0.741022 	-3.286477 		
	1	-0.031890 	3.120365 	-2.828220 		
	1	2.075817 	2.786948 	-1.124253 		
	1	3.490189 	-1.246609 	0.000000 		
	1	1.990381 	-3.527746 	0.000000 		
	1	0.310273 	-3.129046 	-2.122294 		
	1	-2.586875 	-2.815532 	-2.019377 		
	1	-2.966789 	-0.018301 	-1.953733 		
	1	-3.473209 	0.670017 	0.000000 		
	1	-2.858945 	3.494177 	0.000000 		
	1	-0.031890 	3.120365 	2.828220 		
	1	2.075817 	2.786948 	1.124253 		
	1	3.587182 	0.639004 	2.170154 		
	1	0.310273 	-3.129046 	2.122294 		
	1	-2.586875 	-2.815532 	2.019377 		
	1	-2.966789 	-0.018301 	1.953733 		
	1	-1.388798 	0.741022 	3.286477 		
	1	0.659379 	-1.028542 	4.105046 		
						
Cs_Str.97	E	=	EUMP2	=	-0.32816553120230D+04	a.u.
	6	0.628061 	-2.128718 	0.794932 		
	6	0.628061 	-2.128718 	-0.794932 		
	14	1.984472 	-1.078383 	1.708711 		
	14	-1.153936 	-1.851345 	1.506242 		
	14	1.984472 	-1.078383 	-1.708711 		
	14	2.856961 	0.202254 	0.000000 		
	14	0.965091 	0.745500 	2.735742 		
	14	-1.254325 	0.132748 	2.772300 		
	6	-2.218132 	-1.421585 	0.000000 		
	14	-1.153936 	-1.851345 	-1.506242 		
	14	0.965091 	0.745500 	-2.735742 		
	6	1.707372 	1.781556 	0.000000 		
	6	0.798758 	2.002885 	1.263296 		
	6	-1.824849 	1.359381 	1.418638 		
	14	-2.659776 	0.428253 	0.000000 		
	14	-1.254325 	0.132748 	-2.772300 		
	6	-0.681589 	2.238236 	0.790396 		
	6	-1.824849 	1.359381 	-1.418638 		
	6	0.798758 	2.002885 	-1.263296 		
	6	-0.681589 	2.238236 	-0.790396 		
	1	1.127894 	2.950229 	-1.712971 		
	1	1.667429 	1.354220 	-3.904062 		
	1	-2.114077 	0.144555 	-3.991527 		
	1	-2.570750 	2.027433 	-1.870488 		
	1	-0.924776 	3.263733 	-1.092222 		
	1	2.448394 	2.593228 	0.000000 		
	1	4.299793 	0.582679 	0.000000 		
	1	2.875224 	-1.946664 	-2.533549 		
	1	0.872902 	-3.155279 	-1.107816 		
	1	-1.610585 	-3.107113 	-2.181573 		
	1	-3.142402 	-2.014533 	0.000000 		
	1	-4.149336 	0.569501 	0.000000 		
	1	-2.570750 	2.027433 	1.870488 		
	1	-0.924776 	3.263733 	1.092222 		
	1	1.127894 	2.950229 	1.712971 		
	1	2.875224 	-1.946664 	2.533549 		
	1	0.872902 	-3.155279 	1.107816 		
	1	-1.610585 	-3.107113 	2.181573 		
	1	-2.114077 	0.144555 	3.991527 		
	1	1.667429 	1.354220 	3.904062 		
						
Cs_Str.98	E	=	EUMP2	=	-0.32816942828448D+04	a.u.
	6	0.187425 	2.333281 	0.790164 		
	6	0.187425 	2.333281 	-0.790164 		
	14	-1.396371 	1.716691 	1.710037 		
	14	1.696089 	1.376336 	1.491927 		
	14	-1.396371 	1.716691 	-1.710037 		
	14	-2.646276 	0.714315 	0.000000 		
	14	-0.626642 	-0.154882 	2.897532 		
	6	1.207560 	-0.265661 	2.337485 		
	6	2.729795 	0.864541 	0.000000 		
	14	1.696089 	1.376336 	-1.491927 		
	14	-0.626642 	-0.154882 	-2.897532 		
	6	-2.348545 	-1.182031 	0.000000 		
	14	-1.359202 	-1.855211 	1.487035 		
	6	1.547820 	-1.529283 	1.456260 		
	14	2.677818 	-1.020212 	0.000000 		
	6	1.207560 	-0.265661 	-2.337485 		
	6	0.373523 	-2.333488 	0.792145 		
	6	1.547820 	-1.529283 	-1.456260 		
	14	-1.359202 	-1.855211 	-1.487035 		
	6	0.373523 	-2.333488 	-0.792145 		
	1	-2.056464 	-3.045554 	-2.066147 		
	1	-0.836173 	-0.249115 	-4.372204 		
	1	1.829452 	-0.315947 	-3.243232 		
	1	2.073980 	-2.229497 	-2.116440 		
	1	0.520888 	-3.379706 	-1.092366 		
	1	-3.342385 	-1.651254 	0.000000 		
	1	-4.111357 	1.006931 	0.000000 		
	1	-2.081904 	2.815854 	-2.456002 		
	1	0.317933 	3.373374 	-1.123110 		
	1	2.419403 	2.243210 	-2.474904 		
	1	3.738857 	1.290600 	0.000000 		
	1	4.027134 	-1.664340 	0.000000 		
	1	2.073980 	-2.229497 	2.116440 		
	1	0.520888 	-3.379706 	1.092366 		
	1	-2.056464 	-3.045554 	2.066147 		
	1	-2.081904 	2.815854 	2.456002 		
	1	0.317933 	3.373374 	1.123110 		
	1	2.419403 	2.243210 	2.474904 		
	1	1.829452 	-0.315947 	3.243232 		
	1	-0.836173 	-0.249115 	4.372204 		
						
Cs_Str.99	E	=	EUMP2	=	-0.32816950123016D+04	a.u.
	6	1.982943 	-1.181606 	-0.791246 		
	6	1.982943 	-1.181606 	0.791246 		
	14	0.700357 	-2.313533 	-1.703998 		
	14	1.891898 	0.605549 	-1.510614 		
	14	0.700357 	-2.313533 	1.703998 		
	14	-0.764249 	-2.868239 	0.000000 		
	14	-0.692771 	-0.702402 	-2.624799 		
	6	0.319480 	0.889566 	-2.543883 		
	6	1.936263 	1.756671 	0.000000 		
	14	1.891898 	0.605549 	1.510614 		
	14	-0.692771 	-0.702402 	2.624799 		
	6	-2.052767 	-1.397205 	0.000000 		
	6	-2.062777 	-0.469004 	-1.269705 		
	14	-0.832692 	2.127179 	-1.700489 		
	14	0.490831 	3.015858 	0.000000 		
	6	0.319480 	0.889566 	2.543883 		
	6	-2.137865 	1.020976 	-0.784480 		
	14	-0.832692 	2.127179 	1.700489 		
	6	-2.062777 	-0.469004 	1.269705 		
	6	-2.137865 	1.020976 	0.784480 		
	1	-2.996289 	-0.688571 	1.806865 		
	1	-1.332696 	-0.912578 	3.959742 		
	1	0.616007 	1.235352 	3.542675 		
	1	-1.519326 	3.026078 	2.678725 		
	1	-3.109315 	1.424214 	1.102134 		
	1	-3.014967 	-1.927702 	0.000000 		
	1	-1.448178 	-4.194423 	0.000000 		
	1	1.341151 	-3.372321 	2.536644 		
	1	2.961943 	-1.563640 	1.117716 		
	1	3.077877 	0.836353 	2.394634 		
	1	2.892582 	2.298627 	0.000000 		
	1	0.927161 	4.440898 	0.000000 		
	1	-1.519326 	3.026078 	-2.678725 		
	1	-3.109315 	1.424214 	-1.102134 		
	1	-2.996289 	-0.688571 	-1.806865 		
	1	1.341151 	-3.372321 	-2.536644 		
	1	2.961943 	-1.563640 	-1.117716 		
	1	3.077877 	0.836353 	-2.394634 		
	1	0.616007 	1.235352 	-3.542675 		
	1	-1.332696 	-0.912578 	-3.959742 		
						
Cs_Str.100	E	=	EUMP2	=	-0.32816676406379D+04	a.u.
	14	-0.135551 	2.442863 	1.183014 		
	14	1.713785 	1.143626 	1.872913 		
	14	-0.135551 	2.442863 	-1.183014 		
	14	-1.912764 	1.090453 	1.915020 		
	14	2.933361 	0.506745 	0.000000 		
	14	1.713785 	1.143626 	-1.872913 		
	14	-1.912764 	1.090453 	-1.915020 		
	14	-2.747673 	0.030626 	0.000000 		
	14	-0.753047 	-0.823989 	2.601994 		
	6	1.118598 	-0.628170 	2.310108 		
	6	2.338056 	-1.325794 	0.000000 		
	6	1.118598 	-0.628170 	-2.310108 		
	14	-0.753047 	-0.823989 	-2.601994 		
	6	-1.930279 	-1.743271 	0.000000 		
	6	-1.082055 	-2.140940 	1.254665 		
	6	1.533080 	-1.742554 	1.278715 		
	6	-1.082055 	-2.140940 	-1.254665 		
	6	0.322257 	-2.602654 	0.773488 		
	6	1.533080 	-1.742554 	-1.278715 		
	6	0.322257 	-2.602654 	-0.773488 		
	1	2.188017 	-2.415794 	-1.844211 		
	1	3.252535 	-1.934011 	0.000000 		
	1	2.188017 	-2.415794 	1.844211 		
	1	0.482607 	-3.626111 	1.133159 		
	1	0.482607 	-3.626111 	-1.133159 		
	1	1.617455 	-0.847550 	-3.264869 		
	1	2.427711 	1.761197 	-3.032165 		
	1	4.419365 	0.648593 	0.000000 		
	1	2.427711 	1.761197 	3.032165 		
	1	1.617455 	-0.847550 	3.264869 		
	1	-1.059727 	-1.332471 	3.975470 		
	1	-1.582339 	-2.991239 	1.735568 		
	1	-2.821051 	-2.386400 	0.000000 		
	1	-1.582339 	-2.991239 	-1.735568 		
	1	-1.059727 	-1.332471 	-3.975470 		
	1	-0.129090 	3.829085 	-1.744014 		
	1	-0.129090 	3.829085 	1.744014 		
	1	-2.900326 	1.712545 	2.844115 		
	1	-4.236129 	-0.127174 	0.000000 		
	1	-2.900326 	1.712545 	-2.844115 		
						
Cs_Str.101	E	=	EUMP2	=	-0.32816649330379D+04	a.u.
	14	0.739738 	-2.651743 	1.175792 		
	14	-1.277734 	-1.679413 	1.871193 		
	14	0.739738 	-2.651743 	-1.175792 		
	14	1.970291 	-0.698992 	1.603893 		
	14	-2.599756 	-1.272925 	0.000000 		
	14	-1.277734 	-1.679413 	-1.871193 		
	14	1.970291 	-0.698992 	-1.603893 		
	6	2.649161 	0.047455 	0.000000 		
	6	0.675286 	0.581481 	2.256161 		
	6	-0.853405 	0.186503 	2.228083 		
	6	-2.372651 	0.648039 	0.000000 		
	6	-0.853405 	0.186503 	-2.228083 		
	6	0.675286 	0.581481 	-2.256161 		
	14	2.005926 	1.824163 	0.000000 		
	6	0.955801 	1.975742 	1.588966 		
	6	-1.761126 	1.131643 	1.365733 		
	6	0.955801 	1.975742 	-1.588966 		
	14	-0.734403 	2.737488 	1.162303 		
	6	-1.761126 	1.131643 	-1.365733 		
	14	-0.734403 	2.737488 	-1.162303 		
	1	-2.636379 	1.342860 	-1.994254 		
	1	-3.382518 	1.080014 	0.000000 		
	1	-2.636379 	1.342860 	1.994254 		
	1	-1.165325 	3.874667 	2.027264 		
	1	-1.165325 	3.874667 	-2.027264 		
	1	-1.202450 	0.339343 	-3.258858 		
	1	-1.916028 	-2.326995 	-3.057906 		
	1	-4.027802 	-1.710815 	0.000000 		
	1	-1.916028 	-2.326995 	3.057906 		
	1	-1.202450 	0.339343 	3.258858 		
	1	0.928358 	0.677780 	3.321402 		
	1	1.513767 	2.618288 	2.283700 		
	1	3.075453 	2.871160 	0.000000 		
	1	1.513767 	2.618288 	-2.283700 		
	1	0.928358 	0.677780 	-3.321402 		
	1	1.160271 	-3.917423 	-1.844243 		
	1	1.160271 	-3.917423 	1.844243 		
	1	3.070117 	-0.826757 	2.611167 		
	1	3.745129 	-0.004172 	0.000000 		
	1	3.070117 	-0.826757 	-2.611167 		
						
Cs_Str.102	E	=	EUMP2	=	-0.32816518962532D+04	a.u.
	14	2.481904 	0.968636 	-1.151427 		
	14	2.481904 	0.968636 	1.151427 		
	14	1.908326 	-1.249937 	-1.603329 		
	6	0.791923 	1.886070 	-1.382936 		
	14	1.908326 	-1.249937 	1.603329 		
	6	1.166938 	-2.071748 	0.000000 		
	14	0.052585 	-0.661752 	-2.864162 		
	6	-0.236276 	1.174939 	-2.345239 		
	6	0.182631 	2.409993 	0.000000 		
	6	0.791923 	1.886070 	1.382936 		
	14	0.052585 	-0.661752 	2.864162 		
	6	-0.393492 	-2.362164 	0.000000 		
	14	-1.463212 	-1.757218 	-1.482144 		
	14	-1.922328 	1.330523 	-1.488956 		
	6	-1.380825 	2.347228 	0.000000 		
	6	-0.236276 	1.174939 	2.345239 		
	6	-2.549367 	-0.338175 	-0.787849 		
	14	-1.922328 	1.330523 	1.488956 		
	14	-1.463212 	-1.757218 	1.482144 		
	6	-2.549367 	-0.338175 	0.787849 		
	1	-2.292049 	-2.891228 	1.997277 		
	1	0.037632 	-0.856068 	4.342642 		
	1	-0.275541 	1.744333 	3.284321 		
	1	-2.960602 	1.959152 	2.364157 		
	1	-3.573883 	-0.493030 	1.154041 		
	1	-0.506502 	-3.456038 	0.000000 		
	1	1.654522 	-3.058258 	0.000000 		
	1	2.972633 	-2.119730 	2.187354 		
	1	3.565956 	1.563066 	1.988343 		
	1	1.070283 	2.807707 	1.911825 		
	1	0.450351 	3.472824 	0.000000 		
	1	-1.817777 	3.352139 	0.000000 		
	1	-2.960602 	1.959152 	-2.364157 		
	1	-3.573883 	-0.493030 	-1.154041 		
	1	-2.292049 	-2.891228 	-1.997277 		
	1	2.972633 	-2.119730 	-2.187354 		
	1	3.565956 	1.563066 	-1.988343 		
	1	1.070283 	2.807707 	-1.911825 		
	1	-0.275541 	1.744333 	-3.284321 		
	1	0.037632 	-0.856068 	-4.342642 		
						
Cs_Str.103	E	=	EUMP2	=	-0.32817420733910D+04	a.u.
	6	2.288648 	-0.279758 	0.790409 		
	6	2.288648 	-0.279758 	-0.790409 		
	14	1.611951 	1.277567 	1.710405 		
	14	1.424743 	-1.851344 	1.501927 		
	14	1.611951 	1.277567 	-1.710405 		
	14	1.023109 	2.757254 	0.000000 		
	6	-0.067585 	0.926891 	2.541480 		
	14	-0.394565 	-0.936882 	2.664089 		
	6	0.611337 	-2.677734 	0.000000 		
	14	1.424743 	-1.851344 	-1.501927 		
	6	-0.067585 	0.926891 	-2.541480 		
	6	-0.885494 	2.597712 	0.000000 		
	14	-1.496908 	1.605268 	1.500347 		
	6	-1.831282 	-1.258472 	1.432518 		
	14	-1.269874 	-2.372250 	0.000000 		
	14	-0.394565 	-0.936882 	-2.664089 		
	6	-2.398687 	0.057391 	0.792700 		
	6	-1.831282 	-1.258472 	-1.432518 		
	14	-1.496908 	1.605268 	-1.500347 		
	6	-2.398687 	0.057391 	-0.792700 		
	1	-2.419211 	2.428041 	-2.345195 		
	1	-0.070146 	1.401776 	-3.531761 		
	1	-0.716221 	-1.392956 	-4.050403 		
	1	-2.631511 	-1.784732 	-1.971029 		
	1	-3.447232 	0.142619 	-1.107622 		
	1	-1.340674 	3.597139 	0.000000 		
	1	1.510752 	4.166417 	0.000000 		
	1	2.611861 	1.685659 	-2.744955 		
	1	3.336966 	-0.339007 	-1.118519 		
	1	2.400781 	-2.750418 	-2.191555 		
	1	0.803293 	-3.758768 	0.000000 		
	1	-1.963587 	-3.698340 	0.000000 		
	1	-2.631511 	-1.784732 	1.971029 		
	1	-3.447232 	0.142619 	1.107622 		
	1	-2.419211 	2.428041 	2.345195 		
	1	2.611861 	1.685659 	2.744955 		
	1	3.336966 	-0.339007 	1.118519 		
	1	2.400781 	-2.750418 	2.191555 		
	1	-0.716221 	-1.392956 	4.050403 		
	1	-0.070146 	1.401776 	3.531761 		
						
Cs_Str.104	E	=	EUMP2	=	-0.32816503562896D+04	a.u.
	6	1.927908 	1.341325 	0.787656 		
	6	1.927908 	1.341325 	-0.787656 		
	14	0.453714 	2.196355 	1.680965 		
	14	2.088590 	-0.439848 	1.505197 		
	14	0.453714 	2.196355 	-1.680965 		
	14	-0.879483 	3.037940 	0.000000 		
	6	-0.799943 	0.910174 	2.301571 		
	14	0.185641 	-0.625317 	2.882733 		
	6	1.935344 	-1.611077 	0.000000 		
	14	2.088590 	-0.439848 	-1.505197 		
	6	-0.799943 	0.910174 	-2.301571 		
	6	-2.075572 	1.510572 	0.000000 		
	6	-1.976739 	0.611774 	1.289828 		
	14	-1.040539 	-2.165533 	1.682928 		
	14	0.437476 	-2.817243 	0.000000 		
	14	0.185641 	-0.625317 	-2.882733 		
	6	-2.169080 	-0.866345 	0.784417 		
	14	-1.040539 	-2.165533 	-1.682928 		
	6	-1.976739 	0.611774 	-1.289828 		
	6	-2.169080 	-0.866345 	-0.784417 		
	1	-2.873479 	0.840327 	-1.877871 		
	1	-1.246491 	1.361364 	-3.199624 		
	1	0.385251 	-0.687393 	-4.359952 		
	1	-1.845135 	-3.239456 	-2.337835 		
	1	-3.181858 	-1.161166 	-1.092410 		
	1	-3.095745 	1.918093 	0.000000 		
	1	-1.544367 	4.369060 	0.000000 		
	1	0.974645 	2.989748 	-2.835409 		
	1	2.818843 	1.890411 	-1.125926 		
	1	3.419388 	-0.638292 	-2.162235 		
	1	2.829844 	-2.251567 	0.000000 		
	1	0.904314 	-4.234908 	0.000000 		
	1	-1.845135 	-3.239456 	2.337835 		
	1	-3.181858 	-1.161166 	1.092410 		
	1	-2.873479 	0.840327 	1.877871 		
	1	0.974645 	2.989748 	2.835409 		
	1	2.818843 	1.890411 	1.125926 		
	1	3.419388 	-0.638292 	2.162235 		
	1	0.385251 	-0.687393 	4.359952 		
	1	-1.246491 	1.361364 	3.199624 		
						
Cs_Str.105	E	=	EUMP2	=	-0.32816607332299D+04	a.u.
	6	-0.392781 	2.237271 	0.788424 		
	6	-0.392781 	2.237271 	-0.788424 		
	14	-1.839091 	1.285185 	1.697035 		
	6	1.066155 	1.913589 	1.267382 		
	14	-1.839091 	1.285185 	-1.697035 		
	14	-2.742879 	-0.029111 	0.000000 		
	14	-0.786051 	-0.277775 	3.063962 		
	14	1.342059 	0.441369 	2.491821 		
	6	1.969707 	1.738490 	0.000000 		
	6	1.066155 	1.913589 	-1.267382 		
	14	-0.786051 	-0.277775 	-3.063962 		
	6	-1.817395 	-1.708215 	0.000000 		
	14	-0.677254 	-2.028380 	1.496478 		
	6	2.105134 	-0.942804 	1.432898 		
	14	2.852126 	0.025333 	0.000000 		
	14	1.342059 	0.441369 	-2.491821 		
	6	1.136056 	-2.001209 	0.795192 		
	6	2.105134 	-0.942804 	-1.432898 		
	14	-0.677254 	-2.028380 	-1.496478 		
	6	1.136056 	-2.001209 	-0.795192 		
	1	-0.958608 	-3.391781 	-2.049187 		
	1	-1.216028 	-0.543262 	-4.463677 		
	1	2.312726 	0.860927 	-3.550203 		
	1	2.877649 	-1.449697 	-2.024119 		
	1	1.532956 	-2.980564 	-1.095130 		
	1	-2.597226 	-2.483375 	0.000000 		
	1	-4.220774 	-0.240347 	0.000000 		
	1	-2.770950 	2.264489 	-2.334857 		
	1	-0.591955 	3.275316 	-1.089126 		
	1	1.422604 	2.794996 	-1.818445 		
	1	2.730104 	2.530155 	0.000000 		
	1	4.342444 	0.150573 	0.000000 		
	1	2.877649 	-1.449697 	2.024119 		
	1	1.532956 	-2.980564 	1.095130 		
	1	-0.958608 	-3.391781 	2.049187 		
	1	-2.770950 	2.264489 	2.334857 		
	1	-0.591955 	3.275316 	1.089126 		
	1	1.422604 	2.794996 	1.818445 		
	1	2.312726 	0.860927 	3.550203 		
	1	-1.216028 	-0.543262 	4.463677 		
						
Cs_Str.106	E	=	EUMP2	=	-0.32816570284051D+04	a.u.
	14	-2.572482 	-0.759250 	1.167815 		
	14	-2.572482 	-0.759250 	-1.167815 		
	14	-0.631168 	-1.996166 	1.623252 		
	14	-1.716578 	1.393364 	1.621377 		
	14	-0.631168 	-1.996166 	-1.623252 		
	6	0.417216 	-2.259751 	0.000000 		
	14	0.614926 	-0.462744 	2.869227 		
	6	0.053817 	1.294823 	2.325811 		
	6	-1.287491 	2.286594 	0.000000 		
	14	-1.716578 	1.393364 	-1.621377 		
	14	0.614926 	-0.462744 	-2.869227 		
	6	1.894632 	-1.681840 	0.000000 		
	14	2.423652 	-0.548295 	1.455648 		
	6	0.997527 	2.008891 	1.281647 		
	6	0.251202 	2.537988 	0.000000 		
	6	0.053817 	1.294823 	-2.325811 		
	6	2.264840 	1.241333 	0.779650 		
	6	0.997527 	2.008891 	-1.281647 		
	14	2.423652 	-0.548295 	-1.455648 		
	6	2.264840 	1.241333 	-0.779650 		
	1	3.826311 	-0.859913 	-1.865783 		
	1	0.677509 	-0.629185 	-4.348712 		
	1	0.054677 	1.893696 	-3.247716 		
	1	1.366018 	2.896925 	-1.808601 		
	1	3.148983 	1.788643 	-1.133181 		
	1	2.584451 	-2.537275 	0.000000 		
	1	0.533516 	-3.354312 	0.000000 		
	1	-0.872430 	-3.324699 	-2.267945 		
	1	-3.805589 	-1.164361 	-1.904661 		
	1	-2.617851 	2.212997 	-2.492263 		
	1	-1.822942 	3.245503 	0.000000 		
	1	0.388364 	3.625931 	0.000000 		
	1	1.366018 	2.896925 	1.808601 		
	1	3.148983 	1.788643 	1.133181 		
	1	3.826311 	-0.859913 	1.865783 		
	1	-0.872430 	-3.324699 	2.267945 		
	1	-3.805589 	-1.164361 	1.904661 		
	1	-2.617851 	2.212997 	2.492263 		
	1	0.054677 	1.893696 	3.247716 		
	1	0.677509 	-0.629185 	4.348712 		
						
Cs_Str.107	E	=	EUMP2	=	-0.32817028936074D+04	a.u.
	14	-1.045000 	2.455772 	-1.169147 		
	14	-1.045000 	2.455772 	1.169147 		
	14	1.209424 	1.971366 	-1.612829 		
	14	-1.971275 	0.335909 	-1.646009 		
	14	1.209424 	1.971366 	1.612829 		
	6	2.054671 	1.335600 	0.000000 		
	14	1.085871 	-0.111444 	-2.627930 		
	6	-0.700377 	-0.756169 	-2.551579 		
	6	-2.354523 	-0.592780 	0.000000 		
	14	-1.971275 	0.335909 	1.646009 		
	14	1.085871 	-0.111444 	2.627930 		
	6	2.430230 	-0.213533 	0.000000 		
	6	2.023283 	-1.071945 	-1.253055 		
	14	-0.578323 	-2.312956 	-1.491687 		
	6	-1.730677 	-2.040597 	0.000000 		
	6	-0.700377 	-0.756169 	2.551579 		
	6	1.207241 	-2.317483 	-0.780877 		
	14	-0.578323 	-2.312956 	1.491687 		
	6	2.023283 	-1.071945 	1.253055 		
	6	1.207241 	-2.317483 	0.780877 		
	1	2.957963 	-1.431828 	1.703649 		
	1	1.679150 	-0.346904 	3.978814 		
	1	-1.072120 	-0.967078 	3.562327 		
	1	-0.885965 	-3.575699 	2.234165 		
	1	1.713179 	-3.223366 	1.140025 		
	1	3.526111 	-0.196853 	0.000000 		
	1	3.012176 	1.878297 	0.000000 		
	1	1.999285 	3.078804 	2.230700 		
	1	-1.639210 	3.614758 	1.898089 		
	1	-3.221524 	0.420727 	2.465990 		
	1	-3.450152 	-0.693936 	0.000000 		
	1	-2.529096 	-2.793403 	0.000000 		
	1	-0.885965 	-3.575699 	-2.234165 		
	1	1.713179 	-3.223366 	-1.140025 		
	1	2.957963 	-1.431828 	-1.703649 		
	1	1.999285 	3.078804 	-2.230700 		
	1	-1.639210 	3.614758 	-1.898089 		
	1	-3.221524 	0.420727 	-2.465990 		
	1	-1.072120 	-0.967078 	-3.562327 		
	1	1.679150 	-0.346904 	-3.978814 		
						
Cs_Str.108	E	=	EUMP2	=	-0.32816559788371D+04	a.u.
	14	-0.233380 	2.894993 	1.168861 		
	14	-0.233380 	2.894993 	-1.168861 		
	14	-1.709707 	1.126254 	1.619395 		
	14	1.626858 	1.534616 	1.616114 		
	14	-1.709707 	1.126254 	-1.619395 		
	6	-2.388123 	0.345851 	0.000000 		
	6	-0.629918 	-0.237253 	2.395281 		
	6	0.931600 	-0.140143 	2.254945 		
	6	2.406506 	0.898922 	0.000000 		
	14	1.626858 	1.534616 	-1.616114 		
	6	-0.629918 	-0.237253 	-2.395281 		
	6	-2.203652 	-1.227394 	0.000000 		
	14	-1.347233 	-1.820650 	1.622854 		
	6	1.689998 	-1.192761 	1.370515 		
	6	2.281824 	-0.665278 	0.000000 		
	6	0.931600 	-0.140143 	-2.254945 		
	14	0.693387 	-2.836261 	1.156270 		
	6	1.689998 	-1.192761 	-1.370515 		
	14	-1.347233 	-1.820650 	-1.622854 		
	14	0.693387 	-2.836261 	-1.156270 		
	1	-2.341836 	-2.493114 	-2.514484 		
	1	-0.872852 	-0.240890 	-3.467036 		
	1	1.319152 	-0.279971 	-3.272224 		
	1	2.581539 	-1.450499 	-1.959422 		
	1	1.192060 	-3.965977 	-1.991280 		
	1	-3.197813 	-1.697613 	0.000000 		
	1	-3.464857 	0.571264 	0.000000 		
	1	-2.849407 	1.436112 	-2.540152 		
	1	-0.395845 	4.174237 	-1.916090 		
	1	2.655468 	2.102003 	-2.543657 		
	1	3.466179 	1.187899 	0.000000 		
	1	3.302552 	-1.066734 	0.000000 		
	1	2.581539 	-1.450499 	1.959422 		
	1	1.192060 	-3.965977 	1.991280 		
	1	-2.341836 	-2.493114 	2.514484 		
	1	-2.849407 	1.436112 	2.540152 		
	1	-0.395845 	4.174237 	1.916090 		
	1	2.655468 	2.102003 	2.543657 		
	1	1.319152 	-0.279971 	3.272224 		
	1	-0.872852 	-0.240890 	3.467036 		
						
Cs_Str.109	E	=	EUMP2	=	-0.32816528833141D+04	a.u.
	14	-2.555070 	-0.074081 	1.153472 		
	14	-2.555070 	-0.074081 	-1.153472 		
	14	-1.097762 	-1.854451 	1.614039 		
	6	-1.561291 	1.556724 	1.346940 		
	14	-1.097762 	-1.854451 	-1.614039 		
	6	-0.098052 	-2.300189 	0.000000 		
	14	0.423539 	-0.803508 	3.045740 		
	14	-0.056177 	1.432769 	2.512595 		
	6	-1.058963 	2.206529 	0.000000 		
	6	-1.561291 	1.556724 	-1.346940 		
	14	0.423539 	-0.803508 	-3.045740 		
	6	1.434912 	-1.932358 	0.000000 		
	14	2.122321 	-0.904862 	1.463262 		
	6	1.278345 	1.957471 	1.247140 		
	6	0.509822 	2.479423 	0.000000 		
	14	-0.056177 	1.432769 	-2.512595 		
	6	2.321088 	0.890506 	0.782884 		
	6	1.278345 	1.957471 	-1.247140 		
	14	2.122321 	-0.904862 	-1.463262 		
	6	2.321088 	0.890506 	-0.782884 		
	1	3.465604 	-1.439421 	-1.849752 		
	1	0.619918 	-1.254911 	-4.450456 		
	1	-0.152587 	2.380428 	-3.666504 		
	1	1.837655 	2.797266 	-1.678960 		
	1	3.308736 	1.219557 	-1.133833 		
	1	2.000570 	-2.874711 	0.000000 		
	1	-0.144216 	-3.399744 	0.000000 		
	1	-1.787316 	-3.082585 	-2.118072 		
	1	-3.795197 	-0.054102 	-1.984796 		
	1	-2.277091 	2.250201 	-1.811200 		
	1	-1.506118 	3.207350 	0.000000 		
	1	0.594496 	3.573145 	0.000000 		
	1	1.837655 	2.797266 	1.678960 		
	1	3.308736 	1.219557 	1.133833 		
	1	3.465604 	-1.439421 	1.849752 		
	1	-1.787316 	-3.082585 	2.118072 		
	1	-3.795197 	-0.054102 	1.984796 		
	1	-2.277091 	2.250201 	1.811200 		
	1	-0.152587 	2.380428 	3.666504 		
	1	0.619918 	-1.254911 	4.450456 		
						
Cs_Str.110	E	=	EUMP2	=	-0.32816165902455D+04	a.u.
	14	1.914196 	-1.627181 	1.154200 		
	14	1.914196 	-1.627181 	-1.154200 		
	14	2.281228 	0.653266 	1.597350 		
	6	0.034490 	-1.995940 	1.359858 		
	14	2.281228 	0.653266 	-1.597350 		
	6	1.850156 	1.630442 	0.000000 		
	14	0.342399 	1.166058 	2.736339 		
	14	-0.742754 	-0.900705 	2.755668 		
	6	-0.806970 	-2.120632 	0.000000 		
	6	0.034490 	-1.995940 	-1.359858 		
	14	0.342399 	1.166058 	-2.736339 		
	6	0.412407 	2.301435 	0.000000 		
	6	-0.514723 	2.090393 	1.257166 		
	14	-2.478574 	-0.178983 	1.447768 		
	6	-2.195653 	-1.364821 	0.000000 		
	14	-0.742754 	-0.900705 	-2.755668 		
	6	-1.906891 	1.546389 	0.784111 		
	14	-2.478574 	-0.178983 	-1.447768 		
	6	-0.514723 	2.090393 	-1.257166 		
	6	-1.906891 	1.546389 	-0.784111 		
	1	-0.701016 	3.095985 	-1.659296 		
	1	0.317622 	1.977334 	-3.989008 		
	1	-0.893481 	-1.642179 	-4.039549 		
	1	-3.914220 	-0.135442 	-1.858805 		
	1	-2.669488 	2.257664 	-1.130489 		
	1	0.651063 	3.371541 	0.000000 		
	1	2.577165 	2.456563 	0.000000 		
	1	3.647251 	0.998418 	-2.092343 		
	1	2.730049 	-2.577063 	-1.968609 		
	1	0.031455 	-3.003697 	-1.803172 		
	1	-1.099603 	-3.176154 	0.000000 		
	1	-3.001006 	-2.111397 	0.000000 		
	1	-3.914220 	-0.135442 	1.858805 		
	1	-2.669488 	2.257664 	1.130489 		
	1	-0.701016 	3.095985 	1.659296 		
	1	3.647251 	0.998418 	2.092343 		
	1	2.730049 	-2.577063 	1.968609 		
	1	0.031455 	-3.003697 	1.803172 		
	1	-0.893481 	-1.642179 	4.039549 		
	1	0.317622 	1.977334 	3.989008 		
						
Cs_Str.111	E	=	EUMP2	=	-0.32816396665339D+04	a.u.
	14	-2.484318 	0.840915 	1.155013 		
	14	-2.484318 	0.840915 	-1.155013 		
	14	-1.862653 	-1.380869 	1.594583 		
	6	-0.918945 	1.940602 	1.344316 		
	14	-1.862653 	-1.380869 	-1.594583 		
	6	-1.056705 	-2.104389 	0.000000 		
	14	0.114619 	-1.085527 	2.748217 		
	14	0.409676 	1.245083 	2.521544 		
	6	-0.198671 	2.345063 	0.000000 		
	6	-0.918945 	1.940602 	-1.344316 		
	14	0.114619 	-1.085527 	-2.748217 		
	6	0.536221 	-2.197707 	0.000000 		
	6	1.258040 	-1.723228 	1.339827 		
	6	1.879384 	1.362520 	1.331817 		
	6	1.375480 	2.030991 	0.000000 		
	14	0.409676 	1.245083 	-2.521544 		
	14	2.610172 	-0.388700 	1.137621 		
	6	1.879384 	1.362520 	-1.331817 		
	6	1.258040 	-1.723228 	-1.339827 		
	14	2.610172 	-0.388700 	-1.137621 		
	1	1.784511 	-2.599770 	-1.746003 		
	1	0.399504 	-1.726349 	-4.065469 		
	1	0.540921 	2.047620 	-3.777246 		
	1	2.676021 	1.982563 	-1.765240 		
	1	3.717857 	-0.617042 	-2.109837 		
	1	0.709444 	-3.279300 	0.000000 		
	1	-1.415260 	-3.145282 	0.000000 		
	1	-2.954706 	-2.273142 	-2.086583 		
	1	-3.616145 	1.370065 	-1.972604 		
	1	-1.299594 	2.861116 	-1.810063 		
	1	-0.236209 	3.440687 	0.000000 		
	1	1.835680 	3.026048 	0.000000 		
	1	2.676021 	1.982563 	1.765240 		
	1	3.717857 	-0.617042 	2.109837 		
	1	1.784511 	-2.599770 	1.746003 		
	1	-2.954706 	-2.273142 	2.086583 		
	1	-3.616145 	1.370065 	1.972604 		
	1	-1.299594 	2.861116 	1.810063 		
	1	0.540921 	2.047620 	3.777246 		
	1	0.399504 	-1.726349 	4.065469 		
						
Cs_Str.112	E	=	EUMP2	=	-0.32817027834150D+04	a.u.
	14	-1.208584 	0.000000 	-2.497189 		
	14	0.068170 	-1.899785 	-1.899688 		
	14	0.068170 	1.899785 	-1.899688 		
	14	-2.860227 	0.000000 	-0.840256 		
	14	2.239887 	-1.161115 	-1.356744 		
	14	2.239887 	1.161115 	-1.356744 		
	6	-0.551407 	2.569766 	-0.216336 		
	14	-2.053501 	1.695501 	0.564522 		
	14	-2.053501 	-1.695501 	0.564522 		
	6	-0.551407 	-2.569766 	-0.216336 		
	6	2.254739 	-1.343836 	0.552152 		
	6	2.254739 	1.343836 	0.552152 		
	14	0.797147 	2.414137 	1.112322 		
	6	-1.357122 	0.782589 	2.122933 		
	6	-1.357122 	-0.782589 	2.122933 		
	14	0.797147 	-2.414137 	1.112322 		
	6	0.101264 	1.246656 	2.437746 		
	6	0.101264 	-1.246656 	2.437746 		
	6	2.201172 	0.000000 	1.374164 		
	6	1.032368 	0.000000 	2.465756 		
	1	3.125869 	0.000000 	1.961980 		
	1	3.186998 	-1.867954 	0.803404 		
	1	1.218408 	-3.761766 	1.605862 		
	1	0.116254 	-1.721314 	3.426163 		
	1	1.556147 	0.000000 	3.429222 		
	1	3.186998 	1.867954 	0.803403 		
	1	3.367074 	1.893107 	-2.009455 		
	1	3.367074 	-1.893107 	-2.009455 		
	1	-0.004558 	-2.966579 	-2.945728 		
	1	-0.809442 	-3.627299 	-0.365637 		
	1	-3.059056 	-2.716211 	0.997798 		
	1	-2.005142 	-1.113193 	2.946037 		
	1	-2.005142 	1.113193 	2.946036 		
	1	0.116254 	1.721315 	3.426163 		
	1	1.218408 	3.761766 	1.605862 		
	1	-0.004558 	2.966578 	-2.945728 		
	1	-1.659352 	0.000000 	-3.922134 		
	1	-4.298989 	0.000000 	-1.230725 		
	1	-3.059056 	2.716210 	0.997797 		
	1	-0.809442 	3.627299 	-0.365637 		
						
Ci_Str.1	E	=	EUMP2	=	-0.32816429960677D+04	a.u.
	14	-1.883531 	0.604704 	2.596202 		
	14	-1.161183 	-1.584514 	2.242352 		
	14	0.131178 	1.733355 	2.142440 		
	14	-2.549696 	0.856743 	0.387135 		
	14	1.137660 	-1.341323 	2.133360 		
	6	1.580450 	0.519788 	1.905423 		
	6	0.012160 	2.380255 	0.331067 		
	6	-1.350492 	2.098465 	-0.403380 		
	6	-2.175331 	-0.825719 	-0.478612 		
	6	-1.371308 	-1.925166 	0.331733 		
	6	1.350492 	-2.098465 	0.403380 		
	6	2.175331 	0.825719 	0.478612 		
	6	1.371308 	1.925166 	-0.331733 		
	14	-1.137660 	1.341323 	-2.133360 		
	6	-1.580450 	-0.519788 	-1.905423 		
	6	-0.012160 	-2.380255 	-0.331067 		
	14	1.161183 	1.584514 	-2.242352 		
	14	-0.131178 	-1.733355 	-2.142440 		
	14	2.549696 	-0.856743 	-0.387135 		
	14	1.883531 	-0.604704 	-2.596202 		
	1	3.955503 	-1.253604 	-0.060764 		
	1	1.892131 	-3.048815 	0.503384 		
	1	-0.072363 	-3.474310 	-0.396507 		
	1	-0.484406 	-2.837557 	-3.090030 		
	1	2.742787 	-0.987219 	-3.749088 		
	1	3.172663 	1.259516 	0.636373 		
	1	2.333549 	0.752996 	2.671245 		
	1	2.025141 	-1.968090 	3.159799 		
	1	-1.746656 	-2.682685 	3.067227 		
	1	-2.008744 	-2.819501 	0.297390 		
	1	-3.172663 	-1.259516 	-0.636373 		
	1	-2.333549 	-0.752996 	-2.671245 		
	1	-2.025141 	1.968090 	-3.159799 		
	1	1.746656 	2.682685 	-3.067227 		
	1	2.008744 	2.819501 	-0.297390 		
	1	0.484406 	2.837557 	3.090030 		
	1	-2.742787 	0.987219 	3.749088 		
	1	-3.955503 	1.253604 	0.060764 		
	1	-1.892131 	3.048815 	-0.503384 		
	1	0.072363 	3.474310 	0.396507 		
						
Ci_Str.2	E	=	EUMP2	=	-0.32816334479164D+04	a.u.
	14	-1.860507 	0.600489 	2.244538 		
	14	-1.198460 	-1.606974 	2.235371 		
	14	0.177263 	1.728644 	2.429973 		
	6	-2.257147 	0.707939 	0.338287 		
	14	1.144055 	-1.329765 	2.142944 		
	6	1.580907 	0.512569 	1.899068 		
	14	-0.003872 	2.698376 	0.355071 		
	6	-1.583670 	1.922434 	-0.390420 		
	6	-2.150014 	-0.692659 	-0.426120 		
	6	-1.567566 	-1.921565 	0.379052 		
	6	1.583670 	-1.922434 	0.390420 		
	6	2.150014 	0.692659 	0.426120 		
	6	1.567566 	1.921565 	-0.379052 		
	14	-1.144055 	1.329765 	-2.142944 		
	6	-1.580907 	-0.512569 	-1.899068 		
	14	0.003872 	-2.698376 	-0.355071 		
	14	1.198460 	1.606974 	-2.235371 		
	14	-0.177263 	-1.728644 	-2.429973 		
	6	2.257147 	-0.707939 	-0.338287 		
	14	1.860507 	-0.600489 	-2.244538 		
	1	3.332134 	-0.934945 	-0.324538 		
	1	2.310103 	-2.745245 	0.446585 		
	1	0.011352 	-4.166303 	-0.075621 		
	1	-0.493874 	-2.453781 	-3.692772 		
	1	3.001880 	-1.101037 	-3.066624 		
	1	3.199055 	0.972661 	0.575821 		
	1	2.403409 	0.722166 	2.598512 		
	1	1.950013 	-1.955484 	3.237922 		
	1	-1.762178 	-2.650736 	3.139908 		
	1	-2.317341 	-2.725198 	0.333601 		
	1	-3.199055 	-0.972661 	-0.575821 		
	1	-2.403409 	-0.722166 	-2.598512 		
	1	-1.950013 	1.955484 	-3.237922 		
	1	1.762178 	2.650736 	-3.139908 		
	1	2.317341 	2.725198 	-0.333601 		
	1	0.493874 	2.453781 	3.692772 		
	1	-3.001880 	1.101037 	3.066624 		
	1	-3.332134 	0.934945 	0.324538 		
	1	-2.310103 	2.745245 	-0.446585 		
	1	-0.011352 	4.166303 	0.075621 		
						
C1_Str.1	E	=	EUMP2	=	-0.32817038601865D+04	a.u.
	14	-1.874306 	-1.808544 	-1.129162 		
	14	-0.781830 	-2.476519 	0.847170 		
	14	-0.193286 	-0.837204 	-2.478027 		
	14	-3.035088 	0.078754 	-0.373026 		
	14	1.520501 	-2.364877 	0.538504 		
	14	1.918256 	-1.345971 	-1.545663 		
	6	-0.261522 	1.065682 	-2.292095 		
	14	-1.645184 	1.780968 	-1.195614 		
	14	-2.163507 	0.295120 	1.793683 		
	6	-0.857036 	-1.051084 	2.133445 		
	6	1.800887 	-0.901962 	1.746502 		
	6	2.553068 	0.381763 	-1.028287 		
	14	1.333942 	1.749449 	-1.520416 		
	6	-0.749030 	2.499469 	0.360382 		
	6	-0.973462 	1.789040 	1.735179 		
	6	0.505995 	-0.314498 	2.426762 		
	6	0.795409 	2.575972 	0.129001 		
	6	0.396254 	1.268970 	2.258994 		
	14	2.677417 	0.524805 	0.859490 		
	6	1.489378 	1.919256 	1.363239 		
	1	4.097474 	0.696737 	1.295605 		
	1	2.467293 	-1.277924 	2.534988 		
	1	0.668596 	-0.462559 	3.500359 		
	1	0.527403 	1.660363 	3.275153 		
	1	2.002944 	2.697020 	1.940572 		
	1	3.530467 	0.567056 	-1.493073 		
	1	2.863722 	-2.050298 	-2.464557 		
	1	2.360031 	-3.553968 	0.874919 		
	1	-1.360962 	-3.727012 	1.427227 		
	1	-1.164230 	-1.564711 	3.055868 		
	1	-3.160879 	0.402232 	2.903904 		
	1	-1.341319 	2.545891 	2.439346 		
	1	-1.139887 	3.521785 	0.454826 		
	1	1.095651 	3.631085 	0.078328 		
	1	1.983375 	2.733915 	-2.442022 		
	1	-0.342853 	-1.222206 	-3.916394 		
	1	-2.658069 	-2.885456 	-1.805439 		
	1	-4.506527 	0.180047 	-0.589371 		
	1	-2.339393 	2.890478 	-1.922273 		
	1	-0.379279 	1.478138 	-3.303850 		
						
C1_Str.2	E	=	EUMP2	=	-0.32816785709106D+04	a.u.
	14	2.556030 	-1.134868 	-0.567127 		
	14	1.611412 	-1.663063 	1.527438 		
	14	0.805396 	-1.368786 	-2.140934 		
	14	2.753344 	1.193669 	-0.405046 		
	14	-0.477847 	-2.624354 	1.189275 		
	14	-0.994412 	-2.459698 	-1.072047 		
	6	0.071816 	0.358839 	-2.508594 		
	14	0.893256 	1.856352 	-1.670599 		
	14	1.612244 	1.582193 	1.603693 		
	6	0.945415 	-0.051596 	2.327778 		
	6	-1.504068 	-1.080867 	1.735563 		
	6	-2.253882 	-1.021837 	-0.870796 		
	14	-1.736039 	0.473366 	-1.943917 		
	6	-0.407031 	2.519344 	-0.395586 		
	6	-0.075593 	2.359465 	1.142174 		
	6	-0.625136 	0.073859 	2.390697 		
	6	-1.830920 	1.975796 	-0.779506 		
	6	-1.103024 	1.509250 	1.953346 		
	6	-2.525993 	-0.628854 	0.630585 		
	14	-2.581906 	1.272165 	0.804981 		
	1	-3.486626 	-1.084696 	0.897911 		
	1	-2.134395 	-1.438210 	2.561408 		
	1	-0.863695 	0.003101 	3.458243 		
	1	-1.345884 	2.065541 	2.866040 		
	1	-3.898063 	1.842820 	1.223640 		
	1	-3.206713 	-1.370758 	-1.295411 		
	1	-1.556840 	-3.646406 	-1.785122 		
	1	-0.848085 	-3.865673 	1.931979 		
	1	2.581614 	-2.345373 	2.437236 		
	1	1.315640 	-0.097752 	3.362293 		
	1	2.331614 	2.389869 	2.638314 		
	1	-0.102263 	3.372115 	1.564557 		
	1	-0.416402 	3.601940 	-0.581712 		
	1	-2.442088 	2.768495 	-1.227397 		
	1	-2.655156 	0.594405 	-3.119445 		
	1	1.280675 	-2.016815 	-3.402821 		
	1	3.784657 	-1.913992 	-0.907922 		
	1	4.069135 	1.849936 	-0.649118 		
	1	1.141127 	2.924007 	-2.690687 		
	1	0.121538 	0.509381 	-3.595990 		
						
C1_Str.3	E	=	EUMP2	=	-0.32816624131855D+04	a.u.
	14	0.677500 	-2.760969 	-0.210687 		
	14	-0.706041 	-2.118598 	1.581030 		
	14	-0.213975 	-1.629920 	-2.071883 		
	14	2.579490 	-1.451931 	0.173962 		
	14	-2.625720 	-1.089599 	0.758091 		
	14	-2.318702 	-0.784643 	-1.559628 		
	6	0.634117 	0.085075 	-2.278574 		
	14	2.413562 	0.155488 	-1.529830 		
	14	1.824900 	-0.130698 	1.981700 		
	6	0.009169 	-0.532378 	2.393312 		
	6	-2.209512 	0.652947 	1.444880 		
	6	-1.804199 	1.061432 	-1.652780 		
	6	-0.284505 	1.352441 	-1.979800 		
	14	2.046163 	2.109325 	-0.338262 		
	6	1.573324 	1.680532 	1.459629 		
	6	-0.823776 	0.788937 	2.185196 		
	6	0.286924 	2.442722 	-0.978834 		
	6	0.049467 	2.005690 	1.617666 		
	14	-2.200027 	1.883159 	0.009563 		
	6	-0.528212 	2.676511 	0.325055 		
	1	-3.424979 	2.738519 	-0.044333 		
	1	-3.012426 	0.919566 	2.145224 		
	1	-1.084209 	1.103720 	3.202267 		
	1	-0.029872 	2.773549 	2.396916 		
	1	-0.566768 	3.757136 	0.502398 		
	1	-2.422137 	1.529657 	-2.431256 		
	1	-3.470334 	-1.116754 	-2.451285 		
	1	-3.960737 	-1.585211 	1.210013 		
	1	-0.876021 	-3.196832 	2.603303 		
	1	-0.012020 	-0.769308 	3.466983 		
	1	2.707054 	-0.248224 	3.186076 		
	1	2.163159 	2.312222 	2.137206 		
	1	2.973051 	3.276954 	-0.433048 		
	1	0.267387 	3.389480 	-1.533521 		
	1	-0.301505 	1.869774 	-2.945662 		
	1	-0.068033 	-2.421793 	-3.333127 		
	1	0.846721 	-4.232601 	-0.399518 		
	1	3.899577 	-2.124541 	0.354677 		
	1	3.451493 	0.090695 	-2.601802 		
	1	0.823693 	0.107937 	-3.362789 		
						
C1_Str.4	E	=	EUMP2	=	-0.32816663102643D+04	a.u.
	14	1.376890 	2.387502 	-0.945054 		
	14	-0.757515 	1.882577 	-1.747770 		
	14	1.256965 	1.943723 	1.373006 		
	14	2.301635 	0.389697 	-1.702749 		
	14	-2.317747 	1.945144 	-0.001579 		
	14	-1.022753 	1.644866 	1.922913 		
	6	1.995538 	0.215135 	1.753735 		
	14	2.718858 	-0.750423 	0.278084 		
	6	0.780460 	-0.703685 	-2.226019 		
	6	-0.644821 	0.003216 	-2.297089 		
	14	-2.757371 	-0.327274 	-0.211662 		
	6	-1.106719 	-0.247541 	2.287512 		
	14	0.651728 	-0.950061 	2.421833 		
	6	1.488037 	-2.194019 	-0.045611 		
	6	0.801145 	-2.072700 	-1.449430 		
	6	-1.810831 	-0.907046 	-1.761438 		
	6	0.484675 	-2.364641 	1.161915 		
	14	-1.012097 	-2.501906 	-1.142933 		
	6	-1.882474 	-1.182806 	1.288387 		
	6	-1.026295 	-2.412438 	0.764772 		
	1	-2.715659 	-1.612727 	1.860583 		
	1	-4.171803 	-0.811273 	-0.291382 		
	1	-2.542932 	-1.084213 	-2.558940 		
	1	-1.536130 	-3.776117 	-1.722143 		
	1	-1.461924 	-3.320459 	1.199100 		
	1	-1.579192 	-0.326625 	3.276633 		
	1	-1.455798 	2.428705 	3.121704 		
	1	-3.405901 	2.961589 	-0.023889 		
	1	-1.163741 	2.693520 	-2.938875 		
	1	-0.837033 	0.115256 	-3.373196 		
	1	1.000413 	-0.975932 	-3.267328 		
	1	1.300013 	-2.792202 	-2.108940 		
	1	2.086086 	-3.113973 	-0.085914 		
	1	0.734252 	-3.313925 	1.652593 		
	1	0.982071 	-1.399393 	3.810711 		
	1	1.948418 	2.994390 	2.183846 		
	1	1.984732 	3.690017 	-1.343468 		
	1	3.344010 	0.433365 	-2.771190 		
	1	4.095296 	-1.241035 	0.595157 		
	1	2.782243 	0.356348 	2.507303 		
						
C1_Str.5	E	=	EUMP2	=	-0.32816375560302D+04	a.u.
	14	0.702397 	-2.609254 	-0.971604 		
	14	1.742312 	-0.739881 	-1.909829 		
	14	0.803326 	-2.217498 	1.348163 		
	14	-1.446916 	-1.815092 	-1.408300 		
	14	3.133472 	0.289459 	-0.326287 		
	14	2.263240 	-0.444972 	1.719076 		
	6	-0.778469 	-1.278039 	1.916189 		
	14	-2.288468 	-1.569619 	0.766804 		
	6	-1.176069 	-0.059161 	-2.171836 		
	6	0.287923 	0.529287 	-2.244280 		
	14	1.847631 	2.219560 	-0.297251 		
	6	0.891839 	0.847280 	2.180574 		
	6	-0.556286 	0.240135 	2.313569 		
	14	-3.030744 	0.619120 	0.728200 		
	14	-2.250661 	1.303654 	-1.355213 		
	6	0.421164 	1.939609 	-1.539027 		
	6	-1.505675 	1.320379 	1.683951 		
	6	-0.824330 	2.381510 	-0.715633 		
	6	0.810778 	2.143424 	1.307141 		
	6	-0.666528 	2.344157 	0.854790 		
	1	1.104188 	2.991433 	1.939253 		
	1	2.477591 	3.562332 	-0.489312 		
	1	0.539523 	2.670378 	-2.349744 		
	1	-1.019281 	3.430676 	-0.973095 		
	1	-0.994558 	3.337875 	1.183763 		
	1	1.180587 	1.169724 	3.190313 		
	1	3.259325 	-0.588746 	2.824827 		
	1	4.606645 	0.306553 	-0.543152 		
	1	2.425046 	-1.031156 	-3.210036 		
	1	0.458532 	0.737617 	-3.309743 		
	1	-1.539120 	-0.183044 	-3.202572 		
	1	-3.144509 	1.985156 	-2.340146 		
	1	-4.346085 	1.068964 	1.265549 		
	1	-1.908992 	1.888068 	2.533603 		
	1	-0.781335 	0.245790 	3.386665 		
	1	0.985458 	-3.467381 	2.148801 		
	1	1.127001 	-3.953923 	-1.456662 		
	1	-2.331766 	-2.609776 	-2.314882 		
	1	-3.128523 	-2.707187 	1.247145 		
	1	-1.054064 	-1.801521 	2.844146 		
						
C1_Str.6	E	=	EUMP2	=	-0.32816330337994D+04	a.u.
	14	-0.560449 	-2.549935 	-1.198797 		
	14	1.314037 	-1.308527 	-1.847775 		
	14	-0.608733 	-2.395641 	1.150898 		
	14	-2.065842 	-0.843327 	-1.683296 		
	14	2.793849 	-1.152789 	-0.013501 		
	14	1.438132 	-1.545805 	1.845856 		
	6	-1.646144 	-0.863882 	1.690717 		
	14	-2.991197 	-0.364208 	0.401478 		
	6	-0.950845 	0.720622 	-2.058359 		
	6	0.583978 	0.429962 	-2.295629 		
	14	2.795740 	1.155710 	0.274925 		
	6	0.773164 	0.209215 	2.317952 		
	6	-0.796234 	0.346529 	2.279994 		
	14	-2.396802 	1.853382 	0.357139 		
	6	-1.207670 	1.993069 	-1.142927 		
	14	1.519336 	1.902954 	-1.510720 		
	6	-1.064247 	1.781903 	1.709996 		
	6	0.074443 	2.589796 	-0.489319 		
	6	1.401162 	1.450538 	1.593860 		
	6	0.230677 	2.347702 	1.063679 		
	1	1.905535 	2.038192 	2.373239 		
	1	4.064929 	1.848255 	0.646020 		
	1	2.057058 	2.848920 	-2.534900 		
	1	0.019449 	3.678377 	-0.619311 		
	1	0.405402 	3.348560 	1.477202 		
	1	1.055695 	0.299846 	3.375937 		
	1	2.111210 	-2.195726 	3.011935 		
	1	4.076578 	-1.902845 	-0.138473 		
	1	2.018254 	-1.843504 	-3.055878 		
	1	0.764303 	0.473950 	-3.379829 		
	1	-1.339371 	1.012283 	-3.043996 		
	1	-1.607822 	2.764206 	-1.814321 		
	1	-3.325372 	3.017943 	0.455227 		
	1	-1.336777 	2.422647 	2.557746 		
	1	-1.116638 	0.379595 	3.327779 		
	1	-1.137806 	-3.633387 	1.802430 		
	1	-0.741803 	-3.906133 	-1.791948 		
	1	-3.022727 	-1.051351 	-2.813395 		
	1	-4.339438 	-0.898290 	0.744348 		
	1	-2.233354 	-1.259681 	2.533487 		
						
C1_Str.7	E	=	EUMP2	=	-0.32816237883543D+04	a.u.
	14	-0.974045 	-2.754782 	0.090462 		
	14	-2.097159 	-1.161930 	1.374636 		
	14	-0.601471 	-1.677243 	-1.973034 		
	14	1.081649 	-2.322922 	1.083656 		
	14	-3.137396 	0.408388 	-0.017062 		
	14	-1.919711 	0.240156 	-2.012785 		
	6	1.104234 	-0.761113 	-1.971101 		
	14	2.345007 	-1.506737 	-0.680949 		
	6	0.800175 	-0.718179 	2.154290 		
	6	-0.672921 	-0.184030 	2.294058 		
	14	-1.807950 	2.130548 	0.786782 		
	6	-0.448645 	1.493805 	-1.826748 		
	6	0.958107 	0.816249 	-2.066184 		
	14	3.097930 	0.347299 	0.480802 		
	6	1.720020 	0.521669 	1.846815 		
	6	-0.628575 	1.366808 	2.085565 		
	14	2.132748 	1.864104 	-0.951059 		
	6	0.806195 	1.781106 	1.633182 		
	6	-0.507508 	2.454237 	-0.571642 		
	6	0.816744 	2.527444 	0.240071 		
	1	-0.699915 	3.459303 	-0.969666 		
	1	-2.416187 	3.408519 	1.269915 		
	1	-0.831805 	1.836797 	3.056355 		
	1	1.175585 	2.533376 	2.340792 		
	1	1.004415 	3.585537 	0.462696 		
	1	-0.586497 	2.158683 	-2.690730 		
	1	-2.694270 	0.508665 	-3.263548 		
	1	-4.623918 	0.485912 	-0.055435 		
	1	-3.011515 	-1.749735 	2.403800 		
	1	-0.963849 	-0.348712 	3.341070 		
	1	1.095371 	-1.074014 	3.151548 		
	1	2.282419 	0.715294 	2.770719 		
	1	4.484057 	0.437859 	1.017675 		
	1	2.854713 	2.917946 	-1.724374 		
	1	1.217551 	1.049372 	-3.107109 		
	1	-0.690890 	-2.612067 	-3.137718 		
	1	-1.524748 	-4.139406 	0.038246 		
	1	1.710320 	-3.387748 	1.923475 		
	1	3.302187 	-2.433619 	-1.353434 		
	1	1.555590 	-1.076286 	-2.924421 		
						
C1_Str.8	E	=	EUMP2	=	-0.32816636231076D+04	a.u.
	14	-1.466920 	1.897747 	1.373130 		
	14	0.144904 	0.685377 	2.602984 		
	14	-0.362447 	2.725518 	-0.541355 		
	14	-2.896232 	0.148800 	0.708261 		
	14	2.229597 	0.902903 	1.601051 		
	14	1.869255 	2.002523 	-0.447489 		
	14	-0.889419 	1.271864 	-2.298017 		
	14	-2.426558 	-0.297002 	-1.544947 		
	14	-1.672676 	-1.711427 	1.444465 		
	6	-0.024992 	-1.193179 	2.244747 		
	6	2.375444 	-0.929333 	1.053383 		
	6	1.941633 	0.535754 	-1.698307 		
	6	0.623167 	0.064475 	-2.417808 		
	6	-1.184380 	-1.781843 	-1.508759 		
	6	-0.950200 	-2.497258 	-0.137236 		
	6	1.129201 	-1.838296 	1.384325 		
	6	0.218740 	-1.448405 	-2.130097 		
	6	0.582555 	-2.608020 	0.096268 		
	14	2.627081 	-1.002018 	-0.821436 		
	6	1.249724 	-2.207890 	-1.247150 		
	1	4.030175 	-1.332399 	-1.217279 		
	1	3.258284 	-1.346669 	1.555887 		
	1	1.531635 	-2.632860 	2.023047 		
	1	0.820774 	-3.662209 	0.283530 		
	1	1.577217 	-3.112577 	-1.770289 		
	1	2.657398 	0.858353 	-2.467114 		
	1	2.876705 	3.048639 	-0.806391 		
	1	3.390843 	1.362451 	2.420880 		
	1	0.026993 	0.944376 	4.071339 		
	1	0.009793 	-1.646931 	3.245447 		
	1	-2.418866 	-2.704227 	2.279533 		
	1	-1.363886 	-3.510559 	-0.220039 		
	1	-1.642043 	-2.526328 	-2.174221 		
	1	0.224784 	-1.914762 	-3.122706 		
	1	0.865456 	0.083327 	-3.488858 		
	1	-0.584502 	4.180376 	-0.794504 		
	1	-2.131947 	2.976191 	2.166815 		
	1	-4.329057 	0.267799 	1.106772 		
	1	-3.618129 	-0.599844 	-2.394847 		
	1	-1.139178 	1.951836 	-3.606255 		
						
C1_Str.9	E	=	EUMP2	=	-0.32816386166809D+04	a.u.
	14	-0.473728 	-2.875730 	0.357339 		
	14	-1.780799 	-1.364761 	1.562651 		
	14	-0.357678 	-1.949691 	-1.809066 		
	14	1.534309 	-2.058095 	1.196914 		
	14	-3.095013 	-0.111888 	0.085202 		
	14	-1.955697 	-0.270722 	-1.959318 		
	6	1.174056 	-0.787905 	-1.957908 		
	14	2.581341 	-1.262381 	-0.720910 		
	6	1.044346 	-0.420369 	2.145496 		
	6	-0.487625 	-0.101912 	2.311938 		
	14	-2.017632 	1.868856 	0.631332 		
	6	-0.699637 	1.213976 	-1.974728 		
	6	0.839694 	0.770418 	-2.072436 		
	14	2.831680 	0.871451 	0.076742 		
	6	1.766408 	0.903326 	1.694447 		
	6	-0.703791 	1.413319 	1.971680 		
	6	1.760484 	1.730232 	-1.227934 		
	6	0.684203 	2.032971 	1.591353 		
	6	-1.009727 	2.329210 	-0.913327 		
	14	0.648772 	2.813220 	-0.171844 		
	1	-1.509847 	3.173880 	-1.402877 		
	1	-2.798401 	3.060817 	1.088365 		
	1	-1.053685 	1.902627 	2.891062 		
	1	0.928427 	2.817515 	2.319468 		
	1	0.978043 	4.271715 	-0.156338 		
	1	-0.896321 	1.691016 	-2.944312 		
	1	-2.827950 	-0.242477 	-3.173542 		
	1	-4.577746 	-0.247937 	0.113356 		
	1	-2.553517 	-1.986256 	2.683459 		
	1	-0.700892 	-0.208603 	3.384903 		
	1	1.417326 	-0.639617 	3.155783 		
	1	2.464865 	1.174273 	2.498095 		
	1	4.130028 	1.578095 	0.290317 		
	1	2.398852 	2.320520 	-1.896125 		
	1	1.097149 	0.992872 	-3.113884 		
	1	-0.319482 	-2.994764 	-2.878494 		
	1	-0.803584 	-4.327195 	0.448415 		
	1	2.345088 	-2.936815 	2.093642 		
	1	3.654312 	-2.070222 	-1.366653 		
	1	1.599089 	-1.072671 	-2.932707 		
						
C1_Str.10	E	=	EUMP2	=	-0.32816436273246D+04	a.u.
	14	0.130354 	-2.824226 	-0.466515 		
	14	1.339041 	-1.438632 	-1.903468 		
	14	0.476739 	-1.924530 	1.684304 		
	14	-1.907369 	-1.810408 	-0.944588 		
	14	2.766247 	-0.092993 	-0.592342 		
	14	2.440157 	-0.638714 	1.664625 		
	6	-0.933232 	-0.659966 	2.124229 		
	14	-2.562952 	-0.956101 	1.122580 		
	6	-1.444959 	-0.219546 	-1.989109 		
	6	0.032240 	-0.170438 	-2.543344 		
	6	1.961305 	1.647243 	-0.798003 		
	14	1.290047 	1.333848 	2.094741 		
	6	-0.565697 	0.875292 	2.251009 		
	14	-2.731189 	1.205087 	0.347156 		
	6	-1.930422 	1.175235 	-1.395038 		
	14	0.680218 	1.580267 	-2.195520 		
	6	-1.242859 	1.921042 	1.296449 		
	6	-0.810081 	2.252989 	-1.264277 		
	6	1.215346 	2.282407 	0.429508 		
	6	-0.321391 	2.568917 	0.197261 		
	1	1.691927 	3.255639 	0.603471 		
	1	2.783938 	2.313306 	-1.091333 		
	1	1.120935 	2.291741 	-3.434836 		
	1	-1.191442 	3.186344 	-1.694304 		
	1	-0.440793 	3.652427 	0.316797 		
	1	1.725165 	2.223278 	3.216477 		
	1	3.599752 	-1.069288 	2.494651 		
	1	4.193413 	-0.071440 	-1.041176 		
	1	2.009953 	-2.124190 	-3.051789 		
	1	-0.002040 	-0.324079 	-3.630857 		
	1	-2.078202 	-0.375899 	-2.873297 		
	1	-2.664284 	1.564563 	-2.112375 		
	1	-3.964701 	2.045844 	0.393029 		
	1	-1.581880 	2.739246 	1.944904 		
	1	-0.885603 	1.152557 	3.263187 		
	1	0.461952 	-3.001385 	2.724864 		
	1	0.285213 	-4.302065 	-0.595152 		
	1	-2.928634 	-2.609677 	-1.688966 		
	1	-3.612988 	-1.667416 	1.905641 		
	1	-1.181289 	-0.988943 	3.145328 		
						
C1_Str.11	E	=	EUMP2	=	-0.32816625310846D+04	a.u.
	14	-1.403888 	-2.576809 	-0.064495 		
	14	-1.475227 	-1.356272 	1.928969 		
	14	-1.719016 	-0.970607 	-1.763758 		
	14	0.920848 	-2.725872 	-0.069822 		
	14	-2.310080 	0.763988 	1.477824 		
	14	-2.773459 	0.897611 	-0.818011 		
	6	-0.006117 	-0.304791 	-2.385245 		
	14	1.511003 	-1.352506 	-1.878763 		
	6	1.450171 	-1.609605 	1.410086 		
	6	0.363521 	-0.817483 	2.229149 		
	6	-0.625378 	1.706739 	1.704316 		
	14	-0.946970 	2.278991 	-1.211492 		
	6	0.385348 	1.194436 	-2.103524 		
	6	2.529856 	0.031931 	-1.069543 		
	14	2.687707 	-0.307133 	0.806329 		
	6	0.549210 	0.769079 	2.246665 		
	6	1.786897 	1.381459 	-1.377639 		
	6	1.938740 	1.193267 	1.660145 		
	6	-0.231964 	2.647521 	0.510860 		
	14	1.615183 	2.398389 	0.252953 		
	1	-0.485737 	3.684081 	0.764474 		
	1	-0.826119 	2.389277 	2.541032 		
	1	0.581869 	1.004811 	3.316669 		
	1	2.589195 	1.611762 	2.435892 		
	1	2.469468 	3.625480 	0.243540 		
	1	-1.123870 	3.562027 	-1.961684 		
	1	-4.144755 	1.263029 	-1.270819 		
	1	-3.370045 	1.327369 	2.368674 		
	1	-2.017126 	-2.103810 	3.105148 		
	1	0.537837 	-1.112616 	3.272600 		
	1	1.973098 	-2.284812 	2.101633 		
	1	4.102735 	-0.634806 	1.163660 		
	1	3.539329 	0.055571 	-1.501435 		
	1	2.420839 	1.950624 	-2.069862 		
	1	0.495728 	1.659785 	-3.092353 		
	1	-2.451653 	-1.556156 	-2.930378 		
	1	-2.243231 	-3.806137 	-0.160136 		
	1	1.562069 	-4.072159 	0.022181 		
	1	2.165235 	-1.993903 	-3.061841 		
	1	-0.101974 	-0.421636 	-3.474868 		
						
C1_Str.12	E	=	EUMP2	=	-0.32816622610937D+04	a.u.
	14	1.822116 	2.179995 	-0.647906 		
	14	2.362439 	0.794995 	1.156015 		
	14	1.007234 	0.720470 	-2.316718 		
	14	-0.183802 	2.877142 	0.304602 		
	14	2.356268 	-1.445147 	0.421789 		
	14	1.805665 	-1.439563 	-1.855532 		
	6	-0.931144 	0.578572 	-2.199529 		
	14	-1.771770 	1.885774 	-1.049750 		
	6	-0.469294 	1.665247 	1.803766 		
	6	0.801150 	0.869035 	2.285690 		
	6	0.797020 	-2.147960 	1.316200 		
	14	-0.331279 	-2.261372 	-1.465635 		
	6	-1.540749 	-0.852307 	-1.924035 		
	6	-2.605425 	0.875881 	0.320585 		
	6	-1.797861 	0.778993 	1.666096 		
	14	0.214160 	-0.900831 	2.626668 		
	14	-2.703244 	-0.856084 	-0.408907 		
	6	-1.581591 	-0.724977 	2.089326 		
	6	-0.471398 	-2.493911 	0.453202 		
	6	-1.794898 	-1.797937 	0.974596 		
	1	-0.629620 	-3.574900 	0.566851 		
	1	1.135936 	-3.060817 	1.825304 		
	1	0.493840 	-1.356793 	4.023095 		
	1	-2.291700 	-0.937933 	2.896374 		
	1	-2.433393 	-2.584950 	1.393832 		
	1	-0.772480 	-3.526266 	-2.134133 		
	1	2.713662 	-2.091468 	-2.840557 		
	1	3.578354 	-2.230431 	0.778739 		
	1	3.581193 	1.196988 	1.926141 		
	1	1.156136 	1.318836 	3.222949 		
	1	-0.694304 	2.359224 	2.625154 		
	1	-2.466392 	1.197817 	2.426905 		
	1	-3.601809 	1.291779 	0.514345 		
	1	-4.076230 	-1.358451 	-0.725378 		
	1	-2.089806 	-1.180161 	-2.816411 		
	1	1.369376 	1.211317 	-3.684252 		
	1	2.831126 	3.185541 	-1.090166 		
	1	-0.332804 	4.303837 	0.718786 		
	1	-2.758961 	2.691981 	-1.830671 		
	1	-1.236001 	0.865731 	-3.217040 		
						
C1_Str.13	E	=	EUMP2	=	-0.32816365222984D+04	a.u.
	14	-2.355374 	1.110017 	-1.320623 		
	14	-0.825218 	-0.187760 	-2.514106 		
	14	-2.605632 	-0.024243 	0.734778 		
	14	-0.764441 	2.707198 	-0.727757 		
	14	-0.568334 	-2.257844 	-1.421910 		
	14	-1.950389 	-2.264264 	0.469595 		
	6	-1.350678 	0.683267 	2.029683 		
	14	-0.541455 	2.347198 	1.552834 		
	6	0.953644 	1.911267 	-1.214003 		
	6	0.875004 	0.663081 	-2.185839 		
	6	1.231933 	-2.111254 	-0.736570 		
	14	-0.138841 	-2.043941 	1.909027 		
	6	-0.159994 	-0.224641 	2.507957 		
	6	1.263204 	1.745547 	1.496385 		
	6	1.886669 	1.830170 	0.063944 		
	14	2.105939 	-0.736195 	-1.742028 		
	6	1.278608 	0.326415 	2.166510 		
	14	3.069668 	0.326139 	0.040065 		
	6	1.440848 	-1.970441 	0.822425 		
	6	2.182426 	-0.703706 	1.387637 		
	1	2.062645 	-2.829883 	1.102718 		
	1	1.713653 	-3.052346 	-1.040705 		
	1	2.748878 	-1.291637 	-2.968239 		
	1	4.504757 	0.634027 	0.300540 		
	1	2.917738 	-1.084879 	2.108016 		
	1	0.028277 	-2.998051 	3.049522 		
	1	-2.961331 	-3.344923 	0.640129 		
	1	-0.693596 	-3.455253 	-2.310285 		
	1	-1.074704 	-0.288825 	-3.986487 		
	1	1.182037 	1.019855 	-3.180279 		
	1	1.425023 	2.689854 	-1.828832 		
	1	2.464733 	2.762902 	0.047194 		
	1	1.884239 	2.396853 	2.125184 		
	1	1.772063 	0.469866 	3.135584 		
	1	-0.227565 	-0.252679 	3.603179 		
	1	-3.989358 	0.146291 	1.280247 		
	1	-3.615072 	1.524844 	-2.003270 		
	1	-0.900028 	4.093059 	-1.267155 		
	1	-0.815192 	3.427954 	2.548126 		
	1	-2.000082 	0.866483 	2.897798 		
						
C1_Str.14	E	=	EUMP2	=	-0.32816646452036D+04	a.u.
	14	2.796192 	-0.846633 	0.340469 		
	14	1.246086 	-1.305835 	2.027970 		
	14	1.640343 	-1.283425 	-1.670060 		
	14	2.515695 	1.463795 	0.484641 		
	14	-0.592091 	-2.452470 	1.097644 		
	14	-0.169005 	-2.702234 	-1.194681 		
	6	0.821605 	0.346445 	-2.325795 		
	14	1.447565 	1.960921 	-1.509177 		
	6	0.927629 	1.683090 	1.591013 		
	6	0.497682 	0.421335 	2.426678 		
	6	-2.002910 	-1.128251 	1.215568 		
	14	-1.753710 	-1.100226 	-1.760771 		
	6	-0.749938 	0.457315 	-2.320536 		
	6	-0.205502 	2.522365 	-0.759764 		
	6	-0.265182 	2.414210 	0.818543 		
	14	-1.389911 	0.333603 	2.299502 		
	6	-1.288887 	1.727643 	-1.550841 		
	6	-1.668138 	1.896569 	1.286691 		
	6	-2.633464 	-0.610767 	-0.134116 		
	14	-2.600372 	1.296241 	-0.236989 		
	1	-3.664422 	-0.980350 	-0.208815 		
	1	-2.802594 	-1.622294 	1.785889 		
	1	-2.061679 	0.294400 	3.635881 		
	1	-2.210659 	2.664803 	1.848846 		
	1	-3.948488 	1.902732 	-0.461682 		
	1	-2.780439 	-1.410662 	-2.805245 		
	1	-0.203188 	-4.064968 	-1.796015 		
	1	-0.973980 	-3.714412 	1.805114 		
	1	1.813987 	-1.929220 	3.264136 		
	1	0.761928 	0.602780 	3.477735 		
	1	1.245467 	2.418033 	2.342956 		
	1	-0.184610 	3.454696 	1.154336 		
	1	-0.369981 	3.584249 	-0.982527 		
	1	-1.706982 	2.408550 	-2.302604 		
	1	-1.043617 	0.592329 	-3.370364 		
	1	2.564804 	-1.809813 	-2.723057 		
	1	4.160002 	-1.440455 	0.454087 		
	1	3.652775 	2.297378 	0.975510 		
	1	2.026671 	2.912265 	-2.505243 		
	1	1.156542 	0.367941 	-3.373265 		
						
C1_Str.15	E	=	EUMP2	=	-0.32816534221552D+04	a.u.
	14	2.429975 	1.679523 	-0.178538 		
	14	2.102382 	0.475762 	1.791962 		
	14	1.828396 	0.167555 	-1.892483 		
	14	0.435289 	2.858626 	0.034816 		
	14	1.820838 	-1.779617 	1.286160 		
	14	1.969320 	-2.018174 	-1.038105 		
	6	-0.040684 	0.404814 	-2.384460 		
	14	-0.868054 	1.998384 	-1.671845 		
	6	-0.534335 	1.941449 	1.451792 		
	6	0.252660 	0.822958 	2.264869 		
	6	-0.080582 	-1.833673 	1.691321 		
	14	-0.314143 	-2.361425 	-1.274552 		
	6	-1.000350 	-0.832087 	-2.189217 		
	6	-2.279217 	1.379440 	-0.558143 		
	6	-1.978262 	1.506277 	0.984500 		
	6	-0.525515 	-0.528849 	2.445697 		
	14	-2.528731 	-0.417462 	-1.119307 		
	14	-2.278623 	-0.178163 	1.834787 		
	6	-1.038268 	-2.281195 	0.512247 		
	6	-2.385531 	-1.470653 	0.461181 		
	1	-1.298366 	-3.325995 	0.731272 		
	1	-0.169466 	-2.629238 	2.443876 		
	1	-0.488408 	-0.766057 	3.515235 		
	1	-3.385151 	-0.190145 	2.839512 		
	1	-3.248893 	-2.137763 	0.569179 		
	1	-0.832957 	-3.603138 	-1.929684 		
	1	2.969580 	-2.947657 	-1.633514 		
	1	2.580877 	-2.786780 	2.087788 		
	1	3.016548 	0.829820 	2.921719 		
	1	0.336596 	1.232871 	3.280701 		
	1	-0.703887 	2.742491 	2.184612 		
	1	-2.670353 	2.264596 	1.369658 		
	1	-3.184323 	1.956430 	-0.789758 		
	1	-3.820770 	-0.626117 	-1.845042 		
	1	-1.336598 	-1.177528 	-3.176008 		
	1	2.673498 	0.380527 	-3.110483 		
	1	3.719728 	2.403790 	-0.367572 		
	1	0.474017 	4.333027 	0.267271 		
	1	-1.359444 	2.859618 	-2.791158 		
	1	0.035186 	0.586237 	-3.466849 		
						
C1_Str.16	E	=	EUMP2	=	-0.32816256768477D+04	a.u.
	14	2.912376 	0.616997 	0.325332 		
	14	1.736916 	-0.243016 	2.148684 		
	14	2.122486 	-0.638007 	-1.511438 		
	14	1.551126 	2.492697 	0.116570 		
	14	0.696180 	-2.232168 	1.543951 		
	14	1.225664 	-2.650033 	-0.700328 		
	6	0.628139 	0.266198 	-2.355968 		
	14	0.390036 	2.093540 	-1.849448 		
	6	0.030957 	2.094527 	1.265794 		
	6	0.117353 	0.821574 	2.205988 		
	6	-1.129017 	-1.535329 	1.537293 		
	14	-0.921970 	-2.106065 	-1.391990 		
	6	-0.803388 	-0.382480 	-2.252703 		
	6	-1.348827 	1.935158 	-1.078691 		
	6	-1.318101 	2.207456 	0.472072 		
	6	-1.163447 	-0.090675 	2.186135 		
	6	-1.905437 	0.582714 	-1.647879 		
	14	-2.504698 	1.042308 	1.414733 		
	6	-1.920030 	-1.798641 	0.197839 		
	14	-3.005410 	-0.330856 	-0.346482 		
	1	-2.553021 	-2.683911 	0.348062 		
	1	-1.645552 	-2.163165 	2.275622 		
	1	-1.405217 	-0.271860 	3.241472 		
	1	-3.415589 	1.699074 	2.395174 		
	1	-4.342141 	-0.731407 	-0.871728 		
	1	-1.685512 	-3.045193 	-2.273307 		
	1	1.866750 	-3.939479 	-1.081155 		
	1	0.821129 	-3.410045 	2.456342 		
	1	2.453541 	-0.193679 	3.460427 		
	1	0.141437 	1.235786 	3.223770 		
	1	0.019184 	2.948630 	1.957702 		
	1	-1.642707 	3.250253 	0.581253 		
	1	-2.001903 	2.717732 	-1.485324 		
	1	-2.557217 	0.865870 	-2.485417 		
	1	-1.117319 	-0.582046 	-3.286514 		
	1	3.200776 	-0.823071 	-2.533379 		
	1	4.393192 	0.759761 	0.428016 		
	1	2.112397 	3.845055 	0.408644 		
	1	0.466272 	3.022390 	-3.018018 		
	1	0.924403 	0.260724 	-3.415090 		
						
C1_Str.17	E	=	EUMP2	=	-0.32816966121610D+04	a.u.
	14	0.915473 	-1.527140 	-2.237904 		
	14	1.618753 	0.704192 	-2.091717 		
	14	1.153473 	-2.465589 	-0.080011 		
	14	-1.349252 	-0.968185 	-2.227483 		
	14	2.709684 	1.005348 	-0.024604 		
	14	2.411243 	-0.940987 	1.207181 		
	6	-0.534551 	-2.439827 	0.829441 		
	14	-2.049094 	-1.819278 	-0.149984 		
	6	-1.395679 	0.943390 	-1.923915 		
	6	-0.016309 	1.713675 	-1.850991 		
	6	1.425821 	2.030581 	0.959089 		
	6	1.085687 	-0.214621 	2.388257 		
	14	-0.468230 	-1.291206 	2.344440 		
	6	-2.612999 	-0.237411 	0.769714 		
	14	-2.457195 	1.277953 	-0.354399 		
	14	0.135875 	2.731445 	-0.227775 		
	6	-1.748398 	0.077847 	2.038566 		
	6	-1.394591 	2.334556 	0.785154 		
	6	0.648106 	1.271744 	2.100829 		
	6	-0.946573 	1.437363 	1.984272 		
	1	0.906387 	1.818452 	3.014684 		
	1	1.968554 	2.873161 	1.408681 		
	1	0.368121 	4.173810 	-0.549427 		
	1	-1.921710 	3.230182 	1.131705 		
	1	-1.225932 	1.976674 	2.896798 		
	1	1.515225 	-0.262236 	3.398157 		
	1	3.572914 	-1.521883 	1.946840 		
	1	4.059931 	1.643471 	-0.060611 		
	1	2.372466 	1.183756 	-3.292228 		
	1	-0.002215 	2.441518 	-2.675274 		
	1	-1.956366 	1.346807 	-2.779064 		
	1	-3.777902 	1.863683 	-0.744324 		
	1	-3.665091 	-0.362414 	1.058332 		
	1	-2.432998 	0.144289 	2.892843 		
	1	-0.671703 	-2.074272 	3.602947 		
	1	1.701687 	-3.856309 	-0.131139 		
	1	1.460375 	-2.331865 	-3.370423 		
	1	-2.168677 	-1.349564 	-3.418638 		
	1	-3.119069 	-2.864634 	-0.180834 		
	1	-0.737321 	-3.468150 	1.160076 		
						
C1_Str.18	E	=	EUMP2	=	-0.32816995857300D+04	a.u.
	14	0.983263 	-2.729241 	-0.386542 		
	14	-0.207651 	-2.292454 	1.577990 		
	14	-0.202696 	-1.616286 	-2.099950 		
	14	2.608917 	-1.128308 	0.098976 		
	14	-2.290893 	-1.403006 	1.077351 		
	14	-2.311582 	-0.978401 	-1.240370 		
	6	0.607643 	0.082490 	-2.464983 		
	14	2.210263 	0.519407 	-1.526768 		
	6	1.974877 	-0.255386 	1.698331 		
	6	0.560792 	-0.647294 	2.271425 		
	6	-1.927759 	0.342828 	1.777968 		
	6	-2.210476 	0.929619 	-1.305476 		
	14	-0.571217 	1.515127 	-2.055985 		
	6	1.775726 	2.052893 	-0.458004 		
	14	1.907180 	1.615602 	1.384859 		
	6	-0.483548 	0.560201 	2.368447 		
	6	0.301258 	2.541355 	-0.682165 		
	6	0.119063 	1.935653 	1.887232 		
	14	-2.205509 	1.661941 	0.443237 		
	6	-0.556944 	2.591684 	0.643414 		
	1	-3.435071 	2.476913 	0.693011 		
	1	-2.656774 	0.524879 	2.579871 		
	1	-0.637370 	0.676927 	3.447324 		
	1	0.032059 	2.637740 	2.724257 		
	1	-0.729933 	3.647827 	0.882638 		
	1	-3.054547 	1.322438 	-1.887396 		
	1	-3.481142 	-1.512758 	-2.003576 		
	1	-3.523575 	-2.017850 	1.654892 		
	1	-0.129439 	-3.378030 	2.603416 		
	1	0.751421 	-0.918612 	3.318862 		
	1	2.732118 	-0.469028 	2.464766 		
	1	2.984095 	2.372982 	2.094114 		
	1	2.482900 	2.858249 	-0.697152 		
	1	0.349076 	3.570711 	-1.062362 		
	1	-0.811096 	2.350384 	-3.275192 		
	1	-0.279358 	-2.432091 	-3.352107 		
	1	1.388329 	-4.138743 	-0.657938 		
	1	4.024531 	-1.579262 	0.265915 		
	1	3.322243 	0.799820 	-2.487660 		
	1	0.826685 	0.101913 	-3.541991 		
						
C1_Str.19	E	=	EUMP2	=	-0.32816410522950D+04	a.u.
	14	2.184644 	1.603927 	-0.620405 		
	14	0.377012 	1.660558 	-2.145736 		
	14	1.285856 	2.042046 	1.518864 		
	14	2.781320 	-0.671922 	-0.730472 		
	14	-1.553445 	2.287046 	-1.018132 		
	14	-1.023561 	2.323943 	1.245345 		
	14	1.032171 	-0.036725 	2.559626 		
	14	1.932405 	-1.692238 	1.200521 		
	14	1.032197 	-1.499760 	-2.048402 		
	6	-0.201973 	-0.129963 	-2.519375 		
	6	-2.352464 	0.529246 	-0.997276 		
	6	-1.783985 	0.583262 	1.657779 		
	6	-0.824964 	-0.519961 	2.274092 		
	6	0.227969 	-2.468351 	0.680415 		
	6	-0.109093 	-2.474760 	-0.864952 		
	6	-1.596151 	-0.535366 	-1.901715 		
	6	-0.935548 	-1.930863 	1.589205 		
	6	-1.539052 	-1.957531 	-1.220235 		
	6	-2.669914 	0.074039 	0.467823 		
	14	-2.433179 	-1.800896 	0.436692 		
	1	-3.697234 	0.393095 	0.677740 		
	1	-3.337891 	0.641356 	-1.470044 		
	1	-2.256690 	-0.656391 	-2.768384 		
	1	-1.994824 	-2.674066 	-1.913119 		
	1	-3.609296 	-2.682213 	0.700727 		
	1	-2.497087 	0.811651 	2.462190 		
	1	-1.630611 	3.387541 	2.103229 		
	1	-2.439611 	3.341474 	-1.594307 		
	1	0.744722 	2.371307 	-3.408732 		
	1	-0.301521 	-0.158442 	-3.613954 		
	1	1.425591 	-2.324540 	-3.234375 		
	1	-0.060471 	-3.526452 	-1.176477 		
	1	0.332252 	-3.527466 	0.953233 		
	1	-1.064180 	-2.660923 	2.396680 		
	1	-1.200701 	-0.674226 	3.294954 		
	1	2.013170 	3.098452 	2.282889 		
	1	3.285214 	2.550731 	-0.979280 		
	1	4.187100 	-0.981352 	-1.121935 		
	1	2.825036 	-2.714622 	1.827843 		
	1	1.372218 	-0.057160 	4.015962 		
						
C1_Str.20	E	=	EUMP2	=	-0.32816879095170D+04	a.u.
	14	-2.472506 	-1.578720 	-0.174758 		
	14	-2.216128 	-0.263015 	1.745917 		
	14	-1.809714 	-0.218816 	-1.990385 		
	14	-0.498531 	-2.763078 	0.201056 		
	14	-1.901103 	1.953791 	1.128717 		
	14	-1.657928 	1.996098 	-1.186763 		
	6	0.009199 	-0.606685 	-2.461145 		
	14	0.888025 	-2.029139 	-1.545777 		
	6	0.299034 	-1.875601 	1.713043 		
	6	-0.388927 	-0.594106 	2.312873 		
	6	-0.010681 	2.011621 	1.514964 		
	6	0.242135 	2.276367 	-1.176718 		
	14	1.124997 	0.901186 	-2.165130 		
	6	2.350041 	-1.199504 	-0.609924 		
	14	2.068942 	-1.347224 	1.279765 		
	6	0.504379 	0.727811 	2.294529 		
	6	2.545837 	0.303431 	-1.042840 		
	6	1.997356 	0.418025 	1.933912 		
	6	0.835222 	2.458749 	0.269357 		
	14	2.467281 	1.485618 	0.453742 		
	1	1.010165 	3.534050 	0.395006 		
	1	0.123481 	2.826065 	2.239847 		
	1	0.495227 	1.050409 	3.342215 		
	1	2.654908 	0.566060 	2.797801 		
	1	3.693444 	2.326076 	0.614538 		
	1	0.429558 	3.208059 	-1.730067 		
	1	-2.404667 	3.021866 	-1.977040 		
	1	-2.679839 	3.040035 	1.793812 		
	1	-3.183577 	-0.576253 	2.841745 		
	1	-0.503423 	-0.818603 	3.382050 		
	1	0.348228 	-2.638660 	2.501963 		
	1	3.108564 	-2.227259 	1.899051 		
	1	3.261140 	-1.764326 	-0.851405 		
	1	3.497767 	0.416428 	-1.577221 		
	1	1.611668 	1.452475 	-3.469861 		
	1	-2.704269 	-0.395733 	-3.176222 		
	1	-3.759945 	-2.314486 	-0.338254 		
	1	-0.584114 	-4.237487 	0.430576 		
	1	1.360868 	-3.060664 	-2.521422 		
	1	0.016540 	-0.842495 	-3.534805 		
						
C1_Str.21	E	=	EUMP2	=	-0.32816553269697D+04	a.u.
	14	-2.268640 	-1.029868 	-1.514607 		
	14	-0.263966 	-2.237044 	-1.503087 		
	14	-2.638060 	-0.357469 	0.724077 		
	14	-1.264772 	0.889932 	-2.378106 		
	14	0.340842 	-2.716518 	0.719948 		
	14	-1.118067 	-1.544008 	2.088910 		
	6	-2.046068 	1.451415 	0.959970 		
	14	-1.388686 	2.355052 	-0.584256 		
	6	0.656819 	0.572929 	-2.253624 		
	6	1.072968 	-0.934849 	-2.003944 		
	6	1.835925 	-1.540462 	0.976296 		
	6	0.144662 	-0.185146 	2.574076 		
	14	-0.576460 	1.516892 	2.163039 		
	6	0.510768 	2.511301 	-0.317692 		
	6	1.339634 	1.713374 	-1.385528 		
	14	2.513939 	-1.132883 	-0.760027 		
	6	0.896956 	2.192188 	1.176728 		
	14	2.850099 	1.092042 	-0.381997 		
	6	1.577653 	-0.284172 	1.912562 		
	6	2.031167 	1.135219 	1.343716 		
	1	2.259074 	-0.459348 	2.752391 		
	1	2.616436 	-2.147054 	1.458620 		
	1	3.478581 	-2.177828 	-1.209562 		
	1	4.081823 	1.920585 	-0.514795 		
	1	2.737763 	1.534699 	2.082381 		
	1	0.265959 	-0.247160 	3.664350 		
	1	-1.713297 	-2.223143 	3.279619 		
	1	0.663981 	-4.140279 	1.037294 		
	1	-0.224540 	-3.400901 	-2.442613 		
	1	1.455609 	-1.317805 	-2.961953 		
	1	1.012836 	0.775674 	-3.272380 		
	1	1.670624 	2.457259 	-2.121636 		
	1	0.760860 	3.568087 	-0.482254 		
	1	1.246983 	3.130052 	1.626048 		
	1	-0.929238 	2.301095 	3.387779 		
	1	-4.075353 	-0.490223 	1.117025 		
	1	-3.436218 	-1.630331 	-2.222944 		
	1	-1.660345 	1.344485 	-3.744948 		
	1	-2.048063 	3.688450 	-0.732869 		
	1	-2.893559 	2.017116 	1.370592 		
						
C1_Str.22	E	=	EUMP2	=	-0.32817149076986D+04	a.u.
	14	2.165459 	-1.790517 	-0.819187 		
	14	0.223704 	-2.720410 	0.100095 		
	14	1.433445 	-0.064159 	-2.258224 		
	14	2.649254 	-0.547705 	1.094599 		
	14	-1.667039 	-1.969549 	-1.084287 		
	14	-0.899206 	-0.297164 	-2.556479 		
	6	1.551650 	1.626851 	-1.361130 		
	14	2.298384 	1.634094 	0.393698 		
	6	1.038770 	-0.662346 	2.179302 		
	6	0.027264 	-1.801512 	1.784016 		
	6	-2.590925 	-0.945904 	0.240019 		
	6	-1.571921 	1.290890 	-1.735720 		
	14	-0.167097 	2.407248 	-1.123651 		
	6	0.821355 	1.994425 	1.564415 		
	6	0.366764 	0.763134 	2.423831 		
	14	-1.707993 	-1.040455 	1.916279 		
	6	-0.408866 	2.541194 	0.776672 		
	6	-1.191538 	0.737359 	2.348877 		
	14	-2.593689 	0.905269 	-0.182405 		
	6	-1.668211 	1.761280 	1.270350 		
	1	-3.993493 	1.414186 	-0.328836 		
	1	-3.623879 	-1.308118 	0.327037 		
	1	-2.562858 	-1.718214 	2.939562 		
	1	-1.595540 	1.034317 	3.324246 		
	1	-2.364682 	2.467359 	1.741332 		
	1	-2.191621 	1.834843 	-2.461176 		
	1	-1.338798 	-0.427081 	-3.980000 		
	1	-2.528102 	-3.028977 	-1.692973 		
	1	0.280430 	-4.198663 	0.324937 		
	1	0.108202 	-2.601940 	2.532981 		
	1	1.424143 	-0.956623 	3.164677 		
	1	0.642792 	1.006307 	3.456835 		
	1	1.145280 	2.769598 	2.271269 		
	1	-0.531047 	3.606120 	1.015978 		
	1	-0.226138 	3.749350 	-1.783854 		
	1	2.215542 	-0.026135 	-3.533201 		
	1	3.195494 	-2.719939 	-1.366877 		
	1	3.870761 	-0.905406 	1.876284 		
	1	3.375648 	2.663607 	0.505517 		
	1	2.158687 	2.280056 	-2.003664 		
						
C1_Str.23	E	=	EUMP2	=	-0.32816851963309D+04	a.u.
	14	2.912554 	0.351966 	-0.189445 		
	14	1.544665 	2.113888 	-0.899570 		
	14	1.962141 	-0.442089 	1.824731 		
	14	2.006057 	-1.166956 	-1.712622 		
	14	0.078853 	2.721984 	0.842385 		
	14	0.340780 	1.130193 	2.515547 		
	6	0.887311 	-1.984372 	1.454097 		
	14	0.861654 	-2.636703 	-0.337431 		
	6	0.417482 	-0.282665 	-2.404706 		
	6	0.347782 	1.268547 	-2.149957 		
	6	-1.614518 	2.066461 	0.207398 		
	6	-1.308286 	0.208150 	2.165424 		
	14	-0.944458 	-1.641600 	1.829122 		
	6	-0.900396 	-2.239165 	-0.992597 		
	6	-0.933935 	-1.077885 	-2.081177 		
	14	-1.441052 	1.632082 	-1.648600 		
	6	-1.870259 	-2.042113 	0.224087 		
	6	-2.138488 	-0.103301 	-1.843767 		
	6	-2.218526 	0.875577 	1.056498 		
	14	-2.867125 	-0.490477 	-0.150656 		
	1	-3.078398 	1.297882 	1.591310 		
	1	-2.318594 	2.908994 	0.266204 		
	1	-2.072846 	2.700321 	-2.484052 		
	1	-2.876128 	-0.178039 	-2.650133 		
	1	-4.356141 	-0.619461 	-0.101678 		
	1	-1.871948 	0.227775 	3.109655 		
	1	0.458693 	1.595871 	3.931415 		
	1	0.052511 	4.165542 	1.227734 		
	1	2.270805 	3.246025 	-1.554460 		
	1	0.543291 	1.779120 	-3.103381 		
	1	0.527366 	-0.380783 	-3.493011 		
	1	-1.145391 	-1.606445 	-3.017867 		
	1	-1.246856 	-3.136287 	-1.522051 		
	1	-2.500788 	-2.929212 	0.357239 		
	1	-1.407194 	-2.463702 	2.991680 		
	1	3.004733 	-0.762810 	2.848271 		
	1	4.387300 	0.577463 	-0.175193 		
	1	2.881869 	-1.674517 	-2.810586 		
	1	1.138406 	-4.105119 	-0.362880 		
	1	1.243347 	-2.790040 	2.111515 		
						
C1_Str.24	E	=	EUMP2	=	-0.32816892988945D+04	a.u.
	14	2.869699 	-0.714960 	0.292910 		
	14	1.353586 	-1.602995 	1.833457 		
	14	1.784707 	-0.875145 	-1.802129 		
	14	2.347643 	1.488326 	0.837116 		
	14	-0.355721 	-2.732646 	0.737541 		
	14	-0.099884 	-2.283674 	-1.559172 		
	6	0.977511 	0.804147 	-2.260415 		
	14	1.252051 	2.258652 	-1.059010 		
	6	0.744429 	1.362269 	1.928141 		
	6	0.278051 	-0.084798 	2.396129 		
	6	-1.738850 	-1.490564 	1.224350 		
	6	-1.537828 	-1.074193 	-1.899636 		
	14	-0.914205 	0.654324 	-2.357805 		
	6	-0.451553 	2.565197 	-0.213263 		
	6	-0.402861 	2.251118 	1.324374 		
	6	-1.263661 	-0.364491 	2.223412 		
	6	-1.607699 	1.833751 	-1.003474 		
	14	-2.004168 	1.314950 	1.689078 		
	14	-2.585422 	-0.792337 	-0.344859 		
	6	-2.634224 	1.090112 	-0.075755 		
	1	-3.944339 	-1.401320 	-0.496267 		
	1	-2.518643 	-2.072379 	1.737620 		
	1	-1.634829 	-0.659403 	3.212243 		
	1	-2.961803 	1.922035 	2.662985 		
	1	-3.648468 	1.480555 	-0.220137 		
	1	-2.169689 	-1.467731 	-2.707010 		
	1	-0.116070 	-3.463618 	-2.477095 		
	1	-0.663360 	-4.145046 	1.115881 		
	1	1.976369 	-2.270574 	3.018008 		
	1	0.442385 	-0.081619 	3.482661 		
	1	1.033357 	1.872224 	2.857246 		
	1	-0.350620 	3.217263 	1.839389 		
	1	-0.658470 	3.641154 	-0.285192 		
	1	-2.159837 	2.617387 	-1.539427 		
	1	-1.403764 	1.052149 	-3.715633 		
	1	2.727355 	-1.300984 	-2.883790 		
	1	4.285931 	-1.178970 	0.344449 		
	1	3.390027 	2.334822 	1.491452 		
	1	1.747113 	3.463463 	-1.792541 		
	1	1.371479 	1.082353 	-3.247817 		
						
C1_Str.25	E	=	EUMP2	=	-0.32816490709568D+04	a.u.
	14	-2.915331 	0.506504 	-0.477726 		
	14	-1.864711 	-1.097494 	-1.813516 		
	14	-2.126041 	0.101745 	1.714453 		
	14	-1.459930 	2.212095 	-1.115018 		
	14	-0.866334 	-2.728536 	-0.489920 		
	14	-1.031574 	-1.993194 	1.707818 		
	6	-0.693381 	1.310273 	2.117833 		
	14	-0.235234 	2.617197 	0.809309 		
	6	-0.011598 	1.297245 	-2.033418 		
	6	-0.206515 	-0.242069 	-2.353482 		
	6	0.960504 	-2.142871 	-0.770513 		
	6	0.810477 	-1.470785 	1.865463 		
	14	0.931407 	0.364049 	2.373867 		
	6	1.487466 	2.083258 	0.117299 		
	6	1.386128 	1.647561 	-1.398512 		
	6	1.026540 	-1.136987 	-1.985048 		
	6	2.177998 	1.116240 	1.154971 		
	14	2.462462 	0.113636 	-1.800511 		
	6	1.681271 	-1.810068 	0.596204 		
	14	2.996726 	-0.410834 	0.363428 		
	1	2.219453 	-2.732485 	0.851154 		
	1	1.504577 	-3.022207 	-1.141298 		
	1	1.198237 	-1.778053 	-2.859450 		
	1	3.346778 	0.254854 	-2.992348 		
	1	4.324705 	-0.754329 	0.948573 		
	1	1.230545 	-2.037546 	2.709441 		
	1	-1.467179 	-2.948909 	2.771203 		
	1	-1.082415 	-4.174070 	-0.795275 		
	1	-2.648396 	-1.535635 	-3.009216 		
	1	-0.264176 	-0.288901 	-3.450307 		
	1	0.002641 	1.784451 	-3.018390 		
	1	1.756368 	2.511473 	-1.965489 		
	1	2.110952 	2.986628 	0.104586 		
	1	2.929839 	1.686229 	1.716822 		
	1	1.384182 	0.465731 	3.798060 		
	1	-3.217790 	0.231919 	2.729107 		
	1	-4.387853 	0.693873 	-0.621945 		
	1	-1.990392 	3.348196 	-1.926348 		
	1	-0.182033 	3.977829 	1.426339 		
	1	-0.961535 	1.827815 	3.049422 		
						
C1_Str.26	E	=	EUMP2	=	-0.32816488406009D+04	a.u.
	14	2.020821 	-2.031049 	-0.630200 		
	14	2.238185 	0.074771 	-1.620411 		
	14	1.491999 	-1.621321 	1.632608 		
	14	-0.134699 	-2.362218 	-1.452015 		
	14	2.377882 	1.702576 	0.081613 		
	14	1.892105 	0.621755 	2.086194 		
	6	-0.421617 	-1.528840 	1.847216 		
	14	-1.378906 	-2.536696 	0.505225 		
	6	-0.677614 	-0.632793 	-2.196295 		
	6	0.492954 	0.405704 	-2.378007 		
	6	0.674015 	2.574320 	-0.076879 		
	6	0.037229 	1.150940 	2.159129 		
	6	-0.990273 	-0.070534 	2.168097 		
	14	-2.792132 	-0.808564 	-0.015845 		
	6	-2.010029 	0.008958 	-1.586371 		
	14	-0.143533 	2.065071 	-1.724317 		
	6	-2.321841 	0.325249 	1.428195 		
	6	-1.907312 	1.552825 	-1.295796 		
	6	-0.271344 	2.323612 	1.156985 		
	14	-2.045950 	1.971331 	0.559676 		
	1	-0.242554 	3.243632 	1.753174 		
	1	0.862611 	3.655626 	-0.137888 		
	1	0.003383 	3.163793 	-2.730095 		
	1	-2.649012 	2.106579 	-1.883701 		
	1	-3.039820 	3.052458 	0.840551 		
	1	-0.095477 	1.603369 	3.151208 		
	1	2.657103 	0.993866 	3.313787 		
	1	3.542509 	2.636777 	0.021469 		
	1	3.291871 	0.168270 	-2.678162 		
	1	0.680068 	0.525163 	-3.454567 		
	1	-0.957748 	-0.925728 	-3.217334 		
	1	-2.770405 	-0.112914 	-2.369567 		
	1	-4.273157 	-0.904176 	-0.185153 		
	1	-3.154033 	0.358012 	2.141822 		
	1	-1.271026 	-0.153276 	3.223932 		
	1	2.068051 	-2.651653 	2.550692 		
	1	3.082655 	-3.044535 	-0.895144 		
	1	-0.331523 	-3.432811 	-2.477028 		
	1	-1.798822 	-3.878807 	0.998023 		
	1	-0.590490 	-2.119481 	2.760947 		
						
C1_Str.27	E	=	EUMP2	=	-0.32816132476660D+04	a.u.
	14	-2.434252 	-1.759775 	-0.084898 		
	14	-2.564302 	0.031646 	1.405658 		
	14	-1.497334 	-0.863445 	-2.060207 		
	14	-0.484941 	-2.597127 	0.867982 		
	14	-2.252699 	2.016707 	0.237875 		
	14	-1.576475 	1.456563 	-1.922614 		
	6	0.434408 	-1.010276 	-2.027927 		
	14	1.046135 	-2.428713 	-0.859553 		
	6	0.120353 	-1.195895 	2.082849 		
	6	-0.837223 	0.027529 	2.292191 		
	6	-0.466652 	2.329797 	0.895823 		
	6	0.323951 	1.701856 	-1.632644 		
	6	1.159524 	0.402912 	-1.986052 		
	14	2.641111 	-1.349318 	0.408896 		
	6	1.576702 	-0.620046 	1.880243 		
	6	-0.033367 	1.348188 	2.052884 		
	14	2.868200 	0.447202 	-1.026777 		
	6	1.473955 	0.945670 	1.965911 		
	6	0.547806 	2.466821 	-0.278675 		
	14	2.203832 	1.999454 	0.532942 		
	1	0.541743 	3.529310 	-0.554350 		
	1	-0.482535 	3.324617 	1.362916 		
	1	-0.166208 	1.941781 	2.965986 		
	1	1.964558 	1.251819 	2.898921 		
	1	3.018190 	3.152705 	1.018513 		
	1	0.653195 	2.425212 	-2.391167 		
	1	-2.103105 	2.228807 	-3.087377 		
	1	-3.180754 	3.167702 	0.443424 		
	1	-3.680279 	-0.047122 	2.396802 		
	1	-1.099804 	0.026742 	3.359180 		
	1	0.137851 	-1.739663 	3.037971 		
	1	2.159997 	-0.940301 	2.754940 		
	1	3.842348 	-2.072198 	0.918017 		
	1	4.046742 	0.585580 	-1.927633 		
	1	1.449497 	0.568820 	-3.032776 		
	1	-2.048661 	-1.515790 	-3.288347 		
	1	-3.632815 	-2.629773 	-0.257629 		
	1	-0.546375 	-3.902222 	1.593976 		
	1	1.374421 	-3.651697 	-1.649123 		
	1	0.665406 	-1.428357 	-3.020129 		
						
C1_Str.28	E	=	EUMP2	=	-0.32816268807887D+04	a.u.
	14	2.997636 	-0.110205 	0.088717 		
	14	1.839830 	-1.454007 	1.604991 		
	14	1.811743 	-0.324683 	-1.940957 		
	14	1.998009 	1.852228 	0.833050 		
	14	0.375555 	-2.847480 	0.463614 		
	14	0.358519 	-2.127759 	-1.785367 		
	6	0.435486 	1.021033 	-2.092369 		
	14	0.852896 	2.594854 	-1.051296 		
	6	0.566987 	1.249297 	2.020723 		
	6	0.474453 	-0.285090 	2.336243 		
	6	-1.221731 	-2.022293 	1.129238 		
	6	-1.251992 	-1.081530 	-1.862869 		
	6	-1.076777 	0.494538 	-2.005467 		
	14	-1.182473 	2.642767 	-0.001533 		
	6	-0.885888 	1.743277 	1.686470 		
	6	-0.999355 	-0.782205 	2.088553 		
	6	-2.046312 	1.351475 	-1.082613 		
	6	-1.850277 	0.515039 	1.807706 		
	14	-2.311772 	-1.672493 	-0.388590 		
	14	-2.996532 	0.395855 	0.260022 		
	1	-3.106637 	-2.877262 	-0.764769 		
	1	-1.758238 	-2.791642 	1.703317 		
	1	-1.343848 	-1.156091 	3.059791 		
	1	-2.492529 	0.671508 	2.684743 		
	1	-4.365491 	0.935822 	0.497830 		
	1	-1.795910 	-1.423936 	-2.755678 		
	1	0.407822 	-3.190999 	-2.833974 		
	1	0.413040 	-4.322372 	0.697832 		
	1	2.669992 	-2.051800 	2.695124 		
	1	0.635399 	-0.376021 	3.419496 		
	1	0.854823 	1.739533 	2.961369 		
	1	-1.167290 	2.475409 	2.456009 		
	1	-2.028257 	3.858507 	0.195766 		
	1	-2.770432 	1.868093 	-1.726706 		
	1	-1.455718 	0.694945 	-3.013290 		
	1	2.716213 	-0.256875 	-3.130805 		
	1	4.482002 	-0.225494 	0.009910 		
	1	2.844518 	2.859551 	1.542760 		
	1	1.418547 	3.697310 	-1.879013 		
	1	0.566676 	1.363491 	-3.130521 		
						
C1_Str.29	E	=	EUMP2	=	-0.32816973323438D+04	a.u.
	14	-1.565305 	-2.296821 	-0.905430 		
	14	0.190273 	-1.475213 	-2.219872 		
	14	-0.725270 	-2.335196 	1.296581 		
	14	-2.701848 	-0.257295 	-0.877143 		
	14	2.192743 	-1.505552 	-0.973084 		
	14	1.579629 	-2.031996 	1.238995 		
	6	-1.094140 	-0.660861 	2.168203 		
	14	-2.454494 	0.404445 	1.366075 		
	6	-1.517406 	0.983115 	-1.778468 		
	6	-0.171524 	0.417198 	-2.385667 		
	6	2.605206 	0.353910 	-0.828572 		
	6	1.568342 	-0.304115 	2.073073 		
	6	0.147713 	0.279595 	2.425478 		
	6	-1.461685 	2.009133 	1.233628 		
	14	-1.184327 	2.452670 	-0.585386 		
	14	1.359128 	1.416387 	-1.784619 		
	6	-0.058965 	1.770432 	1.874487 		
	6	0.685851 	2.653846 	-0.513332 		
	14	2.448717 	0.953904 	0.965106 		
	6	1.108203 	2.302985 	0.954791 		
	1	3.778058 	1.376913 	1.505109 		
	1	3.619602 	0.542833 	-1.204341 		
	1	2.010959 	2.085167 	-2.954479 		
	1	1.005541 	3.670526 	-0.771454 		
	1	1.484459 	3.223959 	1.415517 		
	1	2.143151 	-0.408147 	3.003519 		
	1	2.452916 	-3.006625 	1.960664 		
	1	3.311282 	-2.304516 	-1.559931 		
	1	0.292497 	-2.113262 	-3.570360 		
	1	-0.214633 	0.575777 	-3.473312 		
	1	-2.116920 	1.379945 	-2.610146 		
	1	-1.978906 	3.647439 	-1.009907 		
	1	-1.975099 	2.842388 	1.729600 		
	1	-0.018414 	2.391428 	2.777349 		
	1	0.162836 	0.403573 	3.514265 		
	1	-1.264286 	-3.471528 	2.105133 		
	1	-2.263028 	-3.523667 	-1.388019 		
	1	-4.077589 	-0.211574 	-1.460676 		
	1	-3.691267 	0.485097 	2.202738 		
	1	-1.480185 	-0.971811 	3.149883 		
						
C1_Str.30	E	=	EUMP2	=	-0.32816541948888D+04	a.u.
	14	-0.091604 	-2.171369 	-1.746952 		
	14	1.484734 	-0.481766 	-2.144017 		
	14	0.168479 	-2.805606 	0.504310 		
	14	-1.899993 	-0.683999 	-1.868469 		
	14	3.044053 	-0.413047 	-0.399306 		
	14	1.882357 	-1.447711 	1.348065 		
	14	-1.486219 	-1.679801 	1.716319 		
	14	-2.896177 	-0.544372 	0.262964 		
	6	-1.084644 	1.057415 	-2.054790 		
	6	0.485963 	1.196087 	-2.023613 		
	14	2.376418 	1.706688 	0.267313 		
	6	0.954460 	0.001226 	2.274319 		
	6	-0.605469 	-0.095535 	2.404618 		
	6	-2.378544 	1.212348 	0.822345 		
	14	-1.748117 	2.181515 	-0.673085 		
	6	0.991694 	2.239010 	-0.938546 		
	6	-1.235499 	1.254700 	1.901737 		
	6	-0.106126 	2.764160 	0.035074 		
	6	1.285580 	1.462695 	1.821889 		
	6	-0.044745 	2.202807 	1.500989 		
	1	1.776715 	1.969536 	2.662524 		
	1	3.379147 	2.799372 	0.459514 		
	1	1.357623 	3.105878 	-1.503725 		
	1	-0.015446 	3.854822 	0.089839 		
	1	-0.113319 	3.080350 	2.155259 		
	1	1.362966 	-0.115873 	3.287697 		
	1	2.761096 	-2.156159 	2.331563 		
	1	4.466070 	-0.770485 	-0.658837 		
	1	2.091892 	-0.574360 	-3.509516 		
	1	0.755481 	1.648757 	-2.987713 		
	1	-1.447629 	1.438242 	-3.019699 		
	1	-2.722758 	3.199071 	-1.173398 		
	1	-3.270182 	1.708507 	1.227671 		
	1	-1.701790 	1.705837 	2.785494 		
	1	-0.820239 	-0.145950 	3.481068 		
	1	0.302910 	-4.273822 	0.737097 		
	1	-0.095148 	-3.301001 	-2.723653 		
	1	-2.844315 	-0.945732 	-2.998895 		
	1	-4.371007 	-0.772901 	0.328947 		
	1	-2.103131 	-2.471007 	2.824643 		
						
C1_Str.31	E	=	EUMP2	=	-0.32816883160563D+04	a.u.
	14	-2.629075 	1.037006 	-0.790844 		
	14	-1.645984 	-0.679786 	-2.047556 		
	14	-2.358245 	0.415102 	1.469077 		
	14	-0.816680 	2.484998 	-1.060481 		
	14	-1.249651 	-2.523187 	-0.628991 		
	14	-1.684604 	-1.807792 	1.542052 		
	6	-0.699670 	1.126837 	2.129392 		
	14	0.051930 	2.559113 	1.118949 		
	6	0.527083 	1.425825 	-1.965824 		
	6	0.138720 	-0.034271 	-2.422518 		
	6	0.661252 	-2.476367 	-0.451505 		
	6	0.155362 	-1.454650 	2.013560 		
	6	0.441018 	0.066438 	2.388635 		
	6	1.789541 	1.826995 	0.932015 		
	14	2.130918 	1.426138 	-0.902711 		
	14	1.401498 	-1.330036 	-1.784938 		
	6	1.843288 	0.560887 	1.852756 		
	6	2.746782 	-0.356288 	-0.891674 		
	6	1.154583 	-2.120547 	1.001155 		
	14	2.622693 	-0.903273 	0.909498 		
	1	1.463634 	-3.068613 	1.457469 		
	1	1.038234 	-3.481841 	-0.689040 		
	1	1.898123 	-2.152402 	-2.932753 		
	1	3.741297 	-0.476679 	-1.334574 		
	1	3.908575 	-1.411821 	1.477440 		
	1	0.315503 	-1.997602 	2.954988 		
	1	-2.361635 	-2.743254 	2.489466 		
	1	-1.782331 	-3.843547 	-1.081894 		
	1	-2.376972 	-0.999806 	-3.313650 		
	1	0.207939 	-0.065742 	-3.519724 		
	1	0.768304 	2.001935 	-2.870999 		
	1	3.105473 	2.410730 	-1.468685 		
	1	2.554340 	2.547353 	1.251737 		
	1	2.447518 	0.820591 	2.730628 		
	1	0.541154 	0.044430 	3.479959 		
	1	-3.501778 	0.846024 	2.329813 		
	1	-3.992204 	1.478300 	-1.206978 		
	1	-1.052262 	3.784180 	-1.760832 		
	1	-0.019447 	3.861116 	1.852122 		
	1	-0.970396 	1.561532 	3.102774 		
						
C1_Str.32	E	=	EUMP2	=	-0.32816849084809D+04	a.u.
	14	-2.522817 	-1.563884 	0.094101 		
	14	-2.006110 	-0.225684 	1.950794 		
	14	-2.272602 	-0.213921 	-1.811288 		
	14	-0.432404 	-2.624850 	0.168940 		
	14	-1.660559 	1.960197 	1.259462 		
	14	-1.629709 	1.931623 	-1.099348 		
	14	-0.094268 	-0.770404 	-2.482852 		
	6	0.676297 	-2.076890 	-1.301605 		
	6	0.415340 	-1.922106 	1.726974 		
	6	-0.145843 	-0.607815 	2.376264 		
	6	0.206107 	1.996897 	1.684918 		
	6	0.265632 	2.041903 	-1.490013 		
	6	0.936265 	0.821763 	-2.229709 		
	6	2.092879 	-1.609805 	-0.783231 		
	14	2.156631 	-1.523339 	1.123858 		
	6	0.814911 	0.664328 	2.259162 		
	14	2.483300 	0.184105 	-1.303331 		
	6	2.205545 	0.322950 	1.577411 		
	14	1.189218 	2.457309 	0.137895 		
	6	2.563173 	1.180043 	0.312578 		
	1	1.602826 	3.895751 	0.138329 		
	1	0.361618 	2.795144 	2.423453 		
	1	1.056742 	0.897782 	3.302450 		
	1	2.982341 	0.508671 	2.328785 		
	1	3.547994 	1.647722 	0.429323 		
	1	0.365654 	2.923004 	-2.139656 		
	1	-2.380272 	3.046543 	-1.757512 		
	1	-2.433031 	3.066387 	1.900995 		
	1	-2.877786 	-0.457242 	3.143923 		
	1	-0.187178 	-0.817902 	3.453444 		
	1	0.414326 	-2.726106 	2.473953 		
	1	3.267424 	-2.338311 	1.706128 		
	1	2.871963 	-2.285523 	-1.158436 		
	1	3.732172 	0.299750 	-2.119902 		
	1	1.234027 	1.146903 	-3.235819 		
	1	-3.352840 	-0.280367 	-2.838589 		
	1	-3.750390 	-2.406815 	0.178695 		
	1	-0.445817 	-4.119913 	0.252457 		
	1	0.807068 	-2.979472 	-1.916085 		
	1	0.051789 	-1.239746 	-3.897661 		
						
C1_Str.33	E	=	EUMP2	=	-0.32816400091059D+04	a.u.
	14	2.889745 	0.749156 	0.262323 		
	14	2.166118 	-1.265229 	1.206019 		
	14	1.862494 	0.839124 	-1.862187 		
	14	1.382952 	2.028672 	1.501555 		
	14	1.167738 	-2.597601 	-0.464854 		
	14	0.969166 	-1.254616 	-2.351494 		
	6	0.161088 	1.735068 	-1.720680 		
	14	-0.106792 	2.748332 	-0.103748 		
	6	0.145052 	0.747006 	2.286466 		
	6	0.652903 	-0.741735 	2.281138 		
	6	-0.688030 	-2.500935 	0.024962 		
	6	-0.888843 	-0.775323 	-2.088878 		
	6	-1.074428 	0.799663 	-2.043500 		
	6	-1.663791 	1.990485 	0.663693 		
	6	-1.386558 	0.949146 	1.825899 		
	14	-0.836695 	-1.794763 	1.791951 		
	14	-2.529844 	1.296456 	-0.880319 		
	6	-2.133095 	-0.435344 	1.681536 		
	6	-1.578237 	-1.711481 	-1.009634 		
	14	-2.938316 	-0.771873 	-0.011956 		
	1	-2.081320 	-2.483951 	-1.606072 		
	1	-1.069872 	-3.531330 	0.067263 		
	1	-1.114456 	-2.899205 	2.763238 		
	1	-2.889362 	-0.528930 	2.470510 		
	1	-4.215975 	-1.532824 	0.094990 		
	1	-1.391690 	-1.058378 	-3.023296 		
	1	1.233337 	-1.846515 	-3.697595 		
	1	1.682565 	-3.992795 	-0.609328 		
	1	3.185091 	-1.963340 	2.050490 		
	1	0.940138 	-1.010003 	3.307312 		
	1	0.135607 	1.034052 	3.346701 		
	1	-1.848950 	1.422726 	2.698802 		
	1	-2.286331 	2.799563 	1.068642 		
	1	-3.467487 	2.276871 	-1.499879 		
	1	-1.371069 	1.064053 	-3.067109 		
	1	2.729725 	1.490951 	-2.891690 		
	1	4.347485 	1.059516 	0.316785 		
	1	1.913433 	2.979856 	2.522996 		
	1	-0.277758 	4.198471 	-0.424642 		
	1	0.198600 	2.494689 	-2.516214 		
						
C1_Str.34	E	=	EUMP2	=	-0.32816284287632D+04	a.u.
	14	-2.819693 	0.196904 	-1.006774 		
	14	-1.315331 	-1.335577 	-1.934901 		
	14	-2.526686 	-0.002233 	1.325800 		
	14	-1.443534 	2.033229 	-1.437620 		
	14	-0.505933 	-2.780773 	-0.257166 		
	14	-1.270484 	-1.913805 	1.757615 		
	6	-1.178539 	1.237983 	1.905790 		
	14	-0.767758 	2.650718 	0.689345 		
	6	0.278452 	1.266489 	-1.952902 		
	6	0.238674 	-0.264238 	-2.332671 		
	6	1.311748 	-2.170487 	-0.063406 		
	6	0.367496 	-0.989652 	2.195210 		
	6	0.195646 	0.583203 	2.327801 		
	6	1.086072 	2.263699 	0.477334 		
	6	1.425671 	1.792162 	-0.986713 		
	14	1.746406 	-1.221327 	-1.669218 		
	6	1.410784 	1.359757 	1.709291 		
	14	2.966423 	0.599286 	-0.949785 		
	6	1.583143 	-1.482948 	1.328370 		
	14	2.737169 	0.059879 	1.288882 		
	1	2.075220 	-2.256679 	1.931425 		
	1	1.956262 	-3.061325 	-0.106609 		
	1	2.215565 	-2.216107 	-2.681171 		
	1	4.196826 	1.132564 	-1.595486 		
	1	3.868280 	-0.035641 	2.259410 		
	1	0.611936 	-1.319316 	3.214541 		
	1	-1.716442 	-2.849582 	2.832763 		
	1	-0.619766 	-4.245926 	-0.525584 		
	1	-1.800219 	-2.019727 	-3.174257 		
	1	0.315720 	-0.322083 	-3.428742 		
	1	0.500928 	1.767284 	-2.904955 		
	1	1.767501 	2.713558 	-1.478497 		
	1	1.679534 	3.176160 	0.616786 		
	1	1.776767 	2.043124 	2.486617 		
	1	0.260146 	0.759138 	3.408283 		
	1	-3.797124 	0.200669 	2.087111 		
	1	-4.223738 	0.186741 	-1.509967 		
	1	-1.904535 	3.058216 	-2.421053 		
	1	-1.070965 	4.000974 	1.253146 		
	1	-1.614860 	1.703938 	2.801110 		
						
C1_Str.35	E	=	EUMP2	=	-0.32816755432800D+04	a.u.
	14	2.967660 	0.483985 	0.220819 		
	14	1.966677 	-1.018343 	1.700629 		
	14	1.987207 	-0.011275 	-1.869899 		
	14	1.597338 	2.247881 	0.873327 		
	14	0.861571 	-2.701049 	0.535394 		
	14	0.868117 	-2.050818 	-1.730717 		
	6	0.413569 	1.067913 	-2.165475 		
	14	0.246153 	2.577481 	-0.975666 		
	6	0.196861 	1.433024 	1.951630 		
	6	0.374998 	-0.102119 	2.339117 		
	6	-0.895182 	-2.165372 	1.095282 		
	6	-0.891275 	-1.313225 	-1.959443 		
	6	-0.932709 	0.237462 	-2.261485 		
	6	-1.403209 	2.314699 	-0.073666 		
	6	-1.237536 	1.809597 	1.411850 		
	6	-0.912594 	-0.986710 	2.142675 		
	14	-2.304733 	1.060328 	-1.174299 		
	14	-2.301209 	0.247181 	1.691807 		
	14	-1.954162 	-1.801889 	-0.448573 		
	6	-2.952403 	-0.265858 	-0.002708 		
	1	-2.777284 	-3.005480 	-0.785606 		
	1	-1.366342 	-3.036643 	1.573249 		
	1	-1.117964 	-1.450001 	3.115426 		
	1	-3.366883 	0.396424 	2.729704 		
	1	-4.037014 	-0.409406 	-0.047724 		
	1	-1.339300 	-1.833098 	-2.818801 		
	1	1.207422 	-3.099623 	-2.739863 		
	1	1.182623 	-4.128499 	0.837185 		
	1	2.824619 	-1.437391 	2.852263 		
	1	0.543079 	-0.086965 	3.424792 		
	1	0.286797 	1.967221 	2.907427 		
	1	-1.600606 	2.625745 	2.048209 		
	1	-1.963676 	3.258498 	-0.065723 		
	1	-3.362518 	1.693020 	-2.022384 		
	1	-1.258091 	0.327348 	-3.306043 		
	1	2.954764 	0.153679 	-2.999385 		
	1	4.450892 	0.631388 	0.252251 		
	1	2.200732 	3.425586 	1.565783 		
	1	0.294137 	3.855884 	-1.749499 		
	1	0.596830 	1.507086 	-3.157461 		
						
C1_Str.36	E	=	EUMP2	=	-0.32816189888141D+04	a.u.
	14	2.948013 	0.723679 	0.334594 		
	14	2.087638 	-1.011036 	1.638274 		
	14	2.077990 	0.321795 	-1.823901 		
	14	1.382162 	2.268210 	1.106934 		
	14	1.180423 	-2.669445 	0.279116 		
	14	1.168500 	-1.823155 	-1.886830 		
	6	0.400051 	1.248063 	-2.039536 		
	14	0.035805 	2.616437 	-0.735488 		
	6	0.049347 	1.209921 	2.049762 		
	6	0.392107 	-0.319775 	2.290445 		
	6	-0.668361 	-2.238669 	0.669700 		
	6	-0.685468 	-1.258550 	-1.886646 		
	6	-0.830040 	0.273911 	-2.227238 		
	6	-1.606071 	2.087666 	0.066932 		
	6	-1.413655 	1.471791 	1.507301 		
	6	-0.767531 	-1.305899 	1.928821 		
	14	-2.357470 	1.008606 	-1.315954 		
	14	-2.317331 	-0.199126 	1.829417 		
	6	-1.442152 	-1.885670 	-0.652802 		
	14	-3.072811 	-0.901483 	-0.241058 		
	1	-1.764837 	-2.867377 	-1.027549 		
	1	-1.141978 	-3.173333 	1.000866 		
	1	-0.851054 	-1.995161 	2.779087 		
	1	-3.144216 	-0.171868 	3.073020 		
	1	-4.341189 	-1.635552 	-0.499647 		
	1	-1.150245 	-1.760395 	-2.746451 		
	1	1.514911 	-2.710575 	-3.036981 		
	1	1.526835 	-4.101519 	0.520107 		
	1	2.958447 	-1.437758 	2.776758 		
	1	0.503558 	-0.408232 	3.380294 		
	1	0.054208 	1.653267 	3.055329 		
	1	-1.850358 	2.214014 	2.187647 		
	1	-2.250600 	2.972207 	0.161742 		
	1	-3.202434 	1.847548 	-2.218602 		
	1	-1.053255 	0.296621 	-3.302184 		
	1	3.042339 	0.701056 	-2.902630 		
	1	4.405807 	1.022478 	0.425177 		
	1	1.840385 	3.427603 	1.928651 		
	1	-0.048573 	3.953480 	-1.399436 		
	1	0.522008 	1.794027 	-2.987092 		
						
C1_Str.37	E	=	EUMP2	=	-0.32816589762778D+04	a.u.
	14	1.139461 	-2.669550 	-0.485286 		
	14	1.815914 	-0.881368 	-1.840688 		
	14	1.135558 	-1.812169 	1.692343 		
	14	-1.121239 	-2.213657 	-0.803718 		
	14	2.956314 	0.708588 	-0.551882 		
	14	2.240772 	0.275412 	1.636696 		
	6	-0.703494 	-1.300004 	2.027610 		
	6	-1.763728 	-1.626141 	0.909165 		
	6	-1.150346 	-0.829911 	-2.129255 		
	6	0.152665 	0.006287 	-2.385675 		
	14	1.324626 	2.331701 	-0.880351 		
	6	0.790410 	1.511603 	1.922897 		
	14	-0.744773 	0.558763 	2.487473 		
	14	-2.938297 	-0.130743 	0.590483 		
	14	-2.503538 	0.410153 	-1.620951 		
	6	-0.013011 	1.527649 	-1.981132 		
	6	-2.002646 	1.348271 	1.330944 		
	6	-1.338440 	1.871399 	-1.231598 		
	6	0.311421 	2.431238 	0.743596 		
	6	-1.201624 	2.235636 	0.307643 		
	1	0.393228 	3.461594 	1.112650 		
	1	1.702590 	3.687547 	-1.386740 		
	1	-0.034750 	2.083450 	-2.927511 		
	1	-1.742794 	2.772611 	-1.711155 		
	1	-1.655850 	3.229958 	0.386351 		
	1	1.121693 	2.153332 	2.750702 		
	1	3.289858 	0.444453 	2.690264 		
	1	4.398849 	0.970637 	-0.814345 		
	1	2.552012 	-1.311880 	-3.070811 		
	1	0.283802 	0.021817 	-3.476680 		
	1	-1.428610 	-1.351256 	-3.056054 		
	1	-3.536497 	0.702444 	-2.657850 		
	1	-4.296950 	-0.312623 	1.181212 		
	1	-2.704852 	1.979033 	1.890261 		
	1	-1.017800 	0.716269 	3.950840 		
	1	1.637942 	-2.748307 	2.746106 		
	1	1.702608 	-4.025403 	-0.738619 		
	1	-2.050030 	-3.286729 	-1.279001 		
	1	-2.375191 	-2.473267 	1.252909 		
	1	-0.993636 	-1.849661 	2.934621 		
						
C1_Str.38	E	=	EUMP2	=	-0.32816749402822D+04	a.u.
	14	1.916508 	-2.072726 	-0.995386 		
	14	2.027126 	0.118421 	-1.817391 		
	14	1.566569 	-1.832556 	1.311686 		
	14	-0.357934 	-2.259237 	-1.425144 		
	14	2.579953 	1.571815 	-0.061063 		
	14	1.965475 	0.424121 	1.883338 		
	6	-0.349058 	-1.990112 	1.555422 		
	6	-1.217412 	-2.313408 	0.281673 		
	6	-0.884928 	-0.590250 	-2.240488 		
	6	0.186831 	0.585083 	-2.324345 		
	14	0.541640 	2.676984 	-0.201084 		
	6	0.191891 	1.064744 	2.291776 		
	14	-0.985767 	-0.413369 	2.442339 		
	14	-2.636980 	-1.058763 	0.038473 		
	6	-2.256485 	-0.165612 	-1.599186 		
	6	-0.326068 	1.948023 	-1.732425 		
	6	-2.407482 	0.253580 	1.396768 		
	14	-2.069559 	1.637548 	-1.083421 		
	6	-0.499664 	2.093548 	1.324903 		
	6	-1.949470 	1.649583 	0.840252 		
	1	-0.641737 	3.009436 	1.914344 		
	1	0.503231 	4.171090 	-0.279832 		
	1	-0.317192 	2.715545 	-2.516303 		
	1	-3.129673 	2.566209 	-1.584749 		
	1	-2.653277 	2.399875 	1.222338 		
	1	0.273723 	1.523724 	3.286989 		
	1	2.880335 	0.613183 	3.051798 		
	1	3.873657 	2.308598 	-0.111602 		
	1	2.909521 	0.273116 	-3.016407 		
	1	0.312914 	0.771684 	-3.399507 		
	1	-1.096816 	-0.861223 	-3.283543 		
	1	-3.076471 	-0.297592 	-2.315334 		
	1	-3.993368 	-1.689279 	0.058664 		
	1	-3.324217 	0.355681 	1.990368 		
	1	-1.315164 	-0.729753 	3.867810 		
	1	2.300653 	-2.823364 	2.159967 		
	1	2.893043 	-3.088839 	-1.478140 		
	1	-0.878494 	-3.375664 	-2.274954 		
	1	-1.633937 	-3.324347 	0.384398 		
	1	-0.474085 	-2.820494 	2.264741 		
						
C1_Str.39	E	=	EUMP2	=	-0.32816451445678D+04	a.u.
	14	1.972916 	2.138818 	-0.742849 		
	14	2.303258 	0.903393 	1.223992 		
	14	1.266215 	0.554848 	-2.311981 		
	14	-0.206438 	2.683424 	-0.153265 		
	14	2.651009 	-1.354891 	0.706041 		
	14	1.691731 	-1.588593 	-1.418474 		
	6	-0.666999 	0.627110 	-2.289588 		
	6	-1.373541 	1.622214 	-1.280857 		
	6	-0.431253 	2.023094 	1.619705 		
	6	0.580504 	0.952715 	2.164584 		
	14	0.698417 	-2.028806 	1.769018 		
	6	-0.094745 	-2.247072 	-1.096446 		
	14	-1.270412 	-1.187020 	-2.168498 		
	6	-2.537552 	1.060502 	-0.359949 		
	14	-2.113183 	1.178473 	1.493056 		
	6	-0.103342 	-0.445838 	2.477364 		
	14	-2.850266 	-0.810319 	-0.560813 		
	6	-1.594153 	-0.572389 	2.021761 		
	6	-0.586300 	-2.415689 	0.395716 		
	6	-1.868849 	-1.636513 	0.882159 		
	1	-0.830184 	-3.481524 	0.490895 		
	1	0.732822 	-3.116619 	2.795357 		
	1	-0.093420 	-0.540695 	3.570878 		
	1	-2.183091 	-0.882212 	2.894239 		
	1	-2.529592 	-2.394951 	1.322776 		
	1	-0.099666 	-3.247805 	-1.552898 		
	1	2.422015 	-2.502937 	-2.351718 		
	1	3.971141 	-1.982761 	0.991254 		
	1	3.349207 	1.490008 	2.120069 		
	1	0.905134 	1.329542 	3.144053 		
	1	-0.454705 	2.890210 	2.291672 		
	1	-3.219202 	1.773333 	2.305860 		
	1	-3.463893 	1.607400 	-0.577631 		
	1	-4.296990 	-1.173723 	-0.565426 		
	1	-1.437427 	-1.776790 	-3.528748 		
	1	1.781016 	0.748643 	-3.703553 		
	1	2.967774 	3.178328 	-1.127768 		
	1	-0.673285 	4.104434 	-0.203712 		
	1	-1.853172 	2.372301 	-1.923696 		
	1	-0.942551 	0.946432 	-3.305777 		
						
C1_Str.40	E	=	EUMP2	=	-0.32816590106856D+04	a.u.
	14	1.770346 	-2.378731 	-0.488509 		
	14	1.895646 	-0.495500 	-1.879334 		
	14	1.687029 	-1.512474 	1.687062 		
	14	-0.544501 	-2.485172 	-0.668949 		
	14	2.703619 	1.315277 	-0.632582 		
	14	2.245516 	0.741974 	1.596404 		
	6	-0.206941 	-1.249810 	2.045308 		
	6	-1.166821 	-2.014455 	1.073094 		
	6	-1.003941 	-1.166628 	-1.974540 		
	6	0.034606 	-0.044676 	-2.329269 		
	14	0.716206 	2.495133 	-0.842264 		
	6	0.456384 	1.422310 	1.937967 		
	6	-0.587833 	0.271847 	2.305111 		
	14	-2.718026 	-0.928138 	0.885443 		
	14	-2.598840 	-0.300445 	-1.385061 		
	6	-0.451478 	1.413513 	-1.934566 		
	6	-2.021698 	0.604182 	1.764822 		
	6	-1.883265 	1.459216 	-1.283267 		
	6	-0.056096 	2.474196 	0.894526 		
	14	-1.853113 	2.034539 	0.541166 		
	1	0.046729 	3.483655 	1.312102 		
	1	0.706684 	3.894382 	-1.372062 		
	1	-0.521442 	1.961038 	-2.884432 		
	1	-2.521725 	2.153826 	-1.845839 		
	1	-2.872900 	3.106016 	0.763426 		
	1	0.572282 	1.986563 	2.872952 		
	1	3.225047 	1.273012 	2.593552 		
	1	4.025929 	1.907905 	-0.976802 		
	1	2.650259 	-0.743318 	-3.147995 		
	1	0.083647 	-0.034819 	-3.426852 		
	1	-1.219047 	-1.745792 	-2.883900 		
	1	-3.767808 	-0.452736 	-2.303349 		
	1	-3.970376 	-1.484532 	1.479482 		
	1	-2.678130 	0.913103 	2.588403 		
	1	-0.648795 	0.330879 	3.398331 		
	1	2.324158 	-2.365080 	2.736767 		
	1	2.647414 	-3.546502 	-0.781877 		
	1	-1.227650 	-3.757930 	-1.059559 		
	1	-1.432596 	-2.976727 	1.533577 		
	1	-0.353510 	-1.731569 	3.021687 		
						
C1_Str.41	E	=	EUMP2	=	-0.32816474126314D+04	a.u.
	14	-1.237908 	-1.656721 	-1.887708 		
	14	1.036926 	-1.103948 	-2.101673 		
	14	-1.556873 	-2.386402 	0.327725 		
	14	-1.935043 	0.577690 	-1.980133 		
	14	2.221108 	-1.949104 	-0.248852 		
	14	0.546259 	-2.233810 	1.346682 		
	14	-2.407423 	-0.565771 	1.531938 		
	14	-2.841265 	1.192145 	0.072350 		
	6	-0.294878 	1.603543 	-1.810819 		
	6	1.049291 	0.830077 	-2.077897 		
	14	2.990517 	0.047276 	0.672894 		
	6	0.513499 	-0.537194 	2.303502 		
	6	-0.848869 	0.235706 	2.363196 		
	6	-1.338443 	2.255567 	0.624279 		
	6	-0.290452 	2.506252 	-0.505103 		
	14	2.319831 	1.625685 	-0.888447 		
	6	-0.605194 	1.706626 	1.888603 		
	6	1.079437 	2.530813 	0.226159 		
	6	1.621167 	0.522972 	1.967145 		
	6	0.918682 	1.886832 	1.640864 		
	1	2.185709 	0.683489 	2.895944 		
	1	4.358119 	0.093841 	1.269139 		
	1	3.297027 	2.508255 	-1.594540 		
	1	1.378385 	3.576476 	0.369001 		
	1	1.314739 	2.614034 	2.359818 		
	1	0.719702 	-0.886944 	3.324936 		
	1	0.806567 	-3.331111 	2.331246 		
	1	3.160166 	-3.076917 	-0.512527 		
	1	1.640248 	-1.560566 	-3.393811 		
	1	1.368248 	1.066077 	-3.103653 		
	1	-0.370263 	2.323220 	-2.637635 		
	1	-0.490255 	3.516544 	-0.883105 		
	1	-1.726337 	3.245336 	0.899452 		
	1	-0.910163 	2.349919 	2.723039 		
	1	-1.124806 	0.296669 	3.424915 		
	1	-2.282569 	-3.683589 	0.464625 		
	1	-1.792064 	-2.568131 	-2.932653 		
	1	-2.671091 	0.943443 	-3.229057 		
	1	-4.150600 	1.906314 	0.127975 		
	1	-3.442002 	-0.922079 	2.550465 		
						
C1_Str.42	E	=	EUMP2	=	-0.32816480996969D+04	a.u.
	14	2.087085 	-2.147647 	-0.508761 		
	14	2.192544 	-0.101761 	-1.645050 		
	14	1.572536 	-1.560342 	1.701635 		
	14	-0.149785 	-2.451820 	-1.043444 		
	14	2.613007 	1.612116 	-0.096883 		
	14	1.894840 	0.732733 	1.949651 		
	6	-0.376357 	-1.526695 	1.797975 		
	6	-1.099693 	-2.235927 	0.590849 		
	6	-0.669407 	-0.957042 	-2.138399 		
	6	0.378510 	0.225769 	-2.332190 		
	14	0.566885 	2.613615 	-0.532991 		
	6	0.007836 	1.188114 	2.066152 		
	6	-0.874084 	-0.098790 	2.263636 		
	14	-2.666888 	-1.339598 	-0.021877 		
	6	-2.089966 	-0.489498 	-1.647839 		
	6	-0.202681 	1.639317 	-1.974692 		
	14	-2.574030 	0.389108 	1.518204 		
	14	-1.974434 	1.379975 	-1.370241 		
	6	-0.536212 	2.218042 	0.997705 		
	6	-1.978699 	1.868015 	0.481531 		
	1	-0.605273 	3.177406 	1.529547 		
	1	0.472436 	4.078914 	-0.820824 		
	1	-0.178279 	2.283750 	-2.862648 		
	1	-3.038241 	2.135154 	-2.103126 		
	1	-2.644092 	2.732632 	0.606239 		
	1	-0.069633 	1.716864 	3.026400 		
	1	2.642264 	1.206835 	3.154606 		
	1	3.902300 	2.352714 	-0.182872 		
	1	3.148619 	-0.098052 	-2.796946 		
	1	0.571371 	0.257636 	-3.413114 		
	1	-0.807223 	-1.390675 	-3.138360 		
	1	-2.837665 	-0.675245 	-2.430755 		
	1	-3.835309 	-2.247028 	-0.219037 		
	1	-3.627904 	0.694112 	2.530290 		
	1	-0.989980 	-0.196372 	3.351032 		
	1	2.146357 	-2.464184 	2.746034 		
	1	3.118727 	-3.188630 	-0.773596 		
	1	-0.611785 	-3.711384 	-1.706704 		
	1	-1.377884 	-3.248718 	0.914617 		
	1	-0.598931 	-2.172856 	2.657449 		
						
C1_Str.43	E	=	EUMP2	=	-0.32816817357438D+04	a.u.
	14	-1.503252 	-2.494327 	-0.712400 		
	14	-1.784388 	-1.654269 	1.456044 		
	14	-1.581431 	-0.624383 	-2.123314 		
	14	0.822162 	-2.424177 	-0.557768 		
	14	-2.498935 	0.551390 	1.355925 		
	14	-2.395839 	1.223722 	-0.900843 		
	6	0.272404 	-0.135554 	-2.411560 		
	6	1.379116 	-1.079311 	-1.808513 		
	6	1.159285 	-1.933480 	1.261685 		
	6	0.015372 	-1.248257 	2.079592 		
	6	-0.887893 	1.314731 	2.060660 		
	6	-0.892732 	2.404108 	-0.893164 		
	14	0.549927 	1.689734 	-1.891309 		
	14	2.787857 	-0.076027 	-0.953538 		
	14	2.628447 	-0.725665 	1.272784 		
	6	0.265437 	0.294392 	2.390381 		
	6	2.030317 	1.650844 	-0.698257 		
	6	1.662149 	0.814693 	1.859524 		
	14	-0.185799 	2.595675 	0.854964 		
	6	1.613360 	1.962553 	0.788665 		
	1	-0.342888 	3.999349 	1.348730 		
	1	-1.160987 	1.838558 	2.987076 		
	1	0.355265 	0.320940 	3.482554 		
	1	2.171625 	1.244928 	2.731446 		
	1	2.298495 	2.742488 	1.141280 		
	1	-1.182317 	3.382169 	-1.299271 		
	1	-3.628414 	1.864038 	-1.453657 		
	1	-3.715812 	0.966587 	2.117085 		
	1	-2.476940 	-2.578344 	2.405581 		
	1	0.037232 	-1.731486 	3.066367 		
	1	1.425880 	-2.881819 	1.749005 		
	1	3.787709 	-1.114928 	2.128793 		
	1	4.054839 	-0.060887 	-1.743786 		
	1	2.757450 	2.407200 	-1.023176 		
	1	0.823369 	2.519834 	-3.107187 		
	1	-2.279365 	-0.856942 	-3.426648 		
	1	-2.216627 	-3.737813 	-1.117196 		
	1	1.635030 	-3.650684 	-0.833392 		
	1	1.822717 	-1.660168 	-2.630064 		
	1	0.390392 	-0.144738 	-3.505260 		
						
C1_Str.44	E	=	EUMP2	=	-0.32816844606054D+04	a.u.
	14	-2.228649 	-1.865546 	-0.785527 		
	14	-2.155196 	-1.217412 	1.467968 		
	14	-1.860349 	0.083109 	-2.037340 		
	14	0.026196 	-2.453231 	-0.822777 		
	14	-2.234367 	1.101397 	1.585530 		
	14	-2.068188 	1.931795 	-0.584405 		
	6	0.040429 	0.070693 	-2.427519 		
	6	0.874824 	-1.187754 	-1.987141 		
	6	0.581588 	-2.256576 	0.994391 		
	6	-0.281148 	-1.384342 	1.964759 		
	6	-0.374244 	1.359583 	2.033826 		
	6	-0.247167 	2.516491 	-0.420414 		
	14	0.812838 	1.694446 	-1.773027 		
	14	2.555959 	-0.682929 	-1.177019 		
	14	2.326801 	-1.500012 	1.017397 		
	6	0.372117 	0.003181 	2.383208 		
	6	2.417493 	1.191815 	-0.914460 		
	6	1.888252 	0.076253 	1.985761 		
	6	0.351818 	2.310585 	1.018889 		
	14	2.129480 	1.618896 	0.910305 		
	1	0.362139 	3.301788 	1.488469 		
	1	-0.368831 	1.914184 	2.981966 		
	1	0.337578 	-0.026225 	3.478799 		
	1	2.513118 	0.154738 	2.884834 		
	1	3.195322 	2.531626 	1.426903 		
	1	-0.228398 	3.594117 	-0.638023 		
	1	-3.008889 	3.008884 	-1.018296 		
	1	-3.173190 	1.766310 	2.537818 		
	1	-3.031400 	-2.014869 	2.379106 		
	1	-0.315011 	-1.956228 	2.902363 		
	1	0.607075 	-3.285127 	1.381221 		
	1	3.387043 	-2.344178 	1.646159 		
	1	3.729407 	-1.060649 	-2.021698 		
	1	3.291041 	1.718312 	-1.317896 		
	1	1.000526 	2.648583 	-2.911739 		
	1	-2.668555 	0.171807 	-3.293196 		
	1	-3.285015 	-2.815007 	-1.235522 		
	1	0.440396 	-3.822443 	-1.263908 		
	1	1.107911 	-1.775346 	-2.887127 		
	1	0.100596 	0.142952 	-3.523496 		
						
C1_Str.45	E	=	EUMP2	=	-0.32816632549135D+04	a.u.
	14	2.411076 	-0.289005 	-1.759356 		
	14	1.604970 	1.852145 	-1.248093 		
	14	2.358478 	-1.511783 	0.245566 		
	14	0.308087 	-1.042267 	-2.408279 		
	14	1.557627 	2.075885 	1.098450 		
	14	2.012302 	-0.001522 	2.025820 		
	6	0.672269 	-2.467224 	0.199303 		
	6	-0.205346 	-2.337728 	-1.101612 		
	6	-0.907930 	0.455322 	-2.216253 		
	6	-0.283352 	1.804775 	-1.673265 		
	6	-0.325703 	2.045402 	1.467952 		
	6	0.200451 	-0.364052 	2.537036 		
	14	-0.335255 	-2.002584 	1.764534 		
	14	-1.992757 	-1.796213 	-0.709316 		
	6	-2.226503 	-0.089032 	-1.524298 		
	14	-1.193749 	2.538477 	-0.156222 		
	6	-2.035346 	-1.463904 	1.161187 		
	14	-2.839828 	0.964566 	-0.056302 		
	6	-0.876606 	0.730024 	2.167752 		
	6	-2.176363 	0.060026 	1.510543 		
	1	-1.235656 	1.098126 	3.135210 		
	1	-0.508432 	2.880568 	2.159834 		
	1	-1.300104 	4.022046 	-0.267940 		
	1	-4.321688 	1.129890 	-0.029361 		
	1	-2.957229 	0.135604 	2.278603 		
	1	0.196884 	-0.495558 	3.627808 		
	1	2.968625 	-0.092472 	3.170222 		
	1	2.231719 	3.287601 	1.656750 		
	1	2.279176 	2.971452 	-1.976315 		
	1	-0.403306 	2.559303 	-2.465249 		
	1	-1.196565 	0.681000 	-3.251236 		
	1	-3.025779 	-0.145661 	-2.275098 		
	1	-3.021082 	-2.792120 	-1.146062 		
	1	-2.841094 	-2.041455 	1.630349 		
	1	-0.297643 	-3.130986 	2.746893 		
	1	3.508053 	-2.452809 	0.423460 		
	1	3.589412 	-0.430277 	-2.660110 		
	1	0.116762 	-1.622117 	-3.775269 		
	1	-0.219242 	-3.306539 	-1.618259 		
	1	0.950453 	-3.525038 	0.310461 		
						
C1_Str.46	E	=	EUMP2	=	-0.32817120614072D+04	a.u.
	14	-2.778766 	-1.148922 	-0.081696 		
	14	-2.347371 	0.690589 	1.305390 		
	14	-1.610263 	-0.746009 	-2.075479 		
	14	-1.021993 	-2.386585 	0.811738 		
	14	-1.394388 	2.416183 	0.013563 		
	14	-0.924595 	1.508825 	-2.112128 		
	6	0.078455 	-1.675168 	-1.867294 		
	6	0.272764 	-2.568001 	-0.582293 		
	6	-0.206835 	-1.265296 	2.164086 		
	6	-0.851233 	0.149050 	2.399318 		
	6	0.350640 	2.583722 	0.777253 		
	6	0.978559 	1.362193 	-2.060589 		
	14	1.539661 	-0.447161 	-2.106200 		
	14	1.884680 	-2.129656 	0.342038 		
	6	1.362046 	-1.219390 	1.937126 		
	14	0.560697 	1.413946 	2.253973 		
	6	2.651569 	-0.675882 	-0.579685 		
	6	1.972019 	0.214368 	1.806644 		
	14	1.699521 	2.041030 	-0.441811 		
	6	2.595647 	0.553292 	0.393259 		
	1	2.650993 	3.162782 	-0.719414 		
	1	0.517875 	3.625342 	1.081435 		
	1	0.772526 	2.177900 	3.522767 		
	1	2.780122 	0.297893 	2.543753 		
	1	3.629572 	0.874093 	0.575670 		
	1	1.412025 	1.906190 	-2.910551 		
	1	-1.405313 	2.311374 	-3.278533 		
	1	-2.141827 	3.711325 	0.013559 		
	1	-3.497080 	1.117042 	2.162238 		
	1	-1.230073 	0.190399 	3.430461 		
	1	-0.364687 	-1.828442 	3.093600 		
	1	1.825485 	-1.699345 	2.807974 		
	1	2.774547 	-3.310630 	0.567739 		
	1	3.682926 	-0.881279 	-0.891202 		
	1	2.249056 	-0.759137 	-3.386704 		
	1	-2.318883 	-1.202294 	-3.312080 		
	1	-4.154931 	-1.715342 	-0.148857 		
	1	-1.301691 	-3.732146 	1.406380 		
	1	0.275794 	-3.624937 	-0.878167 		
	1	0.121238 	-2.345480 	-2.738461 		
						
C1_Str.47	E	=	EUMP2	=	-0.32816991504539D+04	a.u.
	14	-2.676182 	-1.259367 	0.610967 		
	14	-2.303677 	0.949454 	1.299439 		
	14	-1.785026 	-1.438586 	-1.553057 		
	14	-0.717905 	-2.032624 	1.605635 		
	14	-1.671220 	2.218817 	-0.585339 		
	14	-1.344079 	0.738204 	-2.349179 		
	6	0.000768 	-2.141717 	-1.290443 		
	6	0.428622 	-2.551151 	0.169226 		
	6	0.115456 	-0.491415 	2.431825 		
	6	-0.651956 	0.873337 	2.294849 		
	6	0.193194 	2.560848 	-0.260745 		
	6	0.574598 	0.824238 	-2.314974 		
	14	1.266792 	-0.942580 	-2.093346 		
	14	2.082521 	-1.737477 	0.664659 		
	6	1.644791 	-0.413558 	1.999771 		
	14	0.578369 	2.113760 	1.557513 		
	6	2.669030 	-0.775411 	-0.845491 		
	6	2.103897 	1.009125 	1.516029 		
	6	1.175567 	1.856520 	-1.279893 		
	14	2.633782 	1.030303 	-0.310029 		
	1	1.604792 	2.665626 	-1.884572 		
	1	0.331671 	3.647303 	-0.355325 		
	1	0.680076 	3.360937 	2.378482 		
	1	2.906633 	1.395287 	2.155519 		
	1	3.920932 	1.759325 	-0.531010 		
	1	0.889983 	1.139407 	-3.320225 		
	1	-1.928632 	1.085619 	-3.680354 		
	1	-2.463570 	3.460147 	-0.842474 		
	1	-3.398452 	1.542141 	2.128197 		
	1	-0.910287 	1.229268 	3.302238 		
	1	0.111743 	-0.730032 	3.503782 		
	1	2.234221 	-0.654182 	2.894128 		
	1	3.086619 	-2.721868 	1.175707 		
	1	3.639401 	-1.110224 	-1.227521 		
	1	1.687981 	-1.483518 	-3.423729 		
	1	-2.578490 	-2.305905 	-2.478422 		
	1	-3.985556 	-1.906588 	0.905603 		
	1	-0.796394 	-3.141401 	2.608734 		
	1	0.524099 	-3.643780 	0.216971 		
	1	0.032171 	-3.051116 	-1.908321 		
						
C1_Str.48	E	=	EUMP2	=	-0.32816992431466D+04	a.u.
	14	2.716141 	1.386020 	0.005853 		
	14	2.125926 	0.089465 	1.865941 		
	14	2.001599 	0.157526 	-1.862877 		
	14	0.735876 	2.600640 	0.075235 		
	14	1.576342 	-2.059862 	1.163425 		
	14	1.488931 	-2.044458 	-1.190795 		
	6	0.251370 	0.867246 	-2.303935 		
	6	-0.261829 	2.104872 	-1.475994 		
	6	-0.246779 	1.911889 	1.585477 		
	6	0.312863 	0.627617 	2.330471 		
	6	-0.284397 	-1.942489 	1.625249 		
	6	-0.390018 	-2.138012 	-1.524670 		
	14	-1.043223 	-0.552155 	-2.326974 		
	14	-1.996925 	1.812737 	-0.731082 		
	6	-1.755562 	1.790273 	1.160268 		
	6	-0.671309 	-0.602758 	2.362829 		
	6	-2.474556 	0.032500 	-1.208082 		
	14	-2.323561 	0.065499 	1.672587 		
	14	-1.370556 	-2.293810 	0.089477 		
	6	-2.660470 	-0.888436 	0.056877 		
	1	-1.983940 	-3.654360 	0.208401 		
	1	-0.485765 	-2.769266 	2.321955 		
	1	-0.789813 	-0.866224 	3.420838 		
	1	-3.462495 	0.009862 	2.640730 		
	1	-3.671858 	-1.313430 	0.064071 		
	1	-0.612648 	-2.997111 	-2.171684 		
	1	2.253195 	-3.123168 	-1.888258 		
	1	2.270825 	-3.222187 	1.796824 		
	1	3.040304 	0.214501 	3.042275 		
	1	0.406732 	0.935843 	3.380837 		
	1	-0.186322 	2.723028 	2.323719 		
	1	-2.355998 	2.578907 	1.629892 		
	1	-3.003771 	2.830233 	-1.167000 		
	1	-3.402663 	0.047301 	-1.794072 		
	1	-1.481274 	-0.807197 	-3.735739 		
	1	2.919743 	0.245771 	-3.041760 		
	1	4.044536 	2.058254 	-0.038646 		
	1	0.769944 	4.093138 	0.185016 		
	1	-0.283835 	2.987385 	-2.128907 		
	1	0.351505 	1.190077 	-3.350484 		
						
C1_Str.49	E	=	EUMP2	=	-0.32816738329363D+04	a.u.
	14	2.777507 	1.317055 	-0.068212 		
	14	2.118007 	0.257707 	1.914339 		
	14	2.125454 	-0.125856 	-1.802430 		
	14	0.808719 	2.547182 	-0.218130 		
	14	1.559721 	-1.954599 	1.451147 		
	14	1.567228 	-2.216809 	-0.858970 		
	6	0.400497 	0.542084 	-2.384031 		
	6	-0.143013 	1.861053 	-1.721070 		
	6	-0.232471 	2.048366 	1.325564 		
	6	0.292160 	0.857798 	2.222294 		
	6	-0.357062 	-1.741726 	1.633870 		
	6	-0.345168 	-2.240069 	-1.044166 		
	14	-0.880702 	-0.875676 	-2.259099 		
	14	-1.909301 	1.638857 	-1.017726 		
	6	-1.728516 	1.866074 	0.877918 		
	6	-0.682862 	-0.366308 	2.333379 		
	6	-2.424467 	-0.125164 	-1.477642 		
	14	-2.382849 	0.332635 	1.798627 		
	6	-1.121697 	-2.184306 	0.324209 		
	14	-2.754016 	-1.169608 	0.071793 		
	1	-1.423927 	-3.220697 	0.525611 		
	1	-0.668367 	-2.485378 	2.379818 		
	1	-0.715816 	-0.610763 	3.403102 		
	1	-3.324979 	0.618617 	2.920460 		
	1	-3.956231 	-2.044530 	-0.057553 		
	1	-0.611999 	-3.188118 	-1.533865 		
	1	2.241136 	-3.410857 	-1.452913 		
	1	2.118580 	-3.045562 	2.304906 		
	1	2.985333 	0.532693 	3.100344 		
	1	0.327681 	1.269423 	3.240770 		
	1	-0.193482 	2.936546 	1.971313 		
	1	-2.310236 	2.756481 	1.153391 		
	1	-2.880985 	2.638392 	-1.561431 		
	1	-3.283112 	-0.109528 	-2.159843 		
	1	-1.101763 	-1.472222 	-3.614678 		
	1	3.090812 	-0.186645 	-2.943990 		
	1	4.115234 	1.967612 	-0.147407 		
	1	0.860888 	4.041268 	-0.292681 		
	1	-0.158144 	2.657202 	-2.477378 		
	1	0.528212 	0.736846 	-3.458667 		
						
C1_Str.50	E	=	EUMP2	=	-0.32816371683873D+04	a.u.
	14	-2.467865 	-1.335116 	-1.188318 		
	14	-1.981444 	-1.761448 	1.066530 		
	14	-2.131066 	0.966013 	-1.482994 		
	14	-0.295554 	-1.829845 	-1.851932 		
	14	-1.882066 	0.263694 	2.210548 		
	14	-1.978675 	1.975493 	0.646898 		
	6	-0.319918 	1.141823 	-2.148856 		
	6	0.560349 	-0.163401 	-2.320835 		
	6	0.583927 	-2.444989 	-0.282751 		
	6	-0.064474 	-2.136321 	1.118878 		
	6	0.040056 	0.291570 	2.390869 		
	6	-0.116537 	2.427872 	0.718632 		
	14	0.505606 	2.495293 	-1.082178 		
	6	2.014976 	-0.182143 	-1.684363 		
	14	2.318631 	-1.690305 	-0.524181 		
	6	0.653802 	-1.117863 	2.087957 		
	14	2.463142 	1.389596 	-0.686557 		
	14	2.449859 	-0.702918 	1.569929 		
	6	0.745561 	1.540195 	1.709767 		
	6	2.182827 	1.141381 	1.189277 		
	1	0.926098 	2.217689 	2.552550 		
	1	0.232014 	0.436440 	3.463186 		
	1	0.674943 	-1.630904 	3.058308 		
	1	3.490503 	-1.011699 	2.594658 		
	1	2.934296 	1.761847 	1.696582 		
	1	-0.051532 	3.465724 	1.077249 		
	1	-2.876986 	3.146667 	0.879232 		
	1	-2.599488 	0.409539 	3.512072 		
	1	-2.765305 	-2.879676 	1.675539 		
	1	-0.008509 	-3.092993 	1.655395 		
	1	0.659286 	-3.536458 	-0.386231 		
	1	3.315649 	-2.655835 	-1.074870 		
	1	2.749499 	-0.231588 	-2.501168 		
	1	3.868091 	1.811765 	-0.956650 		
	1	0.278334 	3.850870 	-1.662172 		
	1	-3.095288 	1.627732 	-2.416436 		
	1	-3.646975 	-1.988263 	-1.822157 		
	1	-0.055580 	-2.814132 	-2.954339 		
	1	0.718077 	-0.251931 	-3.404045 		
	1	-0.438492 	1.590068 	-3.146584 		
						
C1_Str.51	E	=	EUMP2	=	-0.32816671739638D+04	a.u.
	14	-2.469626 	1.790526 	-0.009179 		
	14	-1.550432 	1.074137 	-2.044289 		
	14	-2.407626 	-0.078668 	1.402614 		
	14	-0.406510 	2.549814 	0.742558 		
	14	-1.452689 	-1.247495 	-2.057281 		
	14	-2.002237 	-2.005826 	0.106021 		
	6	-0.759269 	0.091754 	2.397582 		
	6	0.204248 	1.292299 	2.076879 		
	6	0.788393 	2.347110 	-0.722163 		
	6	0.375391 	1.386715 	-1.907605 		
	6	0.465360 	-1.350349 	-2.027755 		
	6	-0.312250 	-2.583018 	0.785565 		
	14	0.278780 	-1.485288 	2.211760 		
	6	1.701228 	0.859551 	1.755542 		
	14	2.363013 	1.806959 	0.203496 		
	6	1.196245 	0.045377 	-2.144060 		
	6	1.927372 	-0.696627 	1.651460 		
	14	2.798377 	-0.043867 	-1.059807 		
	14	1.041811 	-2.382552 	-0.523117 		
	6	2.400393 	-1.328996 	0.284233 		
	1	1.536381 	-3.716147 	-0.991221 		
	1	0.758370 	-1.941120 	-2.908318 		
	1	1.525195 	0.109539 	-3.189573 		
	1	4.011976 	-0.368241 	-1.863928 		
	1	3.285608 	-1.951546 	0.468253 		
	1	-0.371386 	-3.632293 	1.103119 		
	1	-3.051269 	-3.067520 	0.188609 		
	1	-2.066213 	-1.988863 	-3.201055 		
	1	-2.109341 	1.748732 	-3.256315 		
	1	0.585556 	1.981265 	-2.806809 		
	1	0.945676 	3.351058 	-1.139437 		
	1	3.269513 	2.939017 	0.550776 		
	1	2.304465 	1.193245 	2.610415 		
	1	2.708517 	-0.942875 	2.380905 		
	1	0.376960 	-2.263944 	3.485805 		
	1	-3.568790 	-0.199553 	2.338482 		
	1	-3.667345 	2.675820 	-0.012821 		
	1	-0.279262 	3.940452 	1.283227 		
	1	0.256120 	1.893240 	2.994872 		
	1	-1.073442 	0.168495 	3.448070 		
						
C1_Str.52	E	=	EUMP2	=	-0.32817513157161D+04	a.u.
	14	-2.079465 	1.887486 	-0.516138 		
	14	-2.872550 	-0.321502 	-0.531749 		
	14	-0.969405 	1.970912 	1.556809 		
	6	-0.587861 	1.807089 	-1.713247 		
	14	-2.076293 	-1.090043 	1.548474 		
	6	-0.961677 	0.225118 	2.367177 		
	6	0.832118 	2.286508 	1.046543 		
	14	1.019735 	2.375002 	-0.850858 		
	14	-0.395442 	0.061336 	-2.463854 		
	6	-1.638942 	-1.166629 	-1.721645 		
	6	-0.713120 	-2.320147 	1.062051 		
	6	0.481056 	-0.399876 	2.433450 		
	14	1.807032 	0.837789 	1.784356 		
	14	2.486423 	0.588175 	-1.261574 		
	6	1.330094 	-0.698482 	-2.098096 		
	14	-0.580720 	-2.469134 	-0.840494 		
	6	2.803666 	-0.105494 	0.478040 		
	6	1.225870 	-2.021566 	-1.247468 		
	6	0.611966 	-1.818113 	1.739522 		
	14	2.049356 	-1.833793 	0.459572 		
	1	0.859906 	-2.534190 	2.533468 		
	1	-0.968062 	-3.315904 	1.449639 		
	1	-0.958479 	-3.850780 	-1.275125 		
	1	1.703034 	-2.848108 	-1.789469 		
	1	3.030608 	-2.927691 	0.744392 		
	1	0.709380 	-0.557036 	3.496196 		
	1	-1.335994 	0.369059 	3.390555 		
	1	-3.087628 	-1.641910 	2.503883 		
	1	-4.298680 	-0.586362 	-0.885300 		
	1	-2.188399 	-1.640407 	-2.546891 		
	1	-0.593024 	0.173301 	-3.944162 		
	1	1.763137 	-0.944431 	-3.078008 		
	1	3.752064 	0.805810 	-2.026962 		
	1	3.873484 	-0.108138 	0.718929 		
	1	2.690969 	1.308485 	2.896444 		
	1	-1.470496 	2.987083 	2.534473 		
	1	-3.015983 	3.007737 	-0.833029 		
	1	-0.777987 	2.490780 	-2.553732 		
	1	1.380868 	3.762953 	-1.272132 		
	1	1.190876 	3.232113 	1.475236 		
						
C1_Str.53	E	=	EUMP2	=	-0.32816573564340D+04	a.u.
	14	-2.155896 	-1.391364 	-1.251534 		
	14	-0.286331 	-0.630775 	-2.479828 		
	14	-1.300767 	-2.518217 	0.618842 		
	14	-2.853473 	0.650518 	-0.323619 		
	14	1.638823 	-1.680801 	-1.673234 		
	14	1.042979 	-2.391529 	0.492379 		
	14	-1.431229 	-0.800401 	2.202328 		
	6	-2.092157 	0.814388 	1.436542 		
	14	-1.394571 	2.172431 	-1.299742 		
	6	0.047957 	1.243041 	-2.139904 		
	14	2.725298 	0.315109 	-1.161187 		
	6	1.520053 	-1.032288 	1.786815 		
	6	0.373186 	-0.238479 	2.511799
[truncated: 2,128,633 more chars]
